# Supplementary material for: Associations among diet, gut microbiota, and hypertension: a cross-sectional study in Thai subjects
Source: PeerJ. 2026 Apr 21;14:e21135. doi: 10.7717/peerj.21135 (PMC13108461; doi:10.7717/peerj.21135)
Supplement: Supplemental Information 1 [file peerj-14-21135-s001.zip]

Archive with 3 entries (3 files):
- peerj-111937-Supplemental_Data_S3.xlsx
- peerj-111937-Supplemental_Data_S1.docx
- peerj-111937-Supplemental_Data_S2.xlsx
