# Supplementary material for: Associations among diet, gut microbiota, and hypertension: a cross-sectional study in Thai subjects
Source: PeerJ. 2026 Apr 21;14:e21135. doi: 10.7717/peerj.21135 (PMC13108461; doi:10.7717/peerj.21135)
Supplement: Supplemental Information 1 [file peerj-14-21135-s001.zip › peerj-111937-Supplemental_Data_S3.xlsx]

## Sheet: PW_abundance
PW_ID	HP02	HP04	HP06	HP07	HP08	HP09	HP11	HP12	HP14	HP18	HP19	HP20	HP21	HP22	HP24	HP25	HP26	HP27	HP28	HP29	HP30	HP31	HP32	HP33	HP35	HP36	HP37	HP38	HP39	HP40	HP41
1CMET2-PWY	30475.5	25250.9	38541.2	27358.7	55271	44576.4	36804.5	51963.9	51775.9	48052.7	7987.57	44675.5	16830.4	75486.2	38460.7	6927.58	57330.8	54736.2	49476.8	46839.8	65210	35267.4	16430.8	78050.8	47740.4	48992.5	24781.7	34006.8	42897.8	55150	51456.7
3-HYDROXYPHENYLACETATE-DEGRADATION-PWY	2604.29	416.564	5827.15	1818.05	1524.82	5278.98	2460.54	596.286	19432.4	11299.8	3188.9	2481.86	2062.6	10979.2	2016.17	1289.37	1131.46	125.911	7943.74	8977.5	9127.59	463.399	8791.18	2676.31	1245.25	2726.68	145.113	4485.79	15085.9	2019.18	2452.92
AEROBACTINSYN-PWY	2105.72	275.625	4786.94	1515.45	917.71	3984.35	1687.45	358.357	17264.3	8981.63	2835.71	1803.41	1608.65	8884.36	1284.15	1136.08	717.948	74.0452	6038.37	7670.29	6546.78	286.838	7436.65	1620.86	1013.23	1895.65	52.1585	3259.52	12479.5	1282.08	1820.35
ALL-CHORISMATE-PWY	8510.02	1786.48	13367.2	7028.42	4722.55	22854.9	9093.36	3510.63	31791.6	25400.1	5435.02	10052.7	5083.29	31943.9	7416.88	3037.74	4095.21	1207.64	18696.9	36423.2	25760.6	1985.38	14017.8	9492.19	10224.6	11468.2	675.141	9696.07	25307.6	8674.47	9007.67
ANAEROFRUCAT-PWY	29059.1	28079.6	37971.5	29856.2	50607	39572.5	36361.3	45262.8	50934.6	42326.5	8438.65	45877.3	16566.7	71298	33528.4	6474.95	45657.6	61036.3	52470.7	51257.1	62483.7	36201.3	19101.8	91287.5	45781.3	44840	21055.1	34578.6	43328.4	51705.2	52074.2
ANAGLYCOLYSIS-PWY	40339.9	34258.4	48540	35927.5	76262.2	51967.9	52007.8	64707	67095.7	62975.5	10183.2	57293.7	23506.8	91012.5	55621.3	8622.14	77415.4	73752.3	62706.4	60438.6	81998.9	46194.4	21616.2	116176	58711.3	65614.6	37836.1	46823.3	56268.2	79854.1	72953.5
ARG+POLYAMINE-SYN	17403.6	6088.65	23330.6	12276	23207	25628.5	16196	8319.01	35334.1	27566.4	6528.63	13510.9	8787.9	48909.2	18982.9	3839.52	21658.4	21167.8	31055.3	40209.5	29760.7	15631	14557.6	38862	25656.5	26936.2	10292.6	18207.6	30425.9	24306.7	16057.8
ARGDEG-PWY	4863.9	668.683	8071.11	3834.02	2131.69	7086.89	3749.35	1143.16	26850	18008.2	4228.37	4748.83	2959.36	16179	3798.96	1870.48	1702.77	299.259	12838.5	30174.1	15108.4	653.889	13033.9	4536.8	5268.47	6173.65	137.56	7190.12	19288.2	3468.79	3961.9
ARGORNPROST-PWY	12220.2	3122.16	11219.4	7250.19	13736.7	10634.4	15070.5	5417.26	19827.9	9112.61	2454.82	8153.47	5746.92	14857.1	9623.39	2713.29	31612.3	4738.43	13887.9	9235.31	15812.3	8927.34	4099.53	16972.3	5500.37	13839.2	8614.11	13129.2	19782.2	29466.8	8986.44
ARGSYN-PWY	29325.7	20309.1	33665.6	22970.5	53153.9	39714.9	37035.4	32051.2	47912.7	34085.3	7953.63	31832.7	16569.4	70056.5	37789.7	5737.72	62169.8	38509.9	52141.4	44635	46321.2	29152.3	16099	101251	46596	47308.3	25613.8	35245.7	41431.1	55699.1	39724.6
ARGSYNBSUB-PWY	29221.3	20202.5	33282.1	22061.2	52064.2	40665	38851.3	27920	47901.6	33253.2	7939.41	29179	16734.7	70301.2	36743	4796.39	62684.9	36132	53374.1	44181	43957.1	28313.1	16161.6	103845	48046.5	47709.5	25688.4	35627.3	41124.2	55107.5	33476.6
ARO-PWY	35494.8	28307.6	42913.1	28918.4	66061.4	47311.1	44337	46357.4	58483.3	56605.5	9087.1	42923.8	20522.9	90027	48552.5	7353.75	72728.6	58905.1	62264.6	54120	66308.7	38931.4	18829.5	121919	59160.8	57966.7	32059.7	41230.3	47963.2	71607.4	57915.1
ASPASN-PWY	32007.3	24679.2	36646.5	27959.4	65099.5	39400.5	31795.1	54093.9	45065.8	51425.4	8015.1	45958.5	14070.1	80355.5	38138	7583.49	64891.5	63511.6	46841.5	47628.4	64218.2	37981.9	15662.3	95961.5	48288.1	50740	27470.9	36452.3	39969.1	63577.9	62937.3
AST-PWY	2957.97	353.8	5026.36	1952.07	970.157	12862	2004.84	713.233	20158.4	12360.3	3461.34	3014.43	1857.12	13683.9	2610.7	1208.66	839.958	145.538	7824.79	23613.8	10050.4	312.742	10471.7	2670.63	3371.71	3521.11	76.2091	4263.81	13851.3	1857.06	2187.83
BIOTIN-BIOSYNTHESIS-PWY	15339	18551.5	27702.7	13990.7	27899	39628.3	12444.4	53380.3	45839.2	29895.6	7297.9	42248.4	9773.1	63365.5	14534.3	6550.22	11580.9	39745	30407.7	45420.5	64236.7	25659.8	16975.4	26286.3	26402.4	28036.7	7825.29	18961.9	36868.7	18483	42623.4
BRANCHED-CHAIN-AA-SYN-PWY	35192.5	28351.9	43696.3	32075	64252.1	49245.4	45257	54604	58698.7	45814.5	8824	48307.7	20380.5	81611.5	50507	7744.66	64425.4	59281.3	56382	54188.7	68873.3	37188.7	20173.7	108371	51908	59871.6	32660.1	41990.7	50992	65079.9	60042
CALVIN-PWY	45939.8	35517.6	53115.6	36163.5	81504.9	54271.2	51880.8	64012.3	73792.9	76471.7	11416.9	57433.4	27636	104662	61826.4	9209.47	88668.8	72642.1	75578.8	66784.7	89742.5	50415.7	24741.1	137181	69447.4	70627.9	41983	51974.3	61615.9	87081.3	70172.7
CATECHOL-ORTHO-CLEAVAGE-PWY	18.616	18.9235	39.5215	32.4841	112.103	56.8147	34.2523	23.6737	167.925	652.078	18.036	209.545	52.1557	350.963	1061.44	28.8656	72.0428	35.6611	170.999	103.05	400.488	11.3175	221.737	273.823	20.9857	190.888	41.4286	146.901	318.114	478.73	55.7209
CENTBENZCOA-PWY	2.38528	0	0.238269	0.461694	0.00711833	0.292344	7.69704	0.961613	0	0.151232	0	0.762358	0.304042	0	0.286776	0	0	0	0.0726359	0.00267665	0.0399052	0.541564	2.33673	0.856547	0	3.78463	3.4166	1.51384	0.761019	0.800843	6.55398
CENTFERM-PWY	12796.4	2796.68	14629.2	9915.89	9954.82	14576.2	13178.4	5324.13	13457.4	16585.1	2497.03	13591.4	5531.47	29276.9	10435.3	2672.09	7630.11	2224.58	17744.6	10519.4	21707.5	4383.59	1816.77	15537.6	13107.9	16731.6	3145.17	18625.4	17960.6	13682	12071.7
CHLOROPHYLL-SYN	52.643	0	21.6888	23.0771	75.2458	24.8713	20.4228	12.5788	62.695	20.3197	19.2723	35.4866	2.60192	132.034	254.379	0	72.7823	5.76955	0.421689	7.34466	202.21	18.76	40.1267	359.722	81.1554	78.956	47.1851	29.4084	325.596	140.906	53.6585
COA-PWY	28984.8	25281.5	39242.2	26682.5	61195.5	43475.1	37946.9	44164.6	46918.2	52839.4	8023.49	41205.9	17715.9	82539.5	39234.5	6898.22	52377.4	57949.4	54509.6	45305.3	62908.6	36133.8	14929.8	107859	54930.7	50272.3	26471.9	32077.3	40582.9	61603.6	55420.9
COBALSYN-PWY	28957.6	23759.9	31275.6	20569.2	53484.2	25977.6	30859.5	41260.2	27513.9	32319.7	5371.06	33830.3	13561.5	72304.1	48227.4	3993.83	65527.2	51642.3	48759.9	45836.3	53444.2	31086.4	9837.75	122346	53122.3	45978.2	27064.1	30374.8	26004	61762.3	51911.4
CODH-PWY	570.443	167.304	594.001	112.927	9591.93	876.588	1098.46	964.522	681.227	549.856	363.809	420.323	432.403	1998.33	593.469	33.9254	6608.54	4089.96	2330.71	243.976	3738.92	4458.85	251.536	2410.31	2223.26	1246.03	1964.91	398.66	362.115	1706.68	248.355
COLANSYN-PWY	19848.2	14988.9	27482.9	21659.7	35978.5	36480.1	23856.4	25036.9	38302	42457.1	6614.91	31129.5	10762.8	58818.4	18786.5	6452.85	20911.7	39253.9	31227.3	39514.9	60091	25586.7	15599.3	37870.5	30731.8	33147.3	14468	24701.7	34456.8	28215.5	34897.6
COMPLETE-ARO-PWY	37339.4	29378.2	45065.8	30057.4	69610.5	49672.4	46228.6	48576	61522.7	59455.4	9587.79	44920.1	21480.3	94769.1	51381.3	7635.18	77130.5	62047.4	65626.4	56829.3	69200	40704.9	19804.8	129589	62396.7	60888.2	33701.2	43297.1	50223.1	75371.1	60664.4
CRNFORCAT-PWY	20.9894	0.217771	6.31594	1.00319	0.520217	1116.18	71.9283	149.125	7.4673	15.3203	1.62403	8.09933	1.18139	12.3516	34.9189	5.08119	16.2668	0	24.4058	121.954	35.3588	4.54225	35.4429	53.896	2.68535	23.434	33.6139	25.0597	56.9149	26.0543	9.48576
DAPLYSINESYN-PWY	32256.2	23213.2	34196.8	22898.9	58625.4	41668	38232	33964.7	52797.5	42194.8	8333.23	34396.8	16171.4	71783.7	43551.8	5755.19	68063	46119.7	52079.4	48580	51047.4	30723.3	17535.6	105042	47612.5	49813.3	30104	37503.6	44520.4	60829.9	37952.6
DENITRIFICATION-PWY	3.01386	0	12.1058	1.56108	10.4819	900.559	32.6296	118.198	5.81858	32.7422	1.72246	2.14746	10.7104	55.2089	10.0344	12.27	15.9877	7.57616	148.845	152.444	13.2383	20.3208	3.71204	244.777	34.398	24.104	10.374	4.36509	41.813	60.0634	47.6668
DENOVOPURINE2-PWY	26235.6	19197	35587.2	27862.2	46499.7	43576.7	33239.5	49571.7	47074.2	48626.2	8334.79	40309.5	14170.9	85675.6	26214.5	6624.03	40386.9	49709.7	52636.9	48929.2	63472.2	35774.9	16889.4	92113.4	49677.2	44946.8	17591.5	24876	40665.3	46666.4	41993.7
DHGLUCONATE-PYR-CAT-PWY	0.00764784	0	0.000677548	0.0152884	0.00832071	1.24974	0.0204215	0.000525307	0.0121573	0.00895616	0	19.2319	7.96799e-05	5.54129	47.0546	0.0159863	25.0393	0	0.00527583	3.41365	9.89906	2.98823	1.00372	82.9382	16.3326	45.1285	12.1863	0.000726707	7.90444	3.75401	0.00541499
DTDPRHAMSYN-PWY	27680.6	32968.9	39855.9	43596.4	66751.6	41648	32358.9	62604.2	50407.2	55345.8	8037.5	48691.8	16769.5	79615.7	49485.9	7791.89	51011.8	74394.3	46976.6	48302.8	71039.2	38974.8	13684.8	97300.1	51897.2	50593.1	28872.8	26925.8	41784.6	59825.9	73022.7
ECASYN-PWY	5325.08	813.276	8069.35	3710.86	2215.04	18421	3834.77	1570.57	24764	16934.2	4371.43	5874.06	3117.55	21470.8	4554.1	1833.6	1713.39	308.67	12426.9	29444.3	15946.4	739.999	11918.4	4772.44	5896.13	6504.59	156.47	7585	18601.2	3817.67	4533.49
ENTBACSYN-PWY	7786.38	1861.26	12898.7	6145.72	4776.96	13027.7	7382.34	2899.36	33184	23878.1	6298.64	7050.02	5768.19	29401.5	9486.28	2740.73	4187.68	1031.89	21132.8	34196.1	21153.6	1910.59	14239.8	11569.7	11844.2	11716.8	523.212	9122.06	24985.5	8432.47	7940.34
FAO-PWY	13204.2	1510.65	14803.8	8239.12	6479.87	31688.9	11829.1	2788.7	46072.9	31196.6	7988.56	10601	5985.15	36521	8705.42	3182.68	5471.6	1324.99	21999.7	51545.2	26896	2931.06	21170	11729.7	10496.2	14300.3	2059.14	18911.3	34813.2	8733.31	8320.75
FASYN-ELONG-PWY	24644.1	26920	38255.5	31044.5	48165.8	48821.8	32465.3	74057	64083.9	43877.4	10287.2	53452.1	13933.6	81856	24629.9	8345.37	28248.6	54914.4	43704	52489.5	92856.9	36247.4	22179.9	41430.2	38547.5	41921.1	14771.1	26216	53694.9	29016.3	60252.6
FASYN-INITIAL-PWY	15069.7	20672.3	29704.3	8764.11	29174	34685.4	12259.6	59981.9	53230.5	37264.6	9045.53	44961.9	10767.9	62529.2	17760	7056.61	19763.2	42133.3	32242.5	43361	78262.9	28527.8	20129.5	28083	28218.7	22743.6	8368.14	17820.6	45691.9	19240.9	38649
FERMENTATION-PWY	25055.6	20922.7	32670	26158.2	47904.7	39788.8	26438.3	31813.7	48688.7	52940.4	8159.17	39148.9	13459.8	74318.5	25455.6	6651.8	29398.8	53479	39243.9	53763.7	55046.3	25587.9	19886.4	46619.5	38079.9	40490.7	16605.6	28216	43920.7	38721.3	51707.6
FOLSYN-PWY	23005.7	22178.3	34080.7	22862.4	41458.4	41650.1	25573.7	44983.3	48591.5	47546	8434.89	39076.7	15401.9	69741.9	23380.8	7117.95	28026.2	48890.5	42158.8	54391.2	63235.7	29971.4	17945	49661.8	38471.5	37680.7	15721.4	25559.3	41619.8	45643.7	47059.6
FUC-RHAMCAT-PWY	9586.51	8600.16	8888.71	7573.79	13380.2	14850.9	11700.5	18158.7	14901.1	11869.3	2772.78	15480.3	4164.82	22276.5	11619.3	1894.2	11754.5	10065.3	12169.7	27957.8	18679	8694.47	7548.34	14522	13737.3	17178.7	8278.46	8053.49	12956.6	16051.2	11346
FUCCAT-PWY	9255.55	6674.11	5978.69	6066.28	11526.2	17851.6	13896	10995.6	12272.3	8291.37	2092.68	9561.89	3060.72	17424	10841.8	1153.13	12139.1	6155.01	9476.46	26449.4	11553.9	5450.7	5690.57	14825.1	12108.9	16477.7	8412.86	6697.15	9076.62	18860.2	7100.36
GALACT-GLUCUROCAT-PWY	14636.6	13267.6	19039	9640.66	27525.2	24971.3	18061.3	20757	36717.2	25980.5	5922.08	27387.8	6735.12	39062.1	22682.2	4472.46	24817.7	26877.1	23835.8	36143.7	36803.4	12933.2	15075.2	37265.4	19967.1	22463.7	14379.9	19507.1	29468.6	24242.1	38179.4
GALACTARDEG-PWY	8126.89	1831.68	7973.75	3937.59	4569.92	6506.83	7554.96	2924.72	23949	16480.1	4241.07	6695.5	3201.89	15492.8	5493.45	1412.77	6691.46	2608.39	11579	29590.4	15185.3	3390.38	12767.3	7945.94	6495.14	8707.02	2158.38	10780.1	17660.7	6131.5	4881.51
GALACTUROCAT-PWY	19483.5	16313.8	25758.8	14146	39662.2	30378.7	22400.3	39933.9	40451	29255.1	6485.99	34943.3	9062.77	50037.1	30549.9	5350.7	33539.8	35145.1	28297.2	38255.3	51379.8	22269.1	15328.3	53378.9	26866	30732.5	18493.7	26326.4	33480.8	33296.3	42075.5
GALLATE-DEGRADATION-I-PWY	12.5034	11.2899	7.29663	21.119	61.9842	29.936	15.8436	20.9964	67.0117	143.074	4.68915	161.346	36.1989	175.435	374.704	12.5058	24.3168	11.8479	5.97403	19.2999	70.5091	8.03447	45.5001	124.916	0.0527129	100.896	16.3554	74.2276	27.7993	235.943	63.78
GALLATE-DEGRADATION-II-PWY	12.5034	11.2899	7.29663	21.119	61.9842	29.936	15.8436	20.9964	67.0117	143.074	4.68915	161.346	29.2543	175.435	374.704	12.5058	24.3168	11.8479	5.97403	19.2999	70.5091	5.11222	45.5001	124.916	0.0527129	100.896	16.3554	74.2276	27.7993	235.943	63.78
GLCMANNANAUT-PWY	12853.2	10696.4	17217.6	9046.86	24725.3	23925.5	19384	14935.1	27398.6	27555.2	4897.18	17375	9653.37	41205.8	23586.2	3960.93	22869.8	21442.5	25271.9	37953.2	36161.5	10076.8	11811.2	38381.4	23431.7	22462.9	15255.7	14047.5	23885.8	32840	20639.2
GLUCARDEG-PWY	9133.42	2265.12	9753.17	4489.15	10202.8	8185.71	8037.93	4837.92	25235.5	19744.9	4493.93	7229.95	4381.83	21816.4	13212.5	1463.27	18542.4	3448.61	14969.4	30665.2	17019.8	5376.91	12743.9	16881.3	8242.13	11728.5	6330.83	11112.4	19540.9	12437.4	8043.06
GLUCARGALACTSUPER-PWY	8126.89	1831.68	7973.75	3937.59	4569.92	6506.83	7554.96	2924.72	23949	16480.1	4241.07	6695.5	3201.89	15492.8	5493.45	1412.77	6691.46	2608.39	11579	29590.4	15185.3	3390.38	12767.3	7945.94	6495.14	8707.02	2158.38	10780.1	17660.7	6131.5	4881.51
GLUCONEO-PWY	33765.5	28363.1	42167.9	30607	62317.5	48324.5	38704.7	58318.6	59842.5	56666.4	9194.13	50162.8	19472.3	83264.9	39879.5	7631.99	59321.2	59888	55760.6	55931.8	72628.8	39078.3	20627.3	94101.3	50747	53656.1	27376.8	38506.5	50186.8	61210.7	58447.4
GLUCOSE1PMETAB-PWY	10736.5	2637.46	11301.5	4728.46	3004.09	22558.3	13245.3	2645.93	32925.2	34693.8	5435.43	7459.14	4237.59	24746.8	5878.39	2296.6	7088.52	3257.16	16942.8	36300.9	24700.7	5984.45	14890.9	7334.32	11092.4	9884.36	1570.21	8580.31	23208.2	5518.3	5155.91
GLUCUROCAT-PWY	14856.9	13391.2	18616.4	10114.4	26155.4	28558.1	18829.5	17297.6	38233.3	26564.7	6188.2	27203.5	6804.15	39282.9	22627	4392.06	25609	26307.8	24392.2	38644.2	34897.4	11467.7	16109.4	35562.5	19286	21700.9	14771.8	19075.2	30647	24773.3	40805.7
GLUTORN-PWY	26722.6	18923	28905.7	19960.9	44529	38915.3	36100.7	35678.9	38346.3	24787.9	6271.18	30342.5	15245.6	59240.8	28116.5	5061.32	55626.9	31122.8	45132.2	37632.3	40055	25174.5	13291.2	81439.3	41294.2	43307.3	22084.8	33131.6	34908.6	44082.9	36938.3
GLYCOCAT-PWY	40088.2	35702.5	49438.1	35047.4	82928.4	41166	50258.6	69230.4	68620.3	66099.9	10194.9	58277.6	22063	91253.5	64980.9	8478.7	77481.5	83169.3	64659.1	60028.7	82701.6	47896.8	22469.8	118517	62702.6	67181.3	38892.6	46530.2	57371.8	87126.5	72384.8
GLYCOGENSYNTH-PWY	37722.9	31965.1	45231	29552.3	78758.7	31780.9	43390.5	51132.1	58934.4	56784.6	8773.1	43264	20546.1	81893.5	62286.8	7018.73	87570.2	72938	58676.1	49847.1	63510	40727.6	17431.8	129416	59847.7	63058.2	38032.9	41008.5	49052.6	85429.6	59166.4
GLYCOL-GLYOXDEG-PWY	5533.89	887.726	4837.56	2700.93	1643	5445.96	2536.13	2385.78	11798.1	9433.91	2826.59	8315.82	1845.95	11026.7	3554.15	1106.48	1380.6	828.551	5128.49	26787	14751.9	856.566	7380.77	4655.36	6693.52	6737.25	279.54	3644.6	9038.23	2863.63	3730.43
GLYCOLYSIS	33510.5	30806.5	43014.3	34652.9	58853.2	48257.5	42516.3	62589.8	60812.6	51860.6	9658.03	56944.9	18552.5	82188.4	38507.2	7588.67	54251.2	68460.1	58641.5	58024.2	80934.1	41483	21148	101547	51164.2	51539.7	24793.1	40143.4	50802.1	59509.9	66973.5
GLYCOLYSIS-E-D	20537.3	11989.2	26106.1	22158.1	27803.6	37560.5	19435.5	23169.8	43344.5	32583.4	7297.45	25952.3	11043.6	52548.6	20455.1	4181.5	20935.5	20978.2	32335.8	46712.7	50319.6	22199	17319.6	32962.4	25391.7	31409	13880.8	22819.9	36567.2	24526.8	23482
GLYCOLYSIS-TCA-GLYOX-BYPASS	13236.3	2147.42	17905	11514.2	5617.62	31911.3	9310.44	4346.27	41691.8	33352.8	7065.45	14306.5	7189.59	43629.4	10627.6	3648.4	4800.19	1594.62	26851.6	46895.3	34989.7	2295.02	17795.8	15329.6	16400.4	17194.4	802.57	15272.3	32868.9	10085.2	10337.5
GLYOXYLATE-BYPASS	9589.49	1007.83	9009.34	7233.22	2353.55	19620.3	4229.52	2476.81	25934	22023.4	4841.44	10053.7	3691.44	24250.4	4752.17	2115.28	1913.71	887.674	13088.2	35641.8	18943	904.871	12989.8	7017.1	10526	11378.1	300.764	7890.24	20241.7	5108.74	4986.91
GOLPDLCAT-PWY	2657.54	1870.44	2714.1	2865.48	5337.33	1372.49	4491.81	3061.17	13054.9	2878.98	1798.79	2226.06	1739.18	11798.6	4267.86	933.102	4907.05	5683.04	3009.67	8266.35	3963.84	1971.24	1391.49	5309.35	1970.36	3730.17	3076.74	3252.82	4280.26	14008.2	1750.92
HCAMHPDEG-PWY	3274.9	154.803	291.676	1637.88	207.663	446.172	464.006	529.538	3614.94	3695.31	1013.34	2869.12	383.723	2090.61	128.389	91.1326	167.67	215.553	1187.8	20759	2770.26	77.9956	4197.89	1204.96	3314.43	3344.3	19.4303	902.195	1322.46	1007.26	440.546
HEME-BIOSYNTHESIS-II	4075.01	781.236	6376.43	5414.27	2386.27	7585.62	2672.84	1483.99	22400.8	14594.2	3886.29	4034.96	2386.57	14175.8	3632.38	1546.48	1778.08	2818.33	10156.4	27200.4	12910.5	1731.99	11588.6	4179.66	4587.84	4820.35	707.34	5199.93	16733.6	3101.29	2954.46
HEMESYN2-PWY	8126.87	2084.11	10373.4	6110.18	15219.1	21888.7	6537.35	3141.3	29202.3	20752.7	5145.94	7859.45	4285.59	25317.7	7412.12	2299.91	12827.8	6673.36	16447.9	36637.6	20171.5	6775.76	14312.6	9781.89	9922.64	11124.4	4350.05	9194.13	23128.2	8722.91	5753.92
HEXITOLDEGSUPER-PWY	16093.1	9536.1	18231.4	11549.3	12204.5	18571.8	16378	8634.54	39931.1	28044.3	6874.15	16013.9	12069.6	34591.1	15541.8	3551.39	15182.9	17395.9	29457.9	44642.1	32506.7	7057.69	16794.3	20195.6	17955	22343.5	10198.5	16827	31867.1	24137.7	11176.8
HISDEG-PWY	10396	11464	16770.8	14651.4	16238.3	16288.6	10274.5	29820.3	29292.5	30137.8	3714.86	24710.1	5013.36	25429.3	8180.27	3509.91	18984.5	27216.3	17633.8	8160.44	45242.5	17322.5	8299.03	14067	11912.6	11671.4	7020.83	16869	21963.9	18492.7	28890.7
HISTSYN-PWY	30023.9	25492.1	37458.6	27936.7	64701.8	42660.5	35638.1	50097.6	43085.1	36978.3	7407.35	43688.2	17599	77137.8	43756.6	6532.01	58197.9	56273.2	51324.9	45300.2	56080	35017.2	15290.3	108821	50288.9	52088.5	27308	35279.9	40496.2	55614.2	58755.5
HOMOSER-METSYN-PWY	15888.8	9829.59	30045.5	16632.6	31562.6	34180.7	24438.3	12556	46585.6	42332.7	7782.37	23736.7	14281.5	56632.8	24929.6	5958.27	28428.4	24005.2	41834.2	42884.4	48451.4	15209.3	18527.4	52214.5	28682	27329.9	12901	24161.1	40346.7	32536.7	18783
HSERMETANA-PWY	17170.8	10546.6	33662.5	18359.5	34544.7	38190.8	28928	13194.5	47058.5	42573.1	6519.05	26776.4	16000.8	59946.5	27341.1	6752.42	30847.7	25895.8	44530.8	37446.5	54672.3	16389.6	10692.3	46972	26096.6	29617.3	14048.4	26967.5	46637.5	35749	19976
ILEUDEG-PWY	3.80218	0	2.0031	0.776521	0	0	56.2009	1.55299	0	0	0	2.94742	0.235572	0	0	0	0	0	0.387263	0	0	2.09473	19.076	1.55305	0	18.151	22.1419	1.08553	0	4.18947	0
ILEUSYN-PWY	40145.3	30968.2	47101.1	35819.1	73737.1	51473.7	49769.3	57496.4	64037.8	55590.3	9471.08	51198.8	22040.6	86539.2	57998.3	8146.3	77460.7	67203.9	59072.9	58289.4	77061.4	42175.7	21432.4	115260	54654	65672.9	37661.2	46505.2	54476.7	76288.5	67147.3
KDO-NAGLIPASYN-PWY	8789.78	2712.39	16829	8523.31	6833.45	26071.4	7520.86	4855.55	28235.9	29819.9	4831.48	14050.7	5494.08	38026.1	6918.99	3785.48	5369.29	991.317	20645.2	32490.1	34778.4	2489.83	11825	12913.6	13705	12632.9	555.34	10157.7	22791.3	8434.86	13286.5
KETOGLUCONMET-PWY	3378.43	445.826	963.483	786.272	1097.21	5581.17	857.226	764.774	2660.66	3157.99	731.368	2350.31	428.132	5655.72	3307.33	135.021	470.325	292.661	1501.86	6680.21	3179.49	394.102	3117.09	1995.11	1933.27	3130.13	186.197	1100.05	2253.96	1202.31	469.138
LACTOSECAT-PWY	189.83	983.198	923.847	604.449	2007.84	224.642	4175.76	195.738	373.756	432.496	379.842	1251.63	3526.51	490.149	556.031	325.05	598.227	8427.35	1755.2	524.738	1225.62	705.854	396.778	1446.22	1184.83	1217.05	829.243	705.043	545.628	6292.7	188.745
LEU-DEG2-PWY	469.207	11.3631	167.096	1116.88	177.502	834.354	25.4281	324.652	83.5886	182.795	26.2838	207.867	161.876	129.182	146.88	30.3228	119.146	213.062	49.9369	123.761	65.9155	72.5105	23.0263	764.508	59.8162	522.235	55.1252	16.6143	177.89	250.144	242.44
LIPASYN-PWY	1.8325e-13	4.45833e-09	6.09345e-08	1.65133e-08	9.36099e-09	2.1596e-11	0.198679	0.872534	1.1884	0.439974	0.139252	1.67378	2.1096e-08	1.28719	0.216991	0.103238	12.479	0	2.80266e-08	0.378414	4.1915	0.00315222	1.49339	81.7018	5.04244e-09	0.11825	5.10335	0.54165	18.4731	1.60149e-05	22.4592
LPSSYN-PWY	253.653	55.0476	6835.6	92.2413	363.194	2061.32	176.796	1031.38	2771.97	2486.25	105.199	73.5967	98.7196	5610.69	3771.44	646.722	179.141	48.6117	2541.78	1644.63	6440.9	176.849	820.46	1126.8	2459.39	7090.37	309.089	674.035	1059.55	73.5137	213.421
MET-SAM-PWY	20759.2	13221.1	35931.2	21013	41114.4	40647.3	30626.1	17858.8	56704.5	50635.2	9140.51	30749.5	16860.4	68760.7	31244.5	7046.47	38780.9	32212.5	49935.3	50614.2	58992.4	20537.6	20303.1	66456.9	36104.8	34987.4	16939.4	30467.1	48041.1	42320.2	25603.7
METH-ACETATE-PWY	5164.07	3902.34	2969.01	2973.17	7082.11	3719.08	6374.83	2575.58	5614.22	2541.26	996.305	3604.66	1761.31	3981.93	9629.24	3621.84	5547.13	3173.73	5708.96	2553.34	4348.58	2226.47	1445.75	16865.9	5612.64	9129.13	6254.9	3627.07	11284.8	27199.9	2703.31
METHANOGENESIS-PWY	0	32.1161	111.114	0	9.13951	0	0	0	0	672.243	5.97158	1020.82	328.139	0	0	0	0	0	49.5035	0	160.661	438.653	202.289	177.161	0	810.163	618.343	1198.08	17.2291	0	5.65694
METHGLYUT-PWY	3889.02	272.312	460.424	1634.26	293.151	6389.37	715.961	1022.02	2754.94	5540.28	1644.42	3984.9	642.142	8334.6	464.968	138.926	352.611	331.148	1342.66	22991.1	3586.46	148.266	5677.34	2145.16	4717.02	4373.61	77.7359	1161.5	2075.54	1508.62	741.547
METHYLGALLATE-DEGRADATION-PWY	15.6287	14.1118	9.12063	26.3971	77.4728	37.4176	19.8037	26.2446	83.7534	178.763	5.86101	201.619	45.2387	219.25	468.033	15.6291	30.3951	14.8095	7.46747	24.1236	88.1271	10.0429	56.854	156.13	0.0658911	126.098	20.4432	92.7683	34.7468	294.83	79.717
NAD-BIOSYNTHESIS-II	6501.18	4592.43	9656.31	4168.33	6790.02	7832.56	5177.35	5147.65	28540.1	21002.1	4904.02	7116.71	3994.67	19886.6	7090.57	2236.01	5577.33	2239.81	14299.1	33589.4	18911.6	1851.28	13511	7844.81	6933.36	8438.92	3169.05	8731.45	21916.4	6777.14	5009.92
NADSYN-PWY	1.29072	2.65355	0.334276	53.4912	15.291	42.4645	3.33525	19.6173	30.1951	2.3847	11.3451	50.2231	5.42113	24.0566	11.1316	5.14598	2.72871	1.8836	0.890297	11.6115	7.12048	2.13909	3.14968	135.665	4.55282	50.8516	4.81965	26.8772	3.44376	47.2727	12.9114
NAGLIPASYN-PWY	12713.9	12121.3	22626.2	14878.9	24667.5	32289.7	11393.5	33517.4	30930.5	35937.5	4927.22	27089.9	7158.03	48396.7	8220.95	4955.85	15272.7	31805.1	25117.7	32765.4	48951.4	21893.5	11393.8	23099.9	24347.6	20997.6	6134.56	12195	23192.1	14995.9	35012.8
NONMEVIPP-PWY	35419.2	29382.6	43721.5	28955.2	70884.8	46831.4	42017.2	55871.9	53660.2	52360.6	8508.46	47998.1	19223.2	89402.6	47413.6	7383.93	74964.8	62520.7	60769.2	47730.9	71757.8	42514.3	15856.9	125085	61049.2	58550.7	31729.8	40041.2	44866.3	70095.7	61796.6
NONOXIPENT-PWY	56507.4	48155.5	67883.9	45134.4	109272	61666.2	65960.2	78621.7	86609	82384	14185.5	70616.1	36486.8	118792	85430.9	10750	128914	98524.3	91562.1	79324.8	105555	60527.8	31172.9	170977	84439.5	91776.8	56752.3	60771.1	75099.4	116234	91432.5
OANTIGEN-PWY	27912.5	20288.7	33118.6	26819	53647.5	35296.7	31646	28496.6	47374	36985.8	7676.6	30737.6	14469.5	66280.2	40196.1	5207	55569.6	49881.1	46238.6	43917	49640.9	31205.6	14355.7	96929.9	48408.9	46107.2	24707.1	29733.5	36404.3	57069.4	38444.3
ORNARGDEG-PWY	4863.9	668.683	8071.11	3834.02	2131.69	7086.89	3749.35	1143.16	26850	18008.2	4228.37	4748.83	2959.36	16179	3798.96	1870.48	1702.77	299.259	12838.5	30174.1	15108.4	653.889	13033.9	4536.8	5268.47	6173.65	137.56	7190.12	19288.2	3468.79	3961.9
ORNDEG-PWY	4640.71	571.156	7777.95	3666.42	2427.96	13709.2	3112.64	1075.85	32110.7	18569.2	4899.6	4179.19	2868.27	20342.9	4150.49	1786.14	1985.46	280.063	17151	29628	15171.5	625.235	14945.9	4695.61	5635.53	5577.53	163.09	6587.84	20090.6	3080.06	3617.03
P101-PWY	900.347	60.4848	382.959	2380.79	494.949	882.059	97.8877	157.321	90.8878	184.692	39.2076	257.177	80.5343	151.425	97.0371	35.1632	177.309	370.466	190.761	119.044	65.2066	204.767	37.804	274.335	35.1883	727.29	121.265	32.1808	189.965	304.68	109.068
P105-PWY	14714.4	3678.33	24232.1	16025.1	10151.8	35922.9	12631.3	7102.55	42251.4	39733.4	6872.09	19676.3	8935.43	53138	14292.9	4949.57	7550.23	3196.46	29452.7	45110.3	45027.4	4326.59	17473.5	19775	17762.3	21640.9	1667.67	18316.1	36290	14659.3	17418.3
P108-PWY	19277.4	18778.5	27441.5	22709	31680.1	36669	20245	53617.4	14511.4	12463	2585.36	42868	8922.06	58743.9	11670	5020.85	20699.1	42686.8	32959.5	19285.8	50597.7	29402.9	1916.27	37203	33039.6	33854.8	9753.61	21700.7	20274.5	28734	55522.4
P122-PWY	14526	6096.85	12204.8	16209.3	17301.7	5593.27	15049.6	12127.2	10551.2	6433.04	1766.1	11938.5	5711.45	9677.98	11377.2	633.133	13537.6	16709.3	13430.1	7162.04	10393	13077	2880.81	18041.4	11632.3	19134.1	8848.21	16758.9	11947.7	16043.7	10114.2
P124-PWY	24495	7747.3	16627.1	19803.6	26675.3	6504.62	33382	14402.1	12566.8	7819.57	2063.67	14211.6	8371.32	11722.1	16298.7	742.675	51754.2	22668	18354.4	8174.98	12246.4	18372.9	3260.26	39308	17265.9	28403.4	15871.9	32075	14320.9	35174.1	12437.8
P125-PWY	5097.09	1709.5	3102.29	3881.6	6008.16	6665.6	4967.08	1945.84	2874.04	3568.76	546.583	2181.88	1505.24	4936.67	2655.46	296.516	4236.36	1348.4	2756.83	2044.33	3745.44	3083.91	675.513	6810.87	2328.87	7309.84	5767.6	2455.58	5971.03	7529.17	1607.09
P161-PWY	25176.7	15623.3	25361.9	21911	51134.6	29990.9	26946.7	20335.4	59684.2	49795.4	10720	30213.8	12030.5	67559.4	48331.8	5326.43	49629	42957.7	43248.3	68595	40102.9	17954.3	23670.8	99895.2	37382	40385.2	26417.7	26831.2	43428.4	66463	41148.5
P162-PWY	7063.87	2416.06	8334.19	3930.32	6453.86	6556.59	5913.32	3876.78	8403.03	3565.29	1303.69	3407.11	3702.14	8660.78	3037.57	548.436	13209.6	5048.05	13204.6	4874.59	11030.3	7195.9	578.316	24838.6	10080.3	10958.7	4839.66	6807.85	6011.76	18478.7	4022.06
P163-PWY	8706.95	996.476	6817.27	3456.24	9097.6	7220.27	10179.8	2967.55	9487.73	2019.63	827.397	8158.72	2943.92	3194.21	2075.63	1313.14	11884.2	13106.7	6157.88	1565.18	6612.99	6741.18	595.686	10399.3	5842.15	6609.83	4649.22	13799.6	6997.85	11482.8	9841
P164-PWY	18380.6	9431.02	13558.5	10641.7	29886.9	15380.6	18436.4	16680.2	21257.7	23542.9	4113.08	17782.9	7460.78	28558.3	15447.4	3147.09	29680.9	15363.2	21243.3	21955.9	22453.6	15569.3	6204.37	38946.8	16501.2	22228.6	19180	21170.3	23734.8	50307.5	16111.3
P184-PWY	14.4982	12.0503	6.37798	24.5319	67.5529	0	12.3851	22.0084	0.114799	106.908	0.0290275	182.165	35.119	103.642	58.2566	12.9795	23.4635	12.5258	0	2.89298	16.0834	8.64423	0.0433693	119.455	0	114.208	15.1304	0	1.22012	212.481	65.7709
P221-PWY	8127.53	6838.75	7805.89	4419.97	10032.6	3737.57	7839.07	8562.64	7165.57	3356.06	493.197	3428.19	4721.1	7252.57	7865.55	286.312	24289.3	7926.16	9089.42	7459.17	2781.49	8115.52	929.923	15829.6	11110.1	9606.08	6136.69	9119.63	6728.08	16658.7	3322.32
P23-PWY	13447.4	2954.22	19776	15791.7	6558.07	42637.3	11390.5	6445.05	43672.6	35367.7	7571.05	14182.2	7248.35	53636.9	11310.8	4331.07	7215.34	18922.1	26952.8	45484.8	38931.9	5397.63	14730.5	16665.1	17304.4	18409.2	2710.35	15116	34986.8	18182.5	12349.2
P241-PWY	0	27.5577	73.5968	0	0	0	0	0	0	496.004	0	857.364	251.071	0	6.20685	0	0	0	43.7113	1.83714	135.459	354.581	167.333	153.663	0	633.938	479.528	1124.34	0	0	7.01514
P261-PWY	94.1979	34.3597	89.312	122.539	80.3245	32.6736	315.468	40.3287	16.1462	616.946	14.3759	1154.95	338.697	188.525	79.5183	14.3041	18.6113	27.5242	68.2995	12.3113	199.416	527.133	215.249	290.037	15.0509	825.775	729.677	1397.76	84.1248	240.341	99.5883
P281-PWY	1559.66	113.264	423.745	1140.3	514.721	1239.07	355.73	431.373	3192.65	2587.67	704.73	1201.02	340.431	1616.77	1633.05	75.5423	226.416	668.488	1427.13	16091.3	2634.74	207.825	2562.81	1332.55	2491.36	2176.69	65.5914	723.364	1363.31	1053.17	430.376
P341-PWY	638.104	982.981	895.131	266.534	2770.42	411.154	890.637	724.251	1206.42	1001.6	59.9767	603.543	663.018	773.212	1290.78	111.708	1172	948.7	715.917	994.589	1831.46	496.769	138.468	2846.89	330.89	639.784	1170.26	385.138	1356.55	2182.9	508.278
P381-PWY	118.224	0	45.143	202.29	398.137	5.23507	60.1424	18.3425	145.524	522.134	50.8874	188.667	211.706	223.535	279.961	39.7128	223.678	140.561	0	37.4637	173.256	16.2235	7.59195	1277.81	247.572	1147.39	209.075	0	673.664	181.15	234.989
P4-PWY	24333.1	14698.7	29876.5	18140.9	48246.9	37250.8	26100.3	19376	48471.3	40145.8	7992.7	27006.3	13103.5	65061.5	34227.4	5370.17	49737.7	39211.2	44644.9	45400.6	43824.4	23415.8	16843.7	82028.1	39736.8	38828	21128.9	28808.6	39274.1	50310.3	32814.3
P42-PWY	27673.9	29579.5	40128.6	35803.9	54418.7	51306.5	33082.5	71835.8	49597.4	48430.3	7898.41	63048.3	14610.7	76105.8	21590.2	8435.49	29038.7	65710.2	48147.5	47917.3	85381.9	45020.8	14851.9	65064.4	42396	47553.6	16119.8	30850.3	44963.9	37625.5	74813
P441-PWY	22039.1	15196.3	27768.9	18152.8	37029.7	33396.1	25969.2	25817	44432.5	40058.2	7585.49	28949.5	13047.5	60895.1	28466.9	4975.72	37706.7	29942.9	37697.8	51323.3	53181.6	19583.4	17483.3	52109.3	35150.1	35985.8	18750.2	24635.7	37456.8	42107.9	30694.3
P461-PWY	12463.1	8367.76	15348.4	7603.93	10137.3	12585.1	13773.3	5162.02	37985.8	25557	6407.23	9824.99	21991.8	23490.7	13756.1	2956.36	18776.6	12251.1	29164.9	42742.7	23343.7	4961.89	17355.1	11811.7	10569.6	16284.6	9139.08	14851.6	30593.7	14190	10183.5
P562-PWY	2808.92	3024.32	6125.13	3529.71	5596.13	16271.2	5807.52	2298.67	17513	9485.33	1916.74	1690	6511.84	16826.6	5009.74	1239.02	9216.33	1396.66	11582	6981.48	8576.42	1823.19	5589.17	4478.43	2113.78	4737.17	4203.52	5874.19	12882.4	8238.05	3685.33
P621-PWY	0.00532063	0	0.000471384	0.0106273	0.00131922	0	0.0142075	0.00036554	0	0.00131927	0	0.00544412	5.54463e-05	0	11.1825	0	0	0	0.0036712	0.000470897	0	0.0175596	0.00448957	6.66807	0.00263674	0.00427307	0.0074805	0.000505686	20.8706	0.0010471	6.48685
PANTO-PWY	22170.4	22682.4	33873.3	22904.5	39038.5	39150.1	28229.7	49140.9	40846.2	39860.2	6646.2	39224.3	14423.1	68710.5	23996.4	5888.3	30256.8	42978.9	43932.9	41353.8	55649.4	28975.8	14892.6	71141.9	42664	40418.7	14682.7	23961.7	36731.5	43800.6	45881.2
PANTOSYN-PWY	23483.7	22991.5	34500.2	23851.3	43435.4	40098.3	30007.2	44148.5	41714.2	43899.6	6931.04	37670.3	15240.5	71883.2	26699.7	6146.58	34066.6	46755	46473.6	42121.5	56022.6	30533.5	14490.3	79227.4	46178.4	42387.3	16930.5	25568	36772.4	46952.7	48001.3
PENTOSE-P-PWY	16245.1	15506.5	21944.7	25703.7	23153.3	34290.8	15961	37509.7	37846.4	26749.3	6593.52	37294	8837.22	42457.7	16157.7	4741.25	14070	30742.4	24940.2	42280.3	47881.9	19027.8	16756.5	22067.8	18649.6	25838.5	9914.27	18167.1	33872.3	17603.2	37534.3
PEPTIDOGLYCANSYN-PWY	35724.5	27567.4	42585	30233.7	69124	44160.6	41657.2	50159	54511.3	55414.7	8749.21	44746.1	19246.5	87568.5	46774.9	7175.97	74819.8	63280.3	59618.9	49013.3	67788.4	41314.2	16879.3	121628	58319.8	58053.1	31881.5	40815.4	44604.5	71757.3	59744.3
PHOSLIPSYN-PWY	37464.2	28101.7	40789.8	29631.9	74465.6	47533.7	47488.5	46001.4	59695.8	54156.5	9818.03	41033	20695.1	85410.7	52211.5	7053.79	81700.8	63025	56748.6	60690.3	64833.4	37999.8	21276.9	117454	54852.5	60080.5	34579.1	41844.5	48772.5	79603.5	55787.3
POLYAMINSYN3-PWY	11530.9	3295.45	13005.2	7271.3	14463.4	12578.8	8926.83	4898.43	15828.4	8142.23	2043.53	6599.84	4960.06	24169.7	12023.5	1255.88	13729.3	12774.2	21454.2	8921.45	11774.4	9885.01	2420.1	33624.5	21117.1	16956.9	3735.83	11605.4	14585.6	15565.2	8509.7
POLYAMSYN-PWY	13189.2	3609.33	18538.8	8396.14	15125.2	19085.4	11044.1	4856.95	28906.4	27015.5	5834.28	8603.5	6169.95	39766.9	13187.7	2955.16	13721.1	14666.5	25262.2	37063.2	21981.2	10812.3	13520.1	33559.4	21865.9	19346.2	6661.18	12663.9	24677.4	16311.7	10125.6
POLYISOPRENSYN-PWY	21350.5	18833.2	30545	22903.7	44069.4	36488.4	24812.6	40846.9	40414.4	45610.1	6828.19	35283.2	11497.8	63611	18773.4	6075.28	26275.4	44708.4	38592.1	41358.2	56656.1	30135.5	14280.1	68402.3	34631.4	36502.3	14480.4	23292.8	34762.5	33213.7	46679.8
PPGPPMET-PWY	6877.08	2413.57	8733.53	4690.77	3218.95	25840.6	3838.86	4317.12	34359.2	20444.3	4542.88	6715.25	3290.83	30051.5	5445.82	2127.31	2118.84	6786.74	17904.2	39060.6	22464.7	1870.09	13526	6195.65	12950.7	8954.53	828.483	8185.24	19741	4680.04	4808.76
PROTOCATECHUATE-ORTHO-CLEAVAGE-PWY	1053.88	171.4	562.417	1309.77	758.431	5686.51	424.021	252.62	1274.13	1189.85	121.327	408.646	159.609	3273.27	3432.81	83.5962	208.274	312.503	1172.28	483.445	2713.66	130.131	748.671	878.391	146.491	808.417	314.507	570.311	1481.84	870.426	286.239
PRPP-PWY	18781.6	8019.22	29227.5	23286.7	36848.3	38237.2	26040.5	20307.6	45578.6	40671.9	7828.73	26173	10175.6	64896.5	18942.6	5312.13	26778.8	36893.5	40246	46190.7	46279.2	19280.8	16664.1	42306.5	29722.4	29276	9075.65	20269.4	37485.7	32529.5	32314.6
PWY-1269	15912.6	13961	27953.8	16107.4	30294.1	35568.6	12764.3	39365	37688.3	42996	6292.74	30539.9	9204.33	66481.1	14442	5134.56	20650.4	34329.1	38171.7	40528.5	52182.7	23815	13970.8	55286.3	36205.8	27615.1	9710.45	15657.2	27341.1	23761.3	40190.3
PWY-1361	0	0	0	0	0	0	0	0.490059	0	0	0	0	0	0	0	0	0	0	0	0	0	6.70669	0	0	0	0	0	0	0	1.32201	4.14958
PWY-1422	0	0	0.0545438	0.563434	0	0	0	2.95602	5.43905	0	2.29939	11.3372	0.0837337	1.13424	0	0	0	0	0	2.77176	0	0	0	16.6336	0	5.51982	0.751007	8.11632	0	0	0
PWY-1501	0	20.0327	74.9889	7.54643	43.4429	7.77095	29.1213	23.4419	50.4681	60.2142	18.4285	31.7763	15.2396	134.265	41.0935	7.01439	22.3905	3.33328e-06	16.9298	66.2868	95.0478	2.5833	10.7249	76.4127	6.9108e-12	12.5735	7.22965	26.9902	97.5625	163.888	37.2807
PWY-1541	253.914	71.4176	80.1201	422.484	5.5579	1218.64	514.027	364.983	82.0739	89.1611	2.48406	95.2879	152.368	101.027	35.8259	0	8.93138	74.2499	203.971	108.175	669.62	223.188	35.7565	193.493	84.5742	446.407	206.675	139.843	184.211	24.6055	66.21
PWY-1622	495.423	404.324	627.353	215.222	275.588	465.355	759.587	487.75	576.866	448.621	59.7845	327.029	266.983	1504.07	173.787	13.5326	77.3459	343.113	656.499	357.234	992.148	525.631	55.1734	878.464	430.569	996.596	809.587	365.025	740.866	155.372	175.124
PWY-181	2817.78	1329.15	1622.07	4490.87	487.361	28019.9	1971.51	5160.59	1300.46	1038.94	137.067	1336.63	2074.77	21675.1	315.122	24.5592	136.392	967.731	2572.37	771.28	8308.13	3722.95	123.232	2115.6	1374.66	6266.69	3554.31	1446.17	2714.07	306.827	439.099
PWY-1861	9239.12	13065.8	6866.67	4272.63	17952.1	7042.11	13444.9	6051.36	7707.64	9642.1	1336.27	9340.84	24398.9	11740.5	12025.1	1277.65	15626.5	3957.43	29334.3	7968.63	11664.5	4950.08	5740.12	13172.5	5295.3	8160.13	12697.3	8882.97	15857.4	12774.1	6368.41
PWY-1882	0	0	0	0	0.117714	0	0	0.109622	0	0	0.164864	2.45811	0	0	0	0	12.0067	0	0	0	0	0	0	54.6526	0.00261587	1.82802e-10	0	0	8.87215	0	0.971774
PWY-2221	35.9837	191.337	369.518	19.6453	204.907	119.15	12.0256	1181.47	21.0522	11.8088	20.2787	331.773	70.165	1188.99	20.0817	58.9791	241.176	811.161	256.705	11.7014	1005.12	229.906	7.08345	261.024	218.521	44.2699	119.974	91.0747	388.272	37.8241	676.961
PWY-2941	14313.6	5640.93	14323.1	11219.8	42362	8401	18551.7	6907.52	18711.8	23475.1	3595.51	10767	6155.6	37605.5	25170	3279.06	44719.8	33296.1	24610.1	11220.8	19804.6	17819.4	3324.87	70124.3	26719.4	22020.1	16842.3	15492.3	10878.8	33914.9	27325.1
PWY-2942	38220.3	31332.6	46990.5	34631.1	74822.5	50795.9	44835.7	58560.4	62796.2	60215.4	9862.28	51595.2	20787.3	97164.3	53075.7	8928.1	74324.2	70467.6	66369.8	56270	77734.4	44750.9	20210.7	130149	62643.3	62714.7	35220	43074.9	53665.2	75877.1	68889.7
PWY-3001	35578.9	29027.5	44105.1	32197.2	65481.6	50086.3	42695.6	58512.6	57479.3	48785.1	9292.14	50973.2	20158.8	86454.4	46839.2	8217.85	72703.7	60901.3	59067.8	54318	71663.7	39525.3	19559.8	114512	56338.6	59720.8	31872.3	42545.2	50529.2	65372.3	60545.6
PWY-3661	0.206715	0	0.0189704	0.420071	0.0512446	2700.04	0.55201	364.795	0.0684878	0.0512445	0.0296729	1.74923	0.00325032	0.0136878	71.9653	0	13.1141	0	0.142603	293.826	3.25663	0.167931	0.174478	1.41721	0.102422	0.234468	0.299706	0.126918	97.9779	28.2136	25.91
PWY-3781	4868.11	261.051	1726.11	9362.59	2579.03	22312.5	1642.96	1899.47	4311.33	1099.13	448.714	2245.42	766.796	8183.17	2372.01	1347.79	1969.15	4103.52	448.051	1142.49	1216.11	1513.96	458.677	6567.92	934.324	4890.74	1505.77	512.97	3684.74	7480.2	1623.99
PWY-3801	1297.5	5450.15	5807.26	155.213	1549.34	1615.24	412.007	24213.2	512.445	650.195	330.73	22686.5	265.724	16206.2	4523.74	968.214	1683.03	9542.18	263.483	518.102	20564.9	10635.7	42.0865	4182.03	7886.45	900.627	189.483	834.165	2506.07	1.91141	4541.48
PWY-3941	0.123398	0	7.34563	0.24183	0.211693	0.0950385	3.58054	0.685994	3.35013	0.641427	0.0680897	0.506226	0.206437	0.187781	11.3357	1.77991	0.0695604	0.00239629	0.273054	1.31567	19.6373	1.19403	4.58191	1.5865	0.687484	3.90094	0.177226	0.0177535	7.35191	5.31243	33.8331
PWY-4361	59.6281	25.5643	129.376	474.246	133.101	262.499	604.765	75.9837	148.519	322.11	38.0458	229.156	142.148	72.9923	286.373	107.018	197.201	13.4869	397.828	279.205	113.08	300.911	75.5157	613.139	123.957	361.947	175.384	201.453	624.124	296.271	156.467
PWY-4722	27.8475	19.5971	18.7411	36.8414	214.441	31.0873	27.644	59.1564	769.936	162.49	120.747	6.5121	61.1509	15.6758	28.1451	289.242	96.6495	5.10156	123.558	146.718	192.812	78.3637	19.8202	1420.12	108.004	193.487	383.718	32.0617	1633.86	4053.39	0.25911
PWY-4984	8130.96	5793.79	7742.26	3893.86	6061.42	27365	14171.8	17777.1	11585.4	7361.54	3274.52	17935.9	3963.53	21305.7	5147.05	2709.21	6659.02	16058.8	6371.2	4352.5	23330.8	12542.1	4097.64	10614.9	6824.6	8617.53	4463.37	10761.4	16352.9	16559.9	17954.4
PWY-5005	4278.45	3521.84	7283.44	1239.91	2585.68	8665.79	3303.04	5129.54	5824.69	4807.34	1241.08	1976.91	2529.18	22443.5	2852.04	2417.42	5697.91	2401.63	15059	10949.9	6178.56	6386.23	570.079	20604.1	14654.3	9007.78	2963.63	5110.21	6661.39	13374.5	2902.8
PWY-5022	14189.8	2213.7	10545.6	7141.22	9704.66	7528.94	12395.4	2986.6	19746.5	11140.8	3090.82	8320.05	5021.41	16915.5	7821.55	1713.11	11373.7	5546.68	15779.9	16028.7	14326.9	5155.62	3816.02	17012.7	11010.6	15912.8	4550.21	16422.8	16967.6	14082.5	6416.54
PWY-5028	52.1121	44.9053	507.541	36.1092	123.84	6490.21	87.6154	100.281	4107.29	2064.51	686.775	114.045	242.13	3897.8	547.523	101.685	179.717	15.6451	967.743	666.015	2119.06	26.0927	1100.79	780.672	87.668	200.462	76.1241	596.005	1349.26	690.617	264.267
PWY-5088	201.987	0	2711.8	212.398	356.729	1.98084	146.28	768.121	183.898	64.8641	30.5512	26.6066	0.944697	3054.01	14.434	473.976	129.609	46.4653	1377.26	1.22053	1800.62	129.239	39.2872	873.303	2307.49	5533.51	374.671	128.182	189.918	43.7823	53.9381
PWY-5097	35892	29681.3	45023.6	32726.2	71801.4	49468.2	42444.4	58398.2	58570.1	55676.2	9443.72	51010.3	19665	93802.8	50920.3	8469.4	72269.1	66042.4	63781.8	54010.9	72051.5	42422.6	18710	125299	60421.4	59065.9	33857.7	40820.3	51104.2	72892	64900.9
PWY-5100	41565.4	32142.6	43447.8	35355.4	75993.4	42626.2	49830.2	49485.6	59112.6	56203	9193.32	47511.9	21336.2	83128.8	52580.9	7243.88	81040	64963.5	59089	50602.7	68904.8	42208.2	17044.2	118201	56890.1	64204.7	38971.8	49924.4	48818.1	81219.7	64726.9
PWY-5101	43667.1	33977.5	51187.1	38010.9	81285.6	55509	53624	63244.4	68174.8	58589.3	10265.2	56013.8	24362.4	95668.2	62991.2	8782.41	85765.6	72913.7	65838.1	63036.7	82438.6	46243.2	22858	129173	60966.3	71322.4	41046.3	50761.7	58928	82663.5	72990
PWY-5103	32281	27247.4	41471.6	29875.8	57804.5	47592.6	41028.8	52654.6	54318.7	39305.7	8164.02	46749.1	19233.1	77720.2	46549.4	7516.62	56491.7	54920.6	53710.6	52071.2	64797.4	34161	18878.7	102447	50273.4	56145.2	29765.9	39210.1	47558.3	58867.1	55812.1
PWY-5104	44150.3	33404.9	49058.9	36204.6	80294.2	51377.8	54180	58151.9	68353	57254.2	9909.24	53978.3	23744.3	87938.1	61583.1	8131.56	88468.3	70019.5	63091.3	57721.5	80086.6	46133.8	21030.7	122363	58714.9	70685	41516.1	50817.2	56562.5	82982.2	69565.8
PWY-5121	34337.4	27836.7	41053.7	28620.3	67468.9	41502.2	41153.5	51543.2	46319.2	49669.2	7246.32	44941	18312.4	82685.3	45328.1	6843.3	72266.7	60665.6	56732.8	40696.1	66470.2	40447.7	14685.8	119432	57383.1	56258.8	30850.1	38600.6	40047	68347.3	59266.4
PWY-5154	16934.4	14180.7	23858.4	19874.1	31686.8	33781.5	13947.3	32929.4	34250.9	24730.6	5942.22	29541.1	9027.21	49745.7	17064.1	4782.45	20324.3	31473.8	26711.4	38132	42921.2	20980.3	13921.7	24863.1	21044.1	28772.1	11147.7	18780.4	30960.8	20527.9	34842.3
PWY-5177	12217.9	1737.07	15634.7	4862.75	6208.66	29050.3	10908	3314.42	20541	12202.4	5808.54	8404.09	6410.17	40921.9	7735.84	1054.02	5136.5	1268.64	26073.5	23685.6	23054.3	2746.98	1937.53	13854.3	12844.3	14781.5	1928.78	17722.6	14406.4	9132.8	8216.06
PWY-5178	19.3677	30.4022	73.5278	42.6863	128.254	64.375	61.6271	41.2519	188.435	140.681	26.1899	267.154	70.2553	245.65	875.253	28.941	66.8853	51.6708	234.33	142.462	295.746	15.6775	77.7134	185.829	36.453	218.535	33.5353	84.5838	321.648	425.982	109.693
PWY-5179	8.22366e-08	0	0	0	0	1.4871	0	0	0	0	0	0	0	0	8.52243	0	1.37061e-07	0	0	0	0	0	1.80769e-08	6.25896	0.00116234	0	2.05325	0	9.478	0	3.78725
PWY-5180	7803.76	805.053	1497.03	2697.85	4093.1	1092.36	5266.23	1860.52	6683.43	6466.47	1537.11	5400.98	1427.94	4218.8	2017.42	206.989	11447.2	899.464	4107.01	25262.9	5198.46	2599.78	5460.66	5638.1	6029.91	8076.23	2932.62	6726.62	3602.66	6547.02	2511.33
PWY-5181	578.558	32.6143	442.97	1153.01	306.189	2870.55	118.378	95.2137	730.689	612.304	98.5603	142.157	100.547	2251.15	2043.89	61.7369	123.759	191.938	908.481	307.263	1902.79	82.8471	619.076	584.198	90.9128	612.212	74.9084	418.277	1049.53	549.115	135.662
PWY-5182	7803.76	805.053	1497.03	2697.85	4093.1	1092.36	5266.23	1860.52	6683.43	6466.47	1537.11	5400.98	1427.94	4218.8	2017.42	206.989	11447.2	899.464	4107.01	25262.9	5198.46	2599.78	5460.66	5638.1	6029.91	8076.23	2932.62	6726.62	3602.66	6547.02	2511.33
PWY-5183	1.10105	3.00047	54.3403	4.96489	14.4728	84.8763	40.652	6.19711	243.833	178.971	23.1124	73.7225	42.4055	330.413	196.393	26.346	56.8139	42.3667	208.25	133.774	162.115	14.3055	57.2665	219.158	35.9495	245.752	22.111	94.6146	371.358	263.75	72.582
PWY-5184	3.68146	0	0.389946	0.58249	0	0.124823	11.6344	0.824048	0	0.0727634	0	1.15346	0.223029	0	0.14562	0	0	0	0.10189	0	0.0331048	0.739148	3.40803	0.997988	0	5.15496	3.94746	1.23366	1.02956	1.24283	0.362261
PWY-5188	15121.6	9574.58	20339.2	11990.9	20944.1	31179.5	21786.3	10578.3	36885.7	22364.5	6282.25	12258.5	11405.5	46191.8	16123.9	3766.74	26725	19278.7	35687.4	36259.4	27405.5	15097.5	12897.4	56447.1	32614.8	26737	11497.4	16863	28515.1	33080.8	11739.6
PWY-5189	13077.1	8481.89	18830.3	11001	18115.3	29573.7	19173.6	9625.31	34813.4	20327.4	5920.31	10980	10551.5	42150.6	13971.7	3741.43	22357.9	17486.7	32302.5	34545.5	25367.3	13271.1	12255.7	49857.5	29727.5	23815.9	9972	13699.8	26632.4	29465.8	9871.89
PWY-5198	56.5535	18.3252	90.6609	26.4878	53.3611	0	0.0166894	10.8064	17.3182	308.884	11.1528	605.152	140.887	54.8374	35.5884	0	10.3409	6.58849	18.2668	7.37247	80.9157	198.43	109.558	192.896	8.95585	508.413	256.548	581.534	77.5372	103.004	7.18346
PWY-5265	895.152	758.848	1985.9	489.976	6675.26	1030.15	10235.4	479.536	3569.09	567.376	1451.24	3378.91	338.538	8964.3	1651.65	78.5695	2352.3	2603.72	1530.54	6839.9	4849.47	1089.49	1005.93	4919.82	2599.65	1983.12	2074.33	1120.68	518.895	15989.3	1459.9
PWY-5266	7803.76	805.053	1497.03	2697.85	4093.1	1092.36	5266.23	1860.52	6683.43	6466.47	1537.11	5400.98	1427.94	4218.8	2017.42	175.664	11447.2	899.464	4107.01	25262.9	5198.46	2599.78	5460.66	5638.1	6029.91	8076.23	2932.62	6726.62	3602.66	6547.02	2511.33
PWY-5273	7803.76	805.053	1497.03	2697.85	4093.1	1092.36	5266.23	1860.52	6683.43	6466.47	1537.11	5400.98	1427.94	4218.8	2017.42	175.664	11447.2	899.464	4107.01	25262.9	5198.46	2599.78	5460.66	5638.1	6029.91	8076.23	2932.62	6726.62	3602.66	6547.02	2511.33
PWY-5304	4693.97	7070.58	10260.2	10438.2	6517.76	4619.73	5977.17	7794.16	8010.11	2997.45	428.637	2286.59	5316.73	3867.39	11297	425.464	15141.1	9712.3	9251.88	4116.26	9859.76	5592.56	611.515	18693.1	11088.4	11450.6	5992.84	3522.65	7613.52	14392.2	4038.87
PWY-5345	14987	5145.13	22913.8	11557.4	10076.9	34137.4	20942.4	17604.1	40999.8	40028.8	6625.18	23891.3	8470.78	53303.7	16654.4	4851.91	8684.84	16097	30956.4	42381.5	41235.9	7234.87	15203.5	21180.8	20670.8	21453.5	4587.28	19043	35123.6	15263.2	19593.5
PWY-5347	24087.1	16347.6	38443.9	23917.2	46752.2	43995.6	33214.6	23591.1	55351.4	52383.7	9145.93	35938.6	17756.2	75576	34086.2	7695.35	44020.6	38474.6	52993.6	51354.6	64484.8	24805.6	19783.2	76253.2	41580.8	40662.6	19968.4	33201.3	48496.1	47738.9	32131
PWY-5384	13306.4	9375.44	21525.7	9694.82	29821.9	22613.5	19224.8	14774.2	41829.4	35093.8	6838.44	18497.2	11958.3	39809.9	39592.2	2940.41	29633.5	34837	28697.8	42177.7	30770.3	11256.6	19317.7	66840	27456.3	25436.9	14934.5	15261.2	30895.6	36403.2	22739
PWY-5392	26.0718	0	2.76745	1.81193	6.29155e-05	0.738623	85.4375	2.62329	0	0.390483	0	7.55966	1.28106	0	0.826036	0	0	0	0.664863	2.24522e-05	0.217068	5.18789	26.3379	5.75311	0.000125749	28.9291	26.6738	7.71997	7.02525	5.78753	1.30251
PWY-5415	649.011	320.251	422.518	1161.99	678.765	74.1114	3584.12	404.216	985.901	433.337	146.538	1115.29	168.543	928.74	1028.52	158.069	2111.97	226.532	533.442	807.782	878.438	693.441	588.38	822.523	356.992	807.545	1220.46	804.699	1376.02	2465.69	517
PWY-5417	27.5975	22.8618	57.5965	48.1443	145.685	84.2288	47.1267	32.9199	238.2	873.159	25.8588	207.006	68.3901	504.321	1240.11	38.3176	90.0881	47.9015	245.994	142.457	569.934	16.0407	310.62	356.826	29.6533	255.396	48.9815	204.667	441.694	521.994	75.4974
PWY-5419	15.173	13.5923	5.11842	34.5076	88.095	18.8279	27.7486	21.0075	16.2125	4.87335	9.19723	185.211	23.3235	87.2258	49.1091	13.3022	21.1785	15.8247	7.56261	12.6934	3.5943	16.1061	9.05298	141.897	4.50008	81.4612	15.0828	18.4691	30.2243	228.831	65.684
PWY-5420	26.5196	23.5795	8.94115	59.9531	152.406	32.6493	48.4061	36.5439	28.3327	8.52467	16.036	317.326	40.4436	150.97	84.8666	22.3722	37.0212	27.4474	13.2212	22.206	6.28755	28.0875	15.8254	245.083	7.87182	141.718	26.32	32.2647	52.6433	392.9	113.379
PWY-5427	0	0	0	0	0	0.272727	0	0	0	0	0	0	0	0	0	0	0	0	0	0	0	6.28391e-11	5.08e-13	0	0	0	0.450987	0	1.80303	0.0418488	3.8198
PWY-5430	11.2187	4.69494	10.4516	42.5879	28.1054	34.3662	31.0475	17.1258	35.1722	11.4535	11.422	69.778	25.0742	132.23	115.474	15.2321	37.6444	28.5636	17.5043	26.5885	8.54271	13.8951	16.2193	164.643	9.61967	132.076	23.8548	30.6207	63.747	175.987	80.0175
PWY-5431	27.5975	22.8618	57.5965	48.1443	145.685	84.2288	47.1267	32.9199	238.2	873.159	25.8588	207.006	68.3901	504.321	1240.11	38.3176	90.0881	47.9015	245.994	142.457	569.934	16.0407	310.62	356.826	29.6533	255.396	48.9815	204.667	441.694	521.994	75.4974
PWY-5484	27570.6	27466.1	36949.6	32851.4	46402.9	42524.8	34850.9	61129	53898.8	42446.9	8729.43	54023.8	14961.2	69293.9	28962.2	6546.72	40192.6	62788.5	50550.4	53009.9	76330.4	36362.8	19678.7	83773.1	42379.5	41241.5	18135.7	33293.2	45058.4	46017	60255
PWY-5499	0	0	0	0	0	0	5.4297e-12	0	3.78475e-11	1.14437e-09	3.6198e-12	0	0	4.34214e-11	0	0	0	0	0	1.38705e-11	6.96516e-11	0	5.30742e-11	3.0165e-12	0	0	0	2.00529e-11	2.95287	2.11169	0.102511
PWY-5505	25640.4	25909.1	29177.2	11963.5	47954.5	30068.4	31089.6	29737.3	27945.3	20437.6	4797.05	33694.7	16850.9	70413.2	39030.7	2251.6	70001	32948.3	56622.3	26335.6	27925.1	30319.7	4258.53	123551	56693.5	39022.7	27047.6	31910.1	27004.1	57386	30559.7
PWY-5507	5108.21	721.808	3669.47	1906.21	3538.45	5115.3	4132.32	1873.77	2006.49	2469.41	732.236	2795.59	1426.97	3864.72	4873.33	224.369	5169.6	847.764	1837.8	2911	3038.61	3191.68	740.305	9913.47	4483.08	8755.95	3244.01	2529.64	5440.83	9070.34	1664.64
PWY-5509	26821.9	22529.2	29030.1	19945.9	51555.8	25868.8	29506.2	39935.7	26424.6	28957.7	5018.66	32460	12839.8	68105.3	45244.6	3832.14	60204.1	49125.4	45250.5	38016.7	50975.7	29333.8	8567.99	116789	50618.4	43949.1	25585.1	28979.6	24321.5	57771.8	49649.7
PWY-5529	22.5854	0	2.62332	8.55139	74.0634	8.49801	15.0775	14.7121	70.7551	4.74424	21.0208	17.2609	3.20817	0.0635607	18.9144	0	52.9044	0.20146	0.587	0.205671	2.99167	10.5517	19.7411	242.192	72.6415	51.6462	42.7009	30.9744	244.438	5.76377	74.9968
PWY-5531	40.9828	0	15.3387	17.2284	70.0454	17.5923	17.861	11.1696	59.6838	14.6995	18.276	31.9466	2.28773	99.5476	196.071	0	59.4166	3.89797	0.361668	6.46765	163.1	14.6816	33.1176	309.086	66.8176	64.1025	39.9054	26.5984	322.858	104.9	55.026
PWY-5532	959.498	409.04	642.961	325.657	713.232	761.112	528.575	713.144	704.938	452.157	118.586	709.595	309.905	1239.14	778.082	49.4226	1584.53	454.618	1961.17	845.875	943.85	553.514	229.346	1203.47	651.792	359.677	226.429	243.017	763.532	1805.21	370.192
PWY-5647	0.751152	1.26181	0.190826	18.0896	7.27613	12.4237	2.00126	6.87844	7.62743	0.205392	3.53746	22.947	2.46353	9.77253	4.08178	0.609941	1.49508	1.03571	2.61777	4.36167	2.24436	1.24716	0.620489	41.2669	1.89326	17.9604	2.53172	10.6715	1.99744	22.6676	7.47161
PWY-5651	0.806717	1.65854	0.208923	33.4586	9.55801	26.5516	2.08461	12.2628	18.8777	1.49047	7.09658	31.4053	3.38867	15.0376	6.95827	3.21738	1.70549	1.17726	0.556441	7.25835	4.45052	1.33697	1.96882	84.861	2.84564	31.796	3.01256	16.8044	2.15244	29.5572	8.07042
PWY-5654	5.02499	1.92839	0.961593	20.6217	11.9172	12.9639	14.7615	7.54747	8.31263	1.13521	4.23322	30.3353	3.75856	11.7404	5.9761	0.954654	5.25806	3.82654	3.12579	4.86373	2.39134	9.73173	3.4711	76.7576	2.94556	20.8812	7.51526	11.185	12.8418	35.3129	39.5201
PWY-5655	0	0	0.248061	33.2746	0	23.9582	2.7528	12.7454	14.9993	0.460971	6.64339	38.9739	0.551308	16.7714	7.53378	1.32798	0.00229536	1.72389	1.16155	7.85048	4.29091	1.22321	1.28158	78.3599	3.14762	33.2202	3.30793	18.1257	0	8.87583	8.57858
PWY-5656	0	0	0.0136236	0.683994	0	0	0	0.804729	1.42054	0	0.615443	3.12346	0.0227465	0.283912	0	0	0	0	0	0.757434	0	0	0	4.25855	0	1.42038	0.189372	2.22473	0	0	0
PWY-5659	24868.8	21750.6	32022.2	25706.2	45406.1	38795.5	35804	50798.1	43434.4	46856.2	7964.05	46441	13504	67491.2	32073.7	6607.88	34703.1	50595.5	37024.9	40687.1	68602.2	33466	17059.8	51705.3	37830.6	40326.2	21751.5	25813.2	37894.7	42891.8	49098.5
PWY-5667	41245.2	30603.1	47538.9	35240.7	81249.6	50591.3	49853.8	50285.4	64188.3	62764.5	10651.7	46447.8	24066.4	98622.3	55792.7	7588.84	87780.5	72287.8	68585.3	61217	71450.5	44476.9	21403.1	141176	67400.9	66285.3	36479.1	43544.4	52366.2	84027.5	62534.4
PWY-5676	31230	11533.3	21917.9	12052.4	42014.7	18394.9	37495.9	11727.7	32467.4	17879.4	4744.87	18912.6	17354.2	25756.6	23423.3	1736.35	47931.8	26308.9	27263.9	21713.2	26772.1	21112.2	7156.37	52830.7	30392.5	38816.1	21115.6	39211.3	22762.7	40651.3	21831.7
PWY-5677	10631.7	3153.13	8259.98	3357.23	9122.72	6266.32	12550.1	3750.33	5466.66	3746	1402.31	5111.95	4929.83	7834.78	3882.35	556.492	22954.2	3446.14	11408.4	5123.35	7903.43	8523.33	830.84	18820.5	8758.15	12858.8	7100.91	16508	6582.94	14862.2	5759.69
PWY-5679	0	0	0	0	0	0	0	0	1.46358	0	0	0	0	0	1.46358	1.17086	0	0.000360903	0	1.46358	0	0	0	0	0	0	0	0	0	0	0
PWY-5686	35360.8	29882.1	46291.8	32073.5	73807.4	49399.2	45469.2	54561.8	61133.9	60761	9454.34	47946.8	20266.4	94940.9	52159	7916.84	72163.6	68317.1	63540.6	52157.7	75144.8	42417.4	18685.2	130061	62977.8	61173.1	33391.2	40478.9	49203.6	74327	64284.6
PWY-5695	40836.5	27185.1	43449.1	33566.5	61507	48639.2	38872.9	53662.3	57989.7	58597.6	9431.72	51011	17251.1	88710.6	33920	8064.29	87227.2	64102.6	57525.7	59154.1	74737.8	41615.6	19260	88078	52261.1	53254.6	31282.4	41052.8	49430.2	58235.7	64138
PWY-5705	4316.6	1365.92	1821.29	2209.13	2975.42	4289.35	2260.41	2133.39	6656.5	5763.43	1424.85	3698.22	1081.76	5760.51	1788.89	636.4	2158.13	1048.45	4035.3	22028.8	6045.52	1533.4	5542.96	5090.25	5112.23	5351.85	1714.09	2514.71	3959.11	2969.52	1330.77
PWY-5737	0	0	0	7.09256e-07	0	0.00149731	1.3951e-11	1.66693e-05	13.8581	1.91836e-06	9.3006e-12	0	0	0.000882615	2.05769e-06	0	5.26307e-08	0	0	3.5639e-11	8.94814e-11	0	1.36369e-10	7.7506e-12	0	3.19226e-06	0	5.15242e-11	0	0	1.74354e-11
PWY-5741	0	0	0	0	50.6417	1449.87	0	181.965	0	0	13.1395	6.69556	0	0	20.0297	0	34.2775	1.39858	0	139.216	0	0	0	86.7863	33.5221	0	0	0	64.701	23.6971	80.4887
PWY-5743	0	0	0	0	0	0	0	0	3.41097	0	0	0	0	0	0	0	0	0	0	1.11519e-07	0	0	0	3.19023	0	0	0	0	0	0	7.03898
PWY-5744	0	0	0	0	0	0	0	0	0	0	0	0	0	0	0	0	0	0	0	1.11519e-07	0	0	0	3.13884	0	0	0	0	0	0	6.92337
PWY-5747	3916.06	303.836	284.234	1504.7	388.377	10067.3	877.366	984.209	4836.13	4706.75	1277.12	3523.73	629.623	6430.83	2546.77	122.31	412.854	232.325	1345.64	21966.5	3218.63	143.402	4871.3	2055.55	3664.6	4101.63	76.7557	1389.21	1993.96	1789.49	761.893
PWY-5757	0	0	0	0	0	0	0	0	0	0	0	0	0	0	0	0	0	4.02845e-06	0	0	0	0	0	0	0	0	0	0	0	0	0
PWY-5823	253.291	97.8386	51.3193	40.7066	128.884	454.864	143.759	231.147	66.3182	136.396	3.87905	444.322	49.1871	186.066	205.91	67.8577	273.921	35.3571	23.6499	35.3568	142.857	32.962	6.46364	718.829	27.9869	180.644	58.8807	37.7882	116.246	342.192	196.943
PWY-5837	4982.5	946.014	8234.86	3881.02	2165.14	18113.8	9142.85	1638.76	23157	17467.8	4098.91	6114.63	3054.25	22989.8	4214.87	2177.49	1730.19	454.488	12613.1	31242.6	17915.2	906.604	11643.8	5163.06	6100.12	6534.94	310.891	5564.02	18544.3	5892.29	4431.5
PWY-5838	8571.57	2753.94	14392.6	8394.28	6130.49	24786.9	11555.3	5076.18	25630	26424.1	4503	14168.4	4993.88	33016.1	6898.79	3621.24	4234.02	1501.56	17124.8	31943.5	31989.3	2810.96	11591.8	10107.3	11276.4	12963.8	970.278	9341.6	22477.8	11017.2	11805.1
PWY-5840	8759.7	2763.07	14507.3	8410.68	6168.32	23600.2	11899.5	5049.61	25665.7	25925.8	4468.77	13987.6	5096.66	32890.7	7139.6	3528.06	4304.28	1502.09	17331.7	31261.9	31144.1	2812.01	11568.4	10374.4	11434.9	13180.7	975.782	9545.05	22443.9	11334	11780
PWY-5845	7891.87	2019.22	13251.5	7270.23	4926.37	23600.2	8414.6	3918.97	25363.2	24990	4457.27	12108.8	4643.64	30870.6	6445.05	3308.02	3538.45	1029.87	16044.1	31261.9	29046.8	2020.23	11568.4	8854.48	10172.2	11446.2	547.788	8858.18	21843.6	8408.8	9793.38
PWY-5850	7891.87	2019.22	13251.5	7270.23	4926.37	23600.2	8414.6	3918.97	25363.2	24990	4457.27	12108.8	4643.64	30870.6	6445.05	3308.02	3538.45	1029.87	16044.1	31261.9	29046.8	2020.23	11568.4	8854.48	10172.2	11446.2	547.788	8858.18	21843.6	8408.8	9793.38
PWY-5855	6228.4	1048.47	9117.55	5037.21	3476.11	19438.1	5416.24	2534.67	26846.5	17799	4428.62	6216.49	3335.44	20230.9	5001.88	1861.93	4682.85	2469.93	12514.2	29501.5	15968.4	1587.53	12722.4	6049.55	6001.84	7663.15	1198.61	7267.15	19985.4	5258.73	6631.77
PWY-5856	6228.4	1048.47	9117.55	5037.21	3476.11	19438.1	5416.24	2534.67	26846.5	17799	4428.62	6216.49	3335.44	20230.9	5001.88	1861.93	4682.85	2469.93	12514.2	29501.5	15968.4	1587.53	12722.4	6049.55	6001.84	7663.15	1198.61	7267.15	19985.4	5258.73	6631.77
PWY-5857	6228.4	1048.47	9117.55	5037.21	3476.11	19438.1	5416.24	2534.67	26846.5	17799	4428.62	6216.49	3335.44	20230.9	5001.88	1861.93	4682.85	2469.93	12514.2	29501.5	15968.4	1587.53	12722.4	6049.55	6001.84	7663.15	1198.61	7267.15	19985.4	5258.73	6631.77
PWY-5860	6577.69	1420.6	11168.7	5689.65	3524.99	21298.7	7100.91	2686.38	24170.8	22123.4	4312.5	9089.06	3930.78	27144.4	5162.12	2723.92	2621.71	694.386	14434.5	30789	23695.2	1387.25	11273.8	6928.16	8282.86	9179.71	373.672	7820.72	20275.5	6398.11	7190.27
PWY-5861	7301.56	1977.3	12412.9	6750.82	4466.61	22774.8	10825.3	3508.86	24535.9	23841.7	4377.01	10867.8	4315.05	29689.1	5605.01	3049.73	3207.29	1017.72	15778.3	31791.2	26700.4	1953.17	11307.1	8107.7	9408.11	10684.4	673.942	8396.14	21104.6	8767.16	8851.43
PWY-5862	6577.69	1420.6	11168.7	5689.65	3524.99	21298.7	7100.91	2686.38	24170.8	22123.4	4312.5	9089.06	3930.78	27144.4	5162.12	2723.92	2621.71	694.386	14434.5	30789	23695.2	1387.25	11273.8	6928.16	8282.86	9179.71	373.672	7820.72	20275.5	6398.11	7190.27
PWY-5863	5566.72	1075.41	9102.66	4349.41	2461.61	19002.7	10111.6	1863.16	23821.5	18794.4	4136.95	6834.86	3397.77	25035.2	4746.91	2355.64	1969.97	518.828	13879.6	29384.1	19543.7	1032.41	11481.4	5860.92	6851.71	7333.84	354.763	6214.79	19367.6	6647.08	5006.06
PWY-5896	7891.87	2019.22	13251.5	7270.23	4926.37	23600.2	8414.6	3918.97	25363.2	24990	4457.27	12108.8	4643.64	30870.6	6445.05	3308.02	3538.45	1029.87	16044.1	31261.9	29046.8	2020.23	11568.4	8854.48	10172.2	11446.2	547.788	8858.18	21843.6	8408.8	9793.38
PWY-5897	8274.79	2480.5	13848.1	7887.72	5541.06	24403.6	11445.8	4524.45	25538.3	25681.2	4496.56	13213.8	4849.16	32258.3	6719.84	3501.22	3911.1	1322.75	16814.3	31935.6	30701.9	2503.83	11622.9	9623.79	10773.5	12314.1	864.101	9039.35	22292.4	10570.1	10782
PWY-5898	8274.79	2480.5	13848.1	7887.72	5541.06	24403.6	11445.8	4524.45	25538.3	25681.2	4496.56	13213.8	4849.16	32258.3	6719.84	3501.22	3911.1	1322.75	16814.3	31935.6	30701.9	2503.83	11622.9	9623.79	10773.5	12314.1	864.101	9039.35	22292.4	10570.1	10782
PWY-5899	8274.79	2480.5	13848.1	7887.72	5541.06	24403.6	11445.8	4524.45	25538.3	25681.2	4496.56	13213.8	4849.16	32258.3	6719.84	3501.22	3911.1	1322.75	16814.3	31935.6	30701.9	2503.83	11622.9	9623.79	10773.5	12314.1	864.101	9039.35	22292.4	10570.1	10782
PWY-5910	30.8959	120.107	804.497	4212.51	208.163	285.409	4101.27	160.813	713.485	555.728	405.73	861.237	201.575	901.158	176.429	237.359	320.707	7444.34	58.5563	688.211	709.743	551.184	582.937	651.574	549.675	808.139	598.976	975.707	688.538	5092.31	145.585
PWY-5913	19810	14625.7	25920.3	28224.8	13568.2	39507.9	20005.6	17073.9	34367.3	38006.6	5753.81	16730.2	9943.66	59701.3	16059	5528.69	15297.2	16054.3	30217.9	36464.3	53418.6	13506.4	13654.1	30104.4	30374.5	27052	5935.04	18737.5	34364.7	15329.4	17554
PWY-5918	7225.18	1737.05	10818.1	8008.78	5075.77	13881.3	5634.09	3063.96	29259.6	18395.4	5031.83	6726.84	4535	24235.3	6768.41	2379.56	4040.93	5771.95	17769.4	31978.8	18865.6	3684.27	12323.4	9393.57	9455.16	9454.62	1618.77	8834	22171.8	6796.53	5354.95
PWY-5920	4387.08	890.165	3401.34	4687.77	2584.84	7350.9	1665.37	1579.92	863.104	2583.03	486.996	1456.41	1759.43	4243.67	2806.34	1218.4	1810.8	563.848	4477.81	10646.6	10815.1	1026.56	325.34	4029.09	3795.24	4092.08	314.304	636.232	3283.97	3941.63	2054
PWY-5940	0	0	0	0	0	0	0	0	0.00427364	0	1.15834e-11	0	0	1.38948e-10	0	0	0	0	0	0.00227931	0	0	0	9.6528e-12	0	0	0	6.41693e-11	0	0	0
PWY-5941	931.784	3.82576	106.618	543.644	113.258	235.745	640.348	121.882	87.1645	277.08	24.4125	234.613	122.159	71.045	68.1031	0.665376	588.342	30.4277	353.874	250.134	96.6278	295.526	40.6936	557.427	95.6556	367.001	1101.11	175.721	465.502	285.873	159.064
PWY-5971	18820.5	21340.3	32113.1	13730.7	33604.7	42731.2	19049.2	50869.3	44545.9	28449.4	8808.13	36271.1	12211.9	49440.7	20800.2	7701.37	23996.4	55060.2	35670	33674.7	78936.4	31336.7	16316.3	41958.8	29868.4	31315.8	11548.7	22842	46890.5	28587.3	29224.2
PWY-5973	40112.8	35971	53555.7	38207.8	80124.8	63501.3	48218	66854.3	76992.8	58581.1	11521.6	53075.2	22534.7	113774	52000.7	9224.78	75151.1	76374.4	72854.2	61082	92475.5	49591.5	22865.3	135244	67757.7	68305.5	33735	46557.4	61437.4	79011.4	78015.4
PWY-5989	16773.8	24015.7	34199.1	10095.8	32281.5	42264.6	13388.5	71809.9	55543.6	39590.1	9174.08	51328.8	11769.8	72406.3	19824	7905.59	21494.9	48880.7	37109.5	46396.9	91171.9	33058.8	18469.2	32324.1	32887.9	25773.4	8763.64	19861.7	47909.2	21153.4	44785.5
PWY-6071	4281.42	577.007	7206.11	2588.94	1724.19	3753.16	3113.93	905.847	23122.1	14427.5	4188.38	3523.3	2650.82	13793.3	2289.69	1649.83	1405.5	224.953	10471.8	14233.3	12243.2	618.566	11735.8	3532.68	2253.3	4887.48	184.335	5764.89	17951.7	2771.05	3013.91
PWY-6107	0.0732959	12.2998	0.000296005	0.307423	63.1324	8.64302e-10	0.00892234	0.0671757	1.19689	4.28946	0	14.3933	22.8807	10.6087	3.10987	5.99511	11.188	2.08585e-06	0.00230493	0.383387	0	4.3859	0.0177847	32.304	0.00165546	0.126873	6.23968	0.000317481	0.0322561	199.304	23.1591
PWY-6113	0	415.492	0	0	0	20401.4	16146.6	0.718475	0	0	0	35.0118	357.813	66.7264	155.706	0	0	0	0	72.747	256.651	9.55073	89.1202	0	61.6926	1715	0	0	5566.8	2595.8	6.3111
PWY-6121	38234.1	30274.8	45210.3	32969.8	73407.6	49469.4	47137	61066.4	55315.2	58969	8951.36	52337.5	20699.7	94477	49041.8	7973.51	75036.4	67687.4	61564.7	52067.4	76137.6	45190.8	17711.8	123120	60466.2	60839.9	33654.2	44569.1	48263.2	72891	67154
PWY-6122	37664.7	29651.9	44098.1	31704	73275.6	47206	47799.5	59230.8	52427.8	55915.6	8485.1	50378.9	20349.2	91970.2	49256.1	7710.81	75965.2	66036.8	60266.7	48800.8	73202.2	44278.2	16380.6	124417	59948.6	60309.7	34178.3	43973.8	46072.7	73040.9	64379.2
PWY-6123	34045.7	28403.6	43678.1	29825.2	68321.6	45251.1	40538.2	54033	50428.2	57232.2	8287.92	45690.5	18764.7	91487.4	44322.3	7523.38	68828.7	63099.9	59666.5	47479.7	71690	42168.4	15838	120697	60526.3	56908.6	30576.8	38372.4	43120.7	67566.4	61267.6
PWY-6125	22058.7	15561	31080.5	25971.7	37497.3	40594	28588.4	45675	43768.3	43355.5	8042.47	36307.2	11845.3	79640.9	20282.6	5939.62	31254.1	42776.2	47564.3	47558.4	57634.3	31634.3	16915.7	77605.6	43326.6	38348.5	13470	19638.2	37784.2	37802	34233.7
PWY-6126	40155	31064.3	48376.3	34230.6	79660.2	52454.9	47742.3	60269.8	63381.5	66373.4	10420.2	53622.9	22168.8	102147	56932.1	8372.96	81610.8	73200.2	67596.3	59203.9	81293.4	46697.7	20643.8	136255	65448.7	63663	36257.3	45139.1	53318.6	82561.7	68978.8
PWY-6141	0	11.6841	28.2145	0	0	0	0	0	0	291.347	0	529.398	133.213	0	0	0	0	0	18.0777	0	58.8058	180.299	95.4609	55.7749	0	280.992	258.728	598.635	0	0	2.70453
PWY-6142	0	0	0.884523	9.05594	0	0	0	51.044	89.185	0	35.1167	178.745	1.476	18.3354	0	0	0	0	0	47.3762	337.732	0	0	265.81	0	88.828	12.2567	128.691	0	0	0
PWY-6145	0	0	3.10133e-07	3.23157e-06	0	0	0	1.83276e-05	3.23388e-05	0	1.40059e-05	7.11292e-05	5.17811e-07	6.46314e-06	0	0	0	0	0	1.72427e-05	0	0	0	9.70048e-05	0	3.23388e-05	4.31645e-06	5.06549e-05	0	0	0
PWY-6146	0	0	2.3576	0	0	0	0	0	0	0	0	366.413	3.95582	0	0	0	0	0	0	0	211.068	0	0	192.841	0	194.215	31.9991	289.647	0	0	0
PWY-6147	16863.4	18193.6	26356.5	18698.4	34087	33601.6	12852.3	40246.8	34981	31456	5806.51	31127.5	11215	55308.5	14449	6558.9	21318.8	41071.1	29628.2	39343.5	53629.5	24936.1	12016.1	32279.3	28625.1	28442.5	11448.5	16288.3	29760.1	33931.4	40789.2
PWY-6148	0	42.6891	114.472	0	0	48.0694	0	5.78315	8.4853	1123.64	0	1863.44	512.589	0	8.48247	6.77959	0	1.49202	67.019	13.164	227.143	600.225	371.917	223.367	0	1097.3	630.53	2215.52	0	0	7.08348
PWY-6151	21742.2	23853.8	31560.7	16423.7	54844.9	30602.9	24583.5	41006.5	55776.4	44588.4	8416.15	33680	14493.6	65167.2	40306.5	6324.61	50013.7	51230.5	38934	42301.8	54679.6	27514.8	17591.4	82559.2	39333.2	41759.4	22832.7	25552.8	41392.8	53998	48323.8
PWY-6163	33929.6	28629	41515.9	28679.5	62498.4	44718.5	41774.6	50709.9	55763.6	54322.4	8481.55	43448.7	19935.5	84978.7	45633.8	7325.7	68019.4	57824.4	58535.4	50939.4	66442.1	38695.7	17593.2	112251	56067.5	55996.7	30753.2	39861.7	45590.1	67836.4	57700.8
PWY-6165	516.949	436.65	459.855	319.435	303.17	636.093	647.754	421.952	657.293	1117.83	9.17954	1570.42	742.187	346.677	436.041	14.778	240.066	338.463	829.317	166.556	1276.07	847.868	267.805	1071.7	492.522	1658.56	551.536	1753.87	705.967	161.429	156.189
PWY-6167	0	33.6661	89.4485	0	0	0	0	0	0	907.981	0	1627.72	408.405	0	0	0	0	0	52.3308	0	187.157	561.76	303.576	175.699	0	872.722	774.036	1829.51	0	0	7.61
PWY-6174	0	20.5308	57.8204	0.00063333	0	8.5126	0	0.442981	0.00633724	414.062	0.00274535	736.899	176.763	0.00126667	0	0	0	0	26.9706	0.874253	130.086	278.586	174.507	124.89	0	434.926	391.706	848.718	0	0	4.69088
PWY-6182	32.0764	25.5438	64.7958	55.8217	151.33	92.5818	53.4266	37.5942	274.35	962.695	29.9644	234.966	76.533	551.437	1244.39	40.8577	92.3659	53.2406	275.707	165.953	637.614	17.7377	355.087	390.915	34.5176	291.329	42.4497	226.991	481.085	552.816	84.6283
PWY-6185	27.6411	23.5438	64.848	57.8466	156.77	90.2023	57.2466	45.4517	252.624	965.543	33.4052	111.55	73.5943	594.388	1295.34	43.0309	81.2025	59.9786	277.038	114.249	577.576	12.0947	335.504	354.964	28.9498	302.647	29.7449	235.303	352.66	401.436	80.7169
PWY-621	21816.5	29306	35636.3	22088.8	52177.8	27959	32739.3	31724.6	59173.6	47731.9	9557.07	30796.8	21131.7	64976.8	41432.8	6728.72	41452.2	58946.5	49617.6	55532.4	49765.8	22749.7	21743.6	86469.4	46814.2	45369.7	25625.6	31547.7	50249.6	52465	43712.6
PWY-6210	0	0	0.103584	14.7659	0	11.0112	0	7.48309	7.43034	0.0184057	2.97282	17.5571	3.76323	7.41886	5.03257	0	0.000765342	0.83301	3.01483	4.32417	1.80148	0.507155	0.000113803	31.1895	2.30973	11.2246	1.36117	4.25548	0	3.17954	7.25426
PWY-622	0	0	0.00184884	0.0192648	0	0	0	0.109256	0.192785	0	0.083526	0.42402	0.0030869	0.0385297	0	0	0	0	0	0.102792	0	0	0	0.578267	0	0.192784	0.0257311	0.301971	0	0	0
PWY-6263	2291.49	1044.69	8348.38	5346.81	5237.98	2671.73	1874.14	5278.76	5592.06	1368.66	104.873	7322.11	1095.28	3358.13	1488.56	377.659	210.243	10293.1	4271.07	593.651	5047.13	2186.15	220.074	3556.01	3347.02	8759.16	2284.37	2625.68	4598.13	5158.33	7343.69
PWY-6269	27166.3	22755.6	29212.6	20028.9	51823.7	25870.4	30353.4	40038.7	26483.2	29315.6	5070.64	32611.6	12979.4	68482.9	45598.4	3862.56	60623.6	49340.9	45672.6	38942.3	51247.9	29495.3	8740.07	117737	50992.7	44312.7	25785	29294	24654.2	58223.6	49890.1
PWY-6277	37664.7	29651.9	44098.1	31704	73275.6	47206	47799.5	59230.8	52427.8	55915.6	8485.1	50378.9	20349.2	91970.2	49256.1	7710.81	75965.2	66036.8	60266.7	48800.8	73202.2	44278.2	16380.6	124417	59948.6	60309.7	34178.3	43973.8	46072.7	73040.9	64379.2
PWY-6282	16829.7	23635.5	33943.2	9985.81	32030.4	41453.6	14057.4	68537.1	59449.5	39219.3	9664.08	49669.4	11930.9	71904.6	20463.8	7715.38	21733	47920.7	37526.7	48141.1	88309.7	32217	21270.1	32591.3	32810.6	25914.1	8811.18	20265.5	49968.8	21457	43466.8
PWY-6284	0	113.451	0	0	0	8436.09	10136.7	0.194184	0	0	0	9.47419	99.6737	18.0718	42.4302	0	0	0	0	19.7253	69.5844	2.5815	24.2642	0	16.715	484.926	0	0	1710.75	754.095	1.70624
PWY-6285	0	235.702	0	0	0	14429.4	13625	0.407782	0	0	0	19.8832	206.375	37.9126	88.7532	0	0	0	0	41.3605	145.901	5.42036	50.7902	0	35.0588	997.007	0	0	3384.45	1535.52	3.58251
PWY-6317	26946.5	25735.9	36065	26333.2	61914.3	49580.1	33865	36578.6	54152	50621.6	8317.16	33914.6	17018.9	77617.2	50282	6698.98	55399.4	58429.4	46037.3	50675.8	53514.6	27918.8	17502.9	96535.4	46364.4	49033.5	28862.4	30277.5	42748.2	67273.8	54381.3
PWY-6338	3.40291	0	0	0	0	0	4.91778	2.22524	0	90.1273	0	0	23.4403	12.8488	3.68155	0	8.15259	0.450484	0	1.9864	11.8106	2.67778	0	75.2607	0	45.2106	13.0747	0	0	2.7127	47.7289
PWY-6339	0	22.5384	11.7393	42.1173	123.829	59.4659	25.1193	41.4958	94.2165	206.895	9.0014	320.932	58.467	214.579	144.117	23.4678	46.2541	22.1424	11.1262	32.7365	108.231	10.2239	89.1055	224.661	0.105426	201.265	29.2497	138.173	50.9349	411.173	120.943
PWY-6349	0	15.0504	32.346	0	0	0	0	0	0	328.813	0	600.567	153.917	0	0	0	0	0	23.1039	0	65.8393	204.016	106.258	64.7531	0	320.545	302.655	670.76	0	0	3.19148
PWY-6350	0	13.2667	30.2396	0	0	0	0	0	0	309.88	0	564.712	143.504	0	0	0	0	0	20.4407	0	61.7902	191.302	100.607	60.2394	0	300.356	280.139	634.65	0	0	3.14959
PWY-6353	30131.9	16363.7	24075.7	22694.8	44754	28933.2	28335.2	26596.8	36097	36980.1	7590.27	32200.6	13005.6	45926.2	31255.6	4122.47	54955	29968.2	37868.5	52745.8	34873.4	25681	18080.8	62379.4	33644.3	41486.4	21492.9	33444.8	35940.9	53655	29424.8
PWY-6383	804.842	11.7821	287.914	2118.94	174.669	0	17.3262	19.9644	12.9246	64.6939	21.6396	194.852	32.1536	95.007	52.0638	25.2321	15.0452	349.372	2.65988	12.9246	25.9652	56.5974	25.974	181.682	12.7168	513.833	17.9518	0	117.06	197.251	26.7381
PWY-6385	35117.3	27142.4	42296.9	29746.7	68208.9	43602.7	40506.4	49928.7	54412.5	54914.4	8700.44	44072.7	18848	86826.5	45826.5	7160.49	74164.9	62933.6	58993.3	48845.7	67333.7	41008	16760.7	119772	58068.8	57306.2	31511.7	40259.9	44070.9	71004.2	59097.4
PWY-6386	35808	27488.7	42871.1	29858.2	69652.4	43941.6	40204.2	49960.4	55091.7	55679	8833.64	44894.6	19082.5	88629.5	47055.2	7165.3	76737.4	64566.4	60488.4	49235.5	67737.7	41633.7	16826.2	123609	59500.8	58365.7	32369.8	40992.7	44310.7	72864	60660.1
PWY-6387	36525.2	27715.6	43249.8	30766.3	69646.6	44473.3	41951	51103.3	55656.3	56013.7	8899.99	45905.1	19226.9	88711.7	47224.5	7286.72	76456.5	64177.9	60404.8	49732.4	68336.6	42003.1	17157.2	122926	59107.2	58897.2	32410.7	41807.2	45263.4	72961	60212.1
PWY-6396	3313.66	925.414	4624.56	2610.87	3407.92	6929.2	4132.04	1550.72	6140.07	6962.9	1123.18	2562.75	2054.45	8275.04	2479.04	591.807	4076.71	2513.31	5117.69	3441.37	6345.78	3289.32	1576.19	4501.83	2069.54	3886.06	3797.41	3639.04	9734.52	6594.04	2604.1
PWY-6397	0	0	0	0	0	0	0	0	0	0	0	0	0	0	5.15727	5.52986	0	3.86731e-06	0	0	7.76331	0	0	52.0033	1.47474	3.48958	10.5941	0	5.09236	1.90584	0
PWY-6467	11434.1	11150.2	20348.9	13327.2	21568.2	28209.9	10544.2	37431.8	25160.1	33090.3	4414.79	28941.6	6196.32	44698.7	7795.84	4433.92	13577.5	27101	23005.9	32486.9	43167.6	20560.9	11001.6	23881.7	20639	17383.9	4947.32	10936.1	22092.5	13643.3	32465.8
PWY-6470	5247.6	788.921	2154.45	6095.77	2968.89	936.98	15401.4	570.746	2615.15	1740.26	593.62	4209.77	925.103	3169.98	1679.79	875.433	3072.27	18182.5	2173	2599.56	3425.07	3012.55	2490.36	5149.1	2135.34	5975.01	3656.16	12167.6	3892.32	16363.8	3082.81
PWY-6471	20215	11577	20174.2	11858.1	37033	14006.9	27675.3	16895.4	20052.7	30134.6	4646.01	16696.7	8808.52	43307.4	29663.1	3710.61	41005.8	29398.3	29429.1	20488.3	25466.5	17173.8	9577.75	60678.5	27745.9	30154.7	19015.5	27174.1	22883.5	39070.8	24079.4
PWY-6478	7395.77	5935.79	7109.07	2883.61	13265.9	5983.36	5418.13	5178.26	8177.52	5301.43	1445.48	8334.42	2778.11	6747.91	9055.18	2970.27	21120.5	6292.1	7972.2	5333.82	12523.3	7631.06	756	14697.6	11500.1	8410.52	7162.4	4729.66	8893.84	10509.6	6637.88
PWY-6505	1.31718	0	0.237047	33.2395	0.585703	23.9582	3.41913	11.2778	14.0569	0.348996	6.33507	37.7716	0.519196	16.7714	7.17009	0	0.0626614	1.72389	1.39406	7.00009	4.29091	1.44875	1.08391	66.3584	3.14762	26.4161	3.16818	1.44243	3.46594	8.87583	8.57858
PWY-6507	17454.7	18552	28275.7	18489	39678	32771.9	21029.5	47791.6	41108.9	27656.6	6031.34	44926.8	10087.9	49437.6	39273.5	5734.86	31990.7	38237.2	25752.2	38551.8	60903.2	26378	17452.1	53292.6	26592.2	31882.3	17720.9	27302.7	32786.8	30018.2	46446.7
PWY-6519	15092.6	20335.5	27444	13122.7	28908.8	39235.9	11411.9	57981.7	46646.1	32211.9	7376.82	43909.5	9671.55	62129.9	14597.6	6642.39	10582.9	43056.6	28537.7	45206.7	66911.9	26595	17824.4	22919.8	24575.5	27043.5	7593.35	18880.5	37765.3	16798.7	44757.9
PWY-6545	15008.5	9500.53	20863.2	12446.4	25807.7	22349.9	19317	18874.9	24492.4	27056	5279.53	15485.4	8184.99	57142.7	14041.9	3822.69	21082.1	26009.7	34553.8	22609.9	30866.2	18261.7	9191.5	58386.2	31987.3	27265	9241.8	13284.8	23268.3	26657.6	22435.6
PWY-6562	1730.49	591.466	9102.63	5105.91	2445.66	6106.64	3228.45	355.734	18949.6	15585.3	2857.48	1293.89	2729.16	15730.1	2791.32	1898.85	1429.69	965.806	12539.6	8303.73	14345.3	757.677	3181.14	3097.76	631.465	2582.62	195.999	6504.84	16908.8	2500.04	3799.79
PWY-6572	2402.85	10344.9	5321.91	3008.99	13255.6	11430	2636.7	15812	3416.48	2585.06	233.093	8679.5	1220.77	6982.64	1834.03	1553.05	2499.02	14388	3689.19	3636.06	10040.7	7422.11	37.4498	4751.51	5361	7370.68	2337.7	5708.99	4920.64	3106.68	24171
PWY-6581	0	0	0	0	0	0	0	0.0294663	0	0	0	0	0	0	0	0	0	0	0	0	0	0.0179698	0	0	0	0	0	0	16.9542	0	0
PWY-6588	31493.2	6527.82	17570.2	10637.1	28529.3	14001.8	33731.4	6888.25	26952.5	10627.3	3680.68	18284.5	14713.6	12394.8	15251.8	2564.07	41783.8	20962.5	18516.1	16735.8	18888.6	16671.3	7095.9	33152.8	19900.1	31317.9	15444.6	36461.5	20873.3	30201.6	16459.2
PWY-6590	14955	3503.05	17051.7	11807.9	12292.5	17022.3	15627.4	6636.07	16132.5	19620.8	2962.07	16032.1	6577.3	34128	12635.2	3107.18	9510.36	2830.91	20868.1	12754.9	25457.6	5454.3	2264.54	19205	15727.6	19879	3942.19	21392.5	20755.1	16695.9	14706.9
PWY-6608	33877.3	15700.6	20047	23762.1	44015.6	24060.6	29897.6	29149.8	31849.6	32759.6	6891.41	42492.2	13662.1	43619.4	29170.4	3448.33	54691.5	24935	33442.5	59154.1	30358.6	28134.1	18390.1	57808.2	29438.7	45770.2	21296.4	35889.8	31475.3	50376.9	28145.9
PWY-6609	38210.4	27450.5	41805.7	30390.6	70105.7	43790.3	46202.8	49017.2	56072.1	56844.1	9113.96	46271.7	19352.7	85137.8	51999.6	8077.1	81890.1	67216.8	56509.2	49087.8	65990.9	40421.9	17172.8	118188	52790.2	60950.9	35584.2	43027.2	47580.4	89098.1	61771.4
PWY-6612	19424.8	19687.7	30474.6	19745.7	34511	38364.9	21367	39808.3	44600.8	42692.4	7990	34853.3	13865.9	61961.6	18803.8	6689.95	21571.7	43098.1	36606.4	53679.6	58050.2	25875.7	17208.7	38661.8	32815.4	32053.4	12668.2	21518.9	38513.9	39034.1	41070.5
PWY-6628	22580.1	10708.9	35456.7	16253.1	40000.5	39832.1	23343.9	16078	53481	44842.9	8645.31	22938.1	14201.1	78242.7	24177.2	6193.4	44694.1	34886	55252.3	50715.3	54499.8	25529.4	17975.8	103086	51950.1	37721.5	13738	26329.9	41169.4	50034.4	23307.5
PWY-6629	16753.5	1580.28	1522.17	8596.53	11368.6	4421.96	4369.41	5868.74	22766.2	20080.8	4825.08	17695	3338.24	16164.2	10914.9	620.529	13416	1436.98	7775.58	43862	19072.1	8163.47	12868.6	12649.3	22251.1	21062.3	1039.29	6831.81	9604.57	7991.5	3745.4
PWY-6630	22219.2	10624.8	34678.1	16307.9	39307.6	38811	23268	15980.6	52545	44007.4	8381.32	22899.1	13930.3	74836.7	23867.4	5816.23	44083	34447.1	53613.7	49856	53037.1	25060.1	17823.6	99566.1	49967.7	36998.9	13598.5	26090.3	40636.6	49041.1	23046.6
PWY-6641	309.965	87.704	115.163	424.966	5.33432	1279.69	654.116	458.659	84.1892	756.126	3.00014	1835.44	445.089	111.211	35.4287	0	18.2229	79.6755	237.008	122.066	687.991	705.903	193.559	285.702	91.2302	1027.73	954.277	2016.25	212.529	31.4811	79.3706
PWY-6654	0	17.9918	47.9413	0	0	0	0	0	0	500.206	0	899.176	224.008	0	0	0	0	0	27.9695	0	139.225	304.343	164.987	93.8808	0	476.671	424.943	1020.59	0	0	4.0598
PWY-6660	0	0	0	0	0	0	0	0	0	0	0	0	0	3.11325	0	0	0	0	0	0	0	0	0	0	0	0	0	0	0	0	0
PWY-6662	0	0	0	0	0	0	0	0	0	0	0	0	0	2.60907	0	0	0	0	0	0	0	0	0	0	0	0	0	0	0	0	0
PWY-6690	3274.9	154.803	291.676	1637.88	207.663	446.172	464.006	529.538	3614.94	3695.31	1013.34	2869.12	383.723	2090.61	128.389	91.1326	167.67	215.553	1187.8	20759	2770.26	77.9956	4197.89	1204.96	3314.43	3344.3	19.4303	902.195	1322.46	1007.26	440.546
PWY-6700	19734.7	21918.6	29661.8	19606.1	35795.2	41025.1	25253.9	42334.4	37269.2	43294.7	6419.75	31571	13967.2	69675.2	19516.1	6003.87	29745.4	40191.7	42374	39682.7	59229.8	30530.5	13363.5	67026.3	42237.4	34388.4	13393.2	21302.9	32586.3	30300.8	40782.8
PWY-6703	14822.5	16645.8	26731	15853.6	28595.6	36392.5	15554.5	34622.1	35913.6	37148.1	5788.36	26760.5	11883	61627.1	15074	5292.45	20948	34637.9	36640.4	37174.8	48122.3	24010.2	12571.8	54308.6	35073.7	27584.6	10308.9	16685.1	28602	26093.4	36084.9
PWY-6708	6228.4	1048.47	9117.55	5037.21	3476.11	19438.1	5416.24	2534.67	26846.5	17799	4428.62	6216.49	3335.44	20230.9	5001.88	1861.93	4682.85	2469.93	12514.2	29501.5	15968.4	1587.53	12722.4	6049.55	6001.84	7663.15	1198.61	7267.15	19985.4	5258.73	6631.77
PWY-6713	4.4414	0	0.0876626	0.033986	0	0	2.45508	0.0679645	0.731285	3.33047	0	0.130035	0.0103103	18.8802	2.80334	0	6.94739	2.58385	0.0169495	2.30886	14.8148	1.88364	0.835176	14.1946	0	37.5359	4.87559	0.0475096	38.9257	19.941	57.2248
PWY-6728	39.8022	43.734	17.4315	79.2795	354.83	4089.03	27.4104	698.096	0	27.5273	57.0295	670.352	116.925	351.426	143.704	45.005	171.047	62.9091	0	551.997	59.8579	0.14883	0	625.907	158.801	300.923	0	0	295.516	746.02	341.74
PWY-6731	140.103	0.384012	405.658	32.1517	1608.72	16.7681	2255.33	59.8528	67.8775	96.5017	52.4613	645.56	49.8451	220.559	213.315	0.149092	390.906	231.706	66.8777	171.482	1084.3	171.3	175.76	1008.68	563.88	155.312	171.323	47.7559	282.467	234.052	69.049
PWY-6737	41905.1	40239.8	51679.4	39415.2	89690.6	46212.8	48813.5	81449.2	63965.5	66427.3	9452.19	66274.2	25404	99758.6	66561.5	8548.34	80898.1	91068.2	59327.3	58067.8	85860	48982.3	20457.3	119941	62570.9	70296	38739	47800.2	53654.4	82666.2	94603.6
PWY-6749	8991.95	7909.29	13221.3	5321.36	26242.4	6315.24	12597.7	14291.9	13545.8	16314.2	1775.31	12281.1	4877.6	25077	26266	938.562	32209.2	27899.2	17868.2	10451	18591.8	12401.3	3503.34	54341	19465.4	15567.7	13205.4	12013.5	10166.1	33110.9	20384.8
PWY-6876	156.973	64.3976	152.652	670.546	84.3719	7.22224	1040.28	159.901	309.581	286.324	289.904	248.665	55.3132	140.227	215.441	17.7267	127.638	2596.92	256.259	205.796	571.897	706.16	21.4768	378.681	702.085	697.162	217.842	14.1241	801.115	249.694	52.7127
PWY-6891	10674.9	10361.9	18248.1	7651.89	15686.7	27869.7	13115	15048.3	36279.3	19939.1	6041.78	10312.7	8796.63	44045.8	11135.6	4123.85	9855.32	11314.3	27606.5	36687.7	28696.1	8800.28	12699.1	40611.3	26387.1	21451.3	9168.55	13775.7	26936.3	23128.2	11818.6
PWY-6892	19949.7	21504.4	35398.7	24706.9	39233.1	39572.5	26291.9	48174.6	45880.2	26050.9	7423.96	36248.3	15197	66748.7	23455.8	7191.37	25480.8	42970.3	40306.8	44728.5	52840.1	24931.2	14208.9	65414.1	41980	42131.4	16291.6	22830.5	37926.8	43202.8	42943.6
PWY-6895	16569.5	15611.8	27719.8	16075.3	29298.9	35512.5	17474.4	34266	36821.8	30957.7	5889.53	25724.2	10013.1	54658.7	13829.9	5808.89	19187.3	28258.6	31308.4	37975.9	48370.7	20118	12639.8	30422.9	28483.7	28608.1	10470.8	17859	31371.7	25814.4	29861.3
PWY-6897	25942.1	18079	31410.4	21621	44972.1	37808.7	32695.2	48303.5	43405	33927.5	7179.48	40377.7	15256.3	57265.2	28072.1	6354.05	63373.7	44912.2	43488	39110.1	57677.8	29398.2	13449.4	77232.8	41132.8	41694.2	20958	28057.1	36448.7	52952.9	46664.8
PWY-6901	20388	18189	25308.9	26538.6	30652.8	33430.8	20880	39890.3	43965.1	32256.5	7384.13	38883.2	10634.9	49307.1	20488.2	5371.09	17482	36501.3	30757.4	44585.6	52616.9	22763	16625.4	31114.5	24452.8	32272.2	13717.7	22904.2	38174.1	24339.7	42550.5
PWY-6906	353.743	307.798	105.068	74.0256	428.146	15239.6	159.668	851.272	391.208	881.388	56.3389	3497.75	93.7196	8983.12	1393.13	39.7384	1629.79	65.5843	589.2	446.95	241.56	223.573	351.083	619.231	193.654	215.502	199.86	546.646	629.607	1334.98	449.466
PWY-6942	0	0	0	0	0	0	0	0	3.10544	0	0	0	0	0	3.11173	2.48414	0	0	0	3.11777	0	0	0	0	0	0	0	0	0	0	0
PWY-6944	5.71432	0	1.95418	11.3554	2.99988	0	5.96865	1.75955	0	2.25596	0.640284	11.899	0.455625	0.795763	21.4269	4.76285	6.44874	7.56498	0	4.49369	12.5784	1.18451	0.234426	86.508	2.74433	14.6323	0	0	0	16.3951	30.1241
PWY-6948	3.37462e-05	0	2.98966e-06	6.74604e-05	8.36559e-06	0	9.0115e-05	2.3179e-06	0	8.36559e-06	0	3.45237e-05	3.51585e-07	0	0	0	0	0	2.32775e-05	2.98537e-06	0	2.74148e-05	2.84856e-05	0.000103263	1.67202e-05	2.70961e-05	4.74353e-05	3.20657e-06	8.84244e-05	6.2523e-06	2.38939e-05
PWY-6956	0	0	0	0	0	0.543623	0	0	0	0	0	0	0	0	0	0	0	0	0	0	0	1.25678e-10	1.016e-12	0	0	0	0.898827	0	3.59412	0.0836952	7.55974
PWY-6957	0	5.00413	50.0516	6.853	22.7183	24.3726	34.77	9.5162	117.175	129.535	19.3327	62.9092	31.1923	229.181	155.594	15.9656	51.634	1.41664e-05	55.2605	100.039	149.821	6.41654	29.7491	166.203	2.93709e-11	45.6855	19.7427	58.5237	205.41	262.614	58.3732
PWY-6969	25093.2	25407.5	36786.7	31518.1	40391.7	43988.1	25767.8	48007.3	46760.3	49970.1	7490.13	42529.6	13869	73905.4	23715.5	6820.69	25925.7	46633.2	40892.6	49429.3	67899.4	30651.1	17732.1	49176	39117.7	42891.5	14063.2	26814	42324.7	32702.2	51421.8
PWY-6992	0	0	0	0	0	0	1.37389	0	0.000201762	29.0865	0	0	0.0532107	0.0001809	0.00548891	0	0.056373	0	0	0	0	0.317428	0	11.0412	0.763507	0.000120004	6.39594	0	0.0219669	0.00263208	2.13139
PWY-6993	0	0	0	0	0	0	0	0	0	0	0	0	0	0	2.68473	0	0	0	0	0	0	0	0.0265949	0	0	0	0	0	0	0	0
PWY-7002	0	0	0	0	0	0	0	0	0	0	0	0	0	0	0	0	0	0	0	0	0	0	0	1.56391	0	0	0	0	0	0	2.12241
PWY-7003	8880.28	8377.71	19176.1	12944.8	18511.6	5965.39	14087.3	8262.49	38928.1	20401.3	5721	17529	9006.25	24436.4	20439.7	4013.72	32817.8	16457.6	27252.6	25264.2	27411.1	7806.51	11477.8	23950.6	7531.45	11398.2	16471.8	17658.6	30585.7	41846.3	20616.9
PWY-7007	362.099	11.76	54.7762	273.431	64.2853	119.506	342.469	35.7819	33.3396	141.741	10.6265	195.429	76.6585	81.6686	49.2169	20.9515	71.7611	16.9376	198.159	121.074	47.1328	145.215	34.1409	261.389	47.771	205.188	509.121	107.61	237.996	195.119	62.6291
PWY-7013	11612.1	6023.02	4161.91	5191.08	11738.4	5300.52	18588.9	8105.89	24093	10771.9	2705.44	9115	2788.02	10982.2	15380.2	1545.88	19057.1	10330.2	12382	63652.2	17316	7826.1	7310.16	13532.4	17474.3	14468.1	7515.15	21082.2	9278.24	14759.5	6379.28
PWY-7014	0.032649	0	0.00295182	0.0655468	0.00808777	0	0.0867001	0.0035908	1.52703	0.00809315	0	0.0419373	0.00041057	0	1.72996	1.17086	0	0.0124544	0.0225217	1.58977	0	0.0265019	0.0267188	0.113946	0.0156832	0.0308994	0.0467182	0.00481502	0.0855115	0.00605003	0.0231198
PWY-7015	0.0272109	0	0.00241068	0.054396	0.00674551	0	0.0734011	0.00186901	0	0.00842161	0	0.0278381	0.000283497	0	0	0	0	0.0104454	0.0187715	0.00480657	0	0.0221057	0.0284908	0.0836759	0.0134822	0.0218486	0.038249	0.0039174	0.0713001	0.00504199	0.0201532
PWY-7016	0	0	0	0	0	0	0	0	0	0	0	0	0	0	0	0	0	0.0104454	0	0	0	0	0	0	0	0	0	0	0	0	0
PWY-7019	0.0828516	0	0.00752708	0.121886	0.0110716	0	0.211084	0.00581848	0	0.0206845	0	0.0705141	0.000885057	0	0	0	0	0	0.0573817	0.00565354	0	0.0603343	0.0375836	0.136579	0.0221183	0.0562126	0.117233	0.00792094	0.219898	0.0157223	0.058605
PWY-7020	0.03954	0	0.00355554	0.0744477	0.00849855	0	0.1048	0.00348421	0	0.0105799	0	0.0437543	0.000456163	0	0	0	0	0	0.0272953	0.00623802	0	0.0314593	0.030399	0.111452	0.0167806	0.0333571	0.0561558	0.0057558	0.103822	0.00735774	0.0284474
PWY-7022	0.032649	0	0.00295987	0.0656285	0.00808777	0	0.0867001	0.00428723	0.0101429	0.00809315	0	0.0442897	0.000427163	0	0	0	0	0.000239698	0.0225217	0.0125894	0	0.0265019	0.0267188	0.116851	0.0156832	0.0319112	0.0468298	0.0060861	0.0855115	0.00605003	0.0231198
PWY-7024	0	0	0	0	0	0	0	0	0	0	0	0	0	0	0	0	0	0	0	1.62209e-07	0	0	0	4.51245	0	0	0	0	0	0	9.54369
PWY-7031	0	0	0.0013645	0.00588488	0	0	0	0.0773378	0.141248	0	0.0568976	0.251117	0.0020176	0.0284198	0	0	0	0	4.2723	0.0663509	0	0	0	2.8812	0	0.140587	0.0188355	0.195026	0.00396449	0	4.25891e-10
PWY-7046	0.101453	0	0	0	0	0	0.0597976	1.30865	15.9211	0	0.0476804	1.18966e-11	0	0.130941	9.97142	0.118745	0.172774	0.222817	0	0	8.69955	0	0.0711435	0.118837	0	0.118848	23.9153	0	0.00264396	1.048e-13	11.462
PWY-7090	1911.42	2224.81	1303.29	1314.19	4200.87	2528.33	1695.26	2618.64	964.168	1190.34	92.7699	2723.48	1865.39	1285.34	501.794	133.287	1493.58	2316.96	1825.29	763.275	2204.48	1558.66	139.585	1833.5	1246.07	2327.86	1461.37	4004.33	1145.69	1357.21	3345.42
PWY-7094	2117.19	984.92	2812.49	2144.73	1592.77	17469.8	3037.2	1342.71	1691.28	1583.5	709.077	2879.87	1996.15	14154.1	1226.86	549.49	988.942	671.572	9913.24	935.682	1706.74	1617.73	316.677	12366.9	8142.13	4446.72	1190.65	4321.55	1468.87	4768.17	2594.01
PWY-7097	3.40291	0	0	0	0	0	4.91778	2.22524	0	90.1273	0	0	23.4403	12.8488	3.68155	0	8.15259	0.450484	0	1.9864	11.8106	2.67778	0	75.2607	0	45.2106	13.0747	0	0	2.7127	47.7289
PWY-7098	3.82059	0	0	0	0	0	5.53105	2.49983	0	101.313	0	0	26.3337	14.4531	4.14072	0	9.1624	0.506561	0	2.23462	13.2851	3.00931	0	84.1048	0	50.6241	14.2126	0	0	3.05106	53.5995
PWY-7111	47163.7	35080.5	54875.5	39363.5	86815.6	64424.4	57136.3	64657.5	80168.3	61471	12595	60101.5	27250.3	112000	80874.8	9963.48	89543.2	72945.3	78091.4	75873.8	87678.7	44290.8	30407.5	163446	70049.2	76939.5	46499.9	56482.5	70371.1	96127.9	74527.2
PWY-7159	40.9828	0	15.3387	17.2284	70.0454	17.5923	17.861	11.1696	59.6838	14.6995	18.276	31.9466	2.28773	99.5476	196.071	0	59.4166	3.89797	0.361668	6.46765	163.1	14.6816	33.1176	309.086	66.8176	64.1025	39.9054	26.5984	322.858	104.9	55.026
PWY-7184	16596.6	10816.8	23252.9	20529.8	26658.8	33502.8	21407.6	25746.1	35484.6	33438.3	6707.35	26313.6	8782.16	61634	13880.4	4028.73	22749	31527.7	36264.8	41979.6	43193.1	23660.8	15080.5	51910.8	32249.2	28561.9	9303.88	14256.8	29808.3	27035.5	24420.3
PWY-7185	0	0	4.94711e-05	0.000515486	0	0	0	0.00292354	0.00515854	0	0.002235	0.0113462	8.2599e-05	0.00103097	0	0	0	0	0	1.76536	0	1.56576	0	5.49519	0	0.00515855	0.000688543	0.00808025	1.50728e-06	0	0
PWY-7187	21834.3	14073.5	26950.3	21526.1	36406.5	34697.2	27935.7	28411.6	39348.2	36798.2	6713.77	29396.5	11569	62451.7	20552.2	4216.56	34554	38857.3	39953.4	40443.6	46374.3	27364.4	14583.6	61362.4	36595.2	35354.3	13976.6	21117.7	32159	37089	32271.5
PWY-7196	22525.5	15777.8	31955.6	25787.9	37935.3	40540.2	28549.7	46193.6	42870.8	44281.6	7878.8	36384.9	12081.1	83106.8	19883	6008.63	31450.1	43222.1	49246.3	46997.9	57017.1	32878.6	16305	80980.9	45676.4	40137.7	13346.3	19643.5	37351.9	37860.7	34400.4
PWY-7197	15808.6	9632.54	21950.6	18004	25435.4	31390.8	21227.5	30268.5	32814.9	30367.3	6243.76	22781.7	8471.1	59619.9	13199.5	3992.98	21195.4	28960.8	36571.3	37759.9	37687	21798.5	13658.2	57676.5	32018.7	27974.5	8908.7	13498.3	27584.5	25929.8	22503.9
PWY-7198	10448.1	2705.31	4559.52	4303.16	12055.6	3159.36	12342.4	7481.53	5291.49	3568.12	839.246	9913.88	3039.32	5807.85	6550.04	1316.56	19070.1	4116.73	8017.38	2484.84	4596.88	8110.78	1535.34	15791.6	5312.89	11961.9	6918.4	10993.6	7123.12	14860.2	5150.5
PWY-7199	26597.3	19834.5	30653.7	23368.2	46308.4	31320.4	28230.1	40868	40961.1	48722.9	6635.34	35322	12591.6	63292.5	32773.9	5948.72	52114.5	48908.2	38660.2	40579.9	54093.6	31034.5	14870	65806.6	36913.2	39197	21341.8	30719.7	34601.9	51027.8	49091.7
PWY-7200	18706.3	12146.1	24428.6	19814.8	31024.2	30602.2	23018.9	27531.5	35310.2	36232.2	6318.97	26289.4	9531.54	60293.3	17448.6	4243.13	27917.5	34826.4	36377.4	38384.1	41970.2	24607.4	14021.1	59185.2	32938.2	31092.7	11663.5	17463.4	29620	32429.9	29098.3
PWY-7208	38913.2	31093.6	49542.2	34381	77744.6	51194.4	48166.4	62278.8	61052.7	62300.2	9853.34	53567.5	21394.5	103369	53931.9	7709.99	81970.7	72483	69700.2	55871.3	77937.2	47228.8	18881.7	141838	68914.8	65773.8	35904.3	43164.9	50473.6	78641.4	66968.8
PWY-7209	26.9331	11.1067	120.293	0.0567023	72.2128	118.066	15.2867	142.21	163.511	0	0	8.34083	33.8793	7.66481	0	0	0	116.367	81.8856	0	234.146	0	0	0	72.1856	18.0554	53.8211	26.1735	33.3275	0	5.55506
PWY-7210	11481.2	3371.96	5951.53	5552.76	13957.2	4330.8	13727.3	9181.72	7079.52	4847.58	1143.21	11696.9	3702.61	7995.01	7532.44	1616.19	22441.7	5503.65	10521.3	3463.2	6208.99	9826.93	2106.59	20553.5	7086.02	14230.5	7986.08	12440.9	9176.21	16705	6608.25
PWY-7211	16426.7	7435.21	25250	22543.3	30206.4	34947.4	22408.3	22914.3	40761	34665	7225.97	24234.7	8462.52	59819.9	15486.5	4629.88	27955.5	28595.2	34124.8	43481.2	39460	17095.2	16075.3	34819.3	25195.8	28174.9	10937.1	16542.7	33308.3	25455.2	26667.1
PWY-7219	40944.7	31666.4	48509.1	33897.1	81024.9	54306.7	49414.2	56628.3	60942.8	64647.5	9995.6	51137.6	22130.7	102146	56139.8	8099.62	85451.9	72604.1	68193	57275.1	78396.6	47306.4	19556.2	141194	67711.5	65911.7	36686.6	46509.4	51018.3	82108.9	69674.4
PWY-722	40.643	0	16.8967	21.6588	50.4754	3659.75	2.15985	54.4068	34.8364	50.7318	3.96153	22.6117	10.3741	1597.91	184.38	0	64.5015	5.59001	2.8323	0.667599	131.129	11.8123	29.9925	217.991	32.5893	97.1118	30.5797	0.677758	232.702	134.281	13.8659
PWY-7220	42894	32426.1	53558.5	37581.2	83857.8	53928.6	47048.8	84576.2	74060.7	75901	12664.8	72025.5	25059.8	114694	70863.2	9900.88	77973.2	84501.6	74856.8	67957.9	99952.8	49676.9	24565	135941	67706.2	63254.9	38177.4	46069.8	64474.6	95705.7	76841.5
PWY-7221	36963.6	29592.8	44734.2	34059.4	72703.1	47286.9	46066.9	54874.9	55932.5	57848.5	8812.23	47696.4	19754.6	91606.6	50816.9	7312.65	78817.2	68517	61773.3	49307	72499	44325.6	17497.4	125278	59762.8	60395.1	33266	41236.9	47091.1	72969.6	65439.9
PWY-7222	42894	32426.1	53558.5	37581.2	83857.8	53928.6	47048.8	84576.2	74060.7	75901	12664.8	72025.5	25059.8	114694	70863.2	9900.88	77973.2	84501.6	74856.8	67957.9	99952.8	49676.9	24565	135941	67706.2	63254.9	38177.4	46069.8	64474.6	95705.7	76841.5
PWY-7228	20304.4	14184.8	29103.9	25140.2	34034.5	39329.9	26339.7	42447.2	41660.4	40991.8	7726.82	33589.1	10822.1	76276.2	18097.8	5630.14	27997.4	39601.9	44878	46455.1	54398	29518	16535.3	71324.1	40598.4	35599.4	12027.2	17733.4	35786.2	34236.9	31349.5
PWY-7229	41670.5	32220.5	50225	35728.9	82810.1	54711.1	49390.7	63560.5	66357.3	69365.7	10964.8	56641.8	23104.5	106634	60135.8	8746.72	84480.3	76392.5	70279.5	62211.4	85431.5	48416.4	21734.4	141432	67783	65606.5	37754.3	46889.1	55881.6	86302.7	71843.8
PWY-7234	10143.6	2737.43	17987.2	15517.5	21268	26600.8	15178.1	6560.75	36287.8	27043.2	5968.7	12475.6	5279.83	35172.1	9079.1	3088.44	13597.3	26285.6	23013.4	36453.2	26354	8350.76	13800.4	15839.3	13280.3	12818	3850.5	13353.4	27838.2	20421.6	18666.3
PWY-7237	12106.8	12722.7	13131.5	8906.16	24013.1	28371.8	16101.3	11407.3	22479.6	15086	2799.71	10749.9	18479.6	27656.6	11413.6	2673.41	25278.8	10769.9	20112.3	10551.6	18716	10634	6747.38	17347.2	8118.39	21626.2	13206.9	15902.7	21429.8	20011.5	19818.3
PWY-7242	28717.1	21287.8	32739.6	22548.9	47319	42668.4	35044.4	50088.4	51703.6	34063.2	8068.32	48227.4	12449.8	59806.4	37391	6507.37	44006.4	38606.3	36385.9	53819.8	64328.7	29168.4	20129.9	53613.1	31998	40747.6	24693.5	42434.5	42785.4	41900.6	49340.6
PWY-7254	11585.8	5472.33	15018.7	5226.69	5549.37	21444.8	14291.6	7153.08	35362.5	26250.9	5866.54	8095.19	6589.52	48412.7	7148.26	2735.39	17310.8	5168.42	35006.7	39650.2	24377.3	13079.5	16006.8	72561.8	34174.9	18121	7164.1	18705.9	26761.7	22239.6	9355.39
PWY-7255	771.905	11.7768	283.239	1842.62	173.013	0	7.33221	19.8809	9.9978	50.9593	18.8505	192.019	21.4069	81.5045	49.1206	20.0712	15.0466	289.282	2.6596	9.99801	15.9884	52.4357	25.9687	149.006	1.99955	494.542	17.8478	0	106.295	193.892	18.6987
PWY-7274	0	0	0	0	0	0	0	0	0	0	0	0	0	0	0	0.000731269	0	0	0	0	0	0	0	0	0	0.00136715	0	0	0	0	0
PWY-7286	0	11.9986	31.9802	0	0	0	0	0	0	335.29	0	605.454	150.251	0	0	0	0	0	18.6517	0	65.837	203.52	110.432	62.6315	0	319.364	287.157	692.819	0	0	2.70663
PWY-7295	0	6.23799e-06	1.7193	2.34535	1.70652	2975.55	3.33414	44.9243	250.836	75.6909	1.26194	1.92857e-05	2.58708e-05	1599.22	14.2003	11.9362	12.3884	8.18435	0.000688327	7.37728	26.4967	4.22912	57.0236	107.114	0.666756	12.1105	11.713	97.5593	32.8085	9.06933	1.84984
PWY-7315	11122.6	10591	17157.5	7082.54	25115	25032.3	16680.4	31190.7	32044.5	30551.4	5673.03	25040.8	6280.78	45044	24594	3069.94	21982.2	23030.9	25499.5	38311.8	32236.3	11753	13472.3	49876.8	21403	17316.1	11693.7	11993.5	26543.1	22663.5	23971.6
PWY-7316	0	0	0	0	0	0	0	0	7.07236	0	0	0	0	0	7.0723	5.65626	0	0	0	7.0724	0	0	0	9.5174	0	0	0	0	0	0	0
PWY-7323	19604	18921.2	26446	21819.5	36584	34740.1	21176.2	46378.1	35403	41567.1	6219.65	40430.8	10252.3	54950.9	18215.4	6099.25	24044.1	38087.5	29027.2	36139.6	63463.9	29100.6	14905.3	40726.4	28943.6	32493.5	14463	23774.2	32767.3	27859.1	46396.3
PWY-7328	7709.47	7204.18	19355.8	21168.2	12055.5	28930.2	14223.5	12718.8	36059.6	22076.8	5184.07	11632.1	6641.19	32245.7	8364.22	3856.06	7504.91	22003.6	20121.7	32536.7	36840.5	12130.9	12447.9	11241.2	11628.5	11399.5	4676.15	10191.8	27073.4	15925.6	17867
PWY-7332	9263.35	8588.9	6179.56	5868.32	22765.1	16486.6	10469.2	9876.25	9490.97	7569.95	1021.05	13969.4	7393.26	7872.13	4877.41	1020.26	12108.9	15940.1	10084.2	5022.98	15069.5	9089.43	1029.75	11462.7	8344.05	14355.1	9123.8	17905	6740.73	7684.29	19554.3
PWY-7347	6.5846	0	1.54154	7.40177	0.942487	514.979	222.925	63.2596	0.49115	0.858383	12.2066	7.7007	0.193477	0.120914	0.00742544	0.177733	15.2793	24.7455	2.60992	51.1088	2.01108	4.08248	14.6423	12.95	13.6967	14.44	20.1206	3.52253	32.6802	149.206	29.4116
PWY-7354	0	0	0	0	0	0	0	0	1.95144	1.42955	0	0	0	0	1.95144	1.73621	0	0	0	1.95164	0	0.863018	0	0	0	0	0	0	0	0	0
PWY-7371	883.991	368.478	4152.69	2339.68	2052.54	958.203	689.938	1958.69	2161.4	473.606	37.1314	2925.69	383.887	1394.32	535.061	156.564	78.4052	4469.34	1751.63	194.179	1974.52	789.953	77.9062	1428.17	1419.34	4367.08	961.941	1031.84	1761.79	2037.67	2870.06
PWY-7373	1.70654	27.3622	0.0722263	1.62893	0.20209	0.232315	2.24064	0.666693	0.553957	0.20204	0	1.42356	40.4105	0.0893437	23.1763	0	2.58541	0.411025	31.2084	1.54659	82.9971	0.947482	0.683656	40.3409	0.403859	0.758109	3.79452	1.04772	24.8758	5.28236	5.21281
PWY-7374	762.224	272.174	3152.11	2108.95	1837.51	552.687	528.531	1409.27	1968.3	415.246	29.854	2464.08	328.039	431.747	168.236	16.0326	27.3253	3960.11	1361.06	170.198	1618.87	738.182	48.951	964.895	563.85	2429.08	825.821	891.199	1652.36	1874.66	2042.34
PWY-7376	70.2046	0	26.7128	121.887	244.951	3.09464	35.6752	10.8606	86.3145	313.259	30.3544	113.204	130.081	132.684	167.024	23.5844	132.771	83.565	0	22.1592	102.789	9.59326	4.48948	771.774	147.59	699.121	125.104	0	405.799	107.336	144.275
PWY-7377	7113.73	1266.24	7681.71	2695.9	4315.12	8133.14	5403.6	3277.45	17244.2	8336.82	2428.42	4934.61	1971.24	19845.5	11511.3	2214	18569.2	15592.1	13500.7	13508.4	16998.6	8813.26	2456.74	16464.1	14867.2	13315.9	7833.58	5615.94	10312	27593.3	2536.84
PWY-7391	19.0971	34.5866	107.894	25.0177	53.1433	93.1697	7.2279	0.635747	34.1053	294.713	6.8314	530.346	80.2942	141.751	113.819	0.580212	61.7876	9.37331	34.816	378.252	289.037	307.876	238.254	311.073	61.435	478.562	361.546	601.54	280.75	1700.04	7.92557
PWY-7392	15682.1	9161.8	26580	18866.1	10726.5	29668.9	21472.9	13936.6	41660.6	34473.5	6871.86	18169.1	10970.8	62050.8	15587.6	4236.11	8980.51	27741.1	43980.7	37090	41103.2	13565	11632	81715.4	41035.5	27651.4	8286.64	21975.1	32738.4	32387.5	20005.7
PWY-7398	0.0428735	0	0	0	0	0	0	0	0.361962	0	0	0	0	0	0.466021	0.227905	0.0744783	0	0	0	7.24508	0	0	0.235063	0	0	0.074018	0	0.00176264	0	0.00171228
PWY-7400	29326.5	20333.3	33653	23065.9	53169.9	39682.5	36888.7	32212.7	47714.4	33968.3	7918.47	31935.1	16544.7	69858.5	37701.1	5738.27	62035.6	38724.8	51913.2	44575.9	46399	29222.9	16035.5	100685	46403.8	47243.1	25557.6	35205.2	41362.1	55539.2	39852.2
PWY-7431	2155.77	517.843	1018.6	2614.79	1855.04	1695.05	1279.58	758.388	507.596	519.228	223.525	514.766	510.677	630.097	1579.44	42.2238	1698.85	569.222	831.549	1217.24	691.711	641.562	224.658	1902.48	714.042	2225.78	1258.42	475.342	1775.92	2779.97	2529.11
PWY-7446	3151.78	292.465	3587.19	1462.37	649.424	465.159	1322.43	621.196	15049	9449.47	2865.43	2963.74	1358.49	4917.96	2017.91	674.429	600.728	158.355	4547.83	23005.4	6066.53	248.351	7719.84	2311.3	3333.51	3411.72	70.8874	2747.78	9246.17	1761.45	1448.66
PWY-7456	12036.2	13786.2	17685.7	19121.2	23678.8	19526.6	11107.5	33002.4	15443.1	10311	1787.18	27574.6	5944.2	28949.1	12144.2	3364.78	15897.5	31118.1	15551.7	10919.2	38570.6	19378	1964	24624.3	19979.1	24052.1	7872.16	13331.7	15765.7	19184.7	33381.2
PWY-7527	98.9642	42.4271	214.35	750.724	220.638	431.67	945.919	125.545	243.815	524.513	62.7713	373.125	232.552	121.487	463.783	161.21	326.484	22.4564	656.747	459.171	187.491	492.145	122.11	1014.83	205.928	594.051	288.025	329.351	985.27	488.061	256.562
PWY-7528	4.97587	13.3595	0	4.71749	0	0	0	0	0	4.07253	0	0	0	0	0	6.15653	5.08368	0	0	0	0	22.8771	0	0	0	0	33.5049	0	0	0	109.896
PWY-7539	17680.8	18922.8	27476.7	19481.4	35895.2	33424.7	13462.4	43310	34762.6	32226.5	5934.66	34533.4	11945.3	55877.4	15564.3	6667.88	23609.8	44350	30412	38764.4	56806.6	26368.6	12084.5	33321.7	29512	29871.4	12065.8	17416.5	30343.3	35285.1	43707.1
PWY-7560	35419.2	29382.6	43721.5	28955.2	70884.8	46831.4	42017.2	55871.9	53660.2	52360.6	8508.46	47998.1	19223.2	89402.6	47413.6	7383.93	74964.8	62520.7	60769.2	47730.9	71757.8	42514.3	15856.9	125085	61049.2	58550.7	31729.8	40041.2	44866.3	70095.7	61796.6
PWY-7616	767.069	8.84916	262.491	2088.42	153.526	0	7.93552	15.2937	13.0042	53.3703	17.3848	156.286	19.378	67.9999	50.3452	12.0942	18.09	316.388	2.73268	7.75565	10.593	53.8578	26.1195	145.295	10.6096	481.95	33.3457	4.26982e-07	131.115	153.328	19.4173
PWY-7644	24.0665	36.1287	27.5797	21.65	173.96	12.99	9.451	25.108	14.0288	10.6966	2.01791	38.5772	32.1511	31.9821	20.0296	0	41.5382	39.1731	37.426	10.8881	83.6034	23.6746	3.35126	35.9712	22.8788	24.9339	26.7779	25.5794	26.5666	26.53	110.637
PWY-7663	41843.1	39867	56974.1	40302.6	82907.5	69902.7	50716.5	84983.2	77777.8	58045.4	11730.7	65468	23455.9	122840	54119.6	10115.8	78580.6	87088.2	77554.4	66731.3	103583	52904.4	23468.6	142014	72142.2	73415.2	34645	49170.5	63366	82972	84682.9
PWY-7664	18430.7	24990.1	36013.9	11163	34976.9	44007.8	15678.2	70286.3	61746.2	41647.6	9997.29	51176.6	12845	76622	22395.7	7997.23	24238.2	51017	40648.5	50621.7	89960.1	34106.8	21773.7	36706.9	35782	28494.2	9854.2	22135.9	51609.9	24013.9	46472
PWY-841	25742.7	18770	35091.2	27953.8	45202.4	43751.1	32439.5	48532.6	46775.5	48310.2	8293.52	39650.5	13818.8	84907.3	25318.4	6566.25	39121.3	48863.9	51877.7	49105.8	62902.8	35211.3	16972.2	89530.3	48776.7	44149.4	16994	24235.5	40304	45262	41321.3
PWY-922	21.6332	84.1938	566.751	3081.68	145.858	200.25	2960.83	112.688	502.072	390.373	289.576	606.694	141.599	633.074	123.654	168.058	224.81	5416.47	41.0032	484.763	498.566	387.529	415.639	456.904	385.981	568.283	421.849	688.435	484.75	3648.94	101.989
PWY0-1061	20520.7	12575.3	25095.2	15513.5	26760	44966.7	30591.5	14152.9	58346.5	44559	9284.74	18142.1	12204.6	60265.9	25838.5	5107.48	32283.7	20816.8	37969.1	57817.8	43949.4	13039.5	22032.6	31214.2	25304.5	27434.7	10678.8	25981.9	46074.2	29701	15141.7
PWY0-1241	7656.04	4950.59	12984.5	4079.77	8085.28	26431.4	10481.8	5238.31	24961.7	16402.9	4649.94	9393.93	5220.77	32696.5	5763.5	1847.18	11413.3	6817.31	24086.6	30290.9	20990.1	6686.68	11235.8	36577.5	19986	11059.2	2908.88	9699.83	18127.3	8792.49	11610.6
PWY0-1261	26637.3	17235.2	33611.4	23867.2	50183.9	47582.2	28481.9	22840	65124.5	45502.6	11243.6	34793.4	14622.9	71237.9	37082.9	6054.48	42036.6	40521.3	47953.7	66807.6	59186.3	25588.4	26155.6	60779	34824.5	41486.5	20532	37385.9	52044.7	40842.9	42758.5
PWY0-1277	6296.9	442.264	827.398	2754.76	749.063	954.406	1530.43	1319.81	6472.75	6385.53	1544.22	4933.06	955.583	4052.41	453.516	172.713	647.91	579.458	2902.54	25858.7	5005.06	292.178	5542.51	3327.41	5902.78	6781.77	76.5965	2691.18	2893.26	3010.1	1285.27
PWY0-1296	21609	17180.1	31726.3	16392.6	49034.6	35851.2	28777	23479.9	49202.4	42474.7	8032.15	24491.4	15437.6	70444.8	47968.5	6150.75	54614.4	47076.7	49002.3	45459.4	44446.4	20081	17064.3	109372	45118.3	40995.5	26313.4	24184.5	38946.6	69786.2	35609.8
PWY0-1297	22970.3	15567.6	26887.9	17958.7	45852.6	30116.5	25796.8	20450.4	46471.6	41333.1	7757.23	24202.3	12631.6	62440.4	45086.8	5306.61	55233.6	42573.6	41902	46607.2	39215	18180	17064.8	94011.5	36961.5	37535.6	25045.7	22876.1	36715.6	63643	34671.8
PWY0-1298	19637.4	15374.3	25598.2	15254.2	44294.4	30107.3	24337.1	20362.6	44799.5	40961.1	7548.7	24231.1	13247.6	62943.7	44074.1	5372.51	45510.9	40212	42673.6	46821.9	38801.5	17787.9	16923.1	94744.4	37987.3	36221.6	24218.9	22133.5	35492.5	59835.8	34571.5
PWY0-1319	41245.2	30603.1	47538.9	35240.7	81249.6	50591.3	49853.8	50285.4	64188.3	62764.5	10651.7	46447.8	24066.4	98622.3	55792.7	7588.84	87780.5	72287.8	68585.3	61217	71450.5	44476.9	21403.1	141176	67400.9	66285.3	36479.1	43544.4	52366.2	84027.5	62534.4
PWY0-1338	3302.64	459.816	4190.31	2108.24	1201	4670.69	1857.35	761.551	16547.3	11648.1	2241.42	3052.83	1585.64	10934.2	2857.35	936.998	874.915	196.692	8191.01	23281	8534.87	290.908	8813.56	2392.62	3927.67	4051.5	70.5468	3671.23	10293.4	1949.03	2579.12
PWY0-1415	4938.28	991.543	7464.33	4815.74	3339.68	9864.15	3357.21	1805.72	25397.5	16808.3	4428.62	4836.45	2858.68	16986.6	4398.78	1736.82	2503.57	3515.92	11898.1	30259.4	14939.8	2316.24	12755.5	5209.18	5711.27	6007.94	983.169	6259.67	18913.5	3973.38	3562.82
PWY0-1479	8666.51	1607.61	10927.2	6865.37	13597.6	22678.1	6493.79	3733.42	30790.5	21521.9	5265.99	7329.34	4555.43	27664.1	6718.62	2277.97	11130.7	6104.92	17824.7	32859.6	22646.2	6968.53	12783.1	10504.7	10295.4	11498.7	3694.47	10312.8	22996.2	7611.7	5927.97
PWY0-1533	7855.53	1285.47	9168.85	5122.38	5428.06	8520.37	5774.21	2084.62	28139.9	19865	4883.67	6525.95	3502.08	17896	5638.44	2005.62	2806.15	836.383	12440.4	19768.4	16884.5	1481.31	14121.9	6379.88	4605.12	9836.93	1374.39	7387.79	20992.3	5332.47	4199.02
PWY0-1586	26565.8	15938.2	25343.6	23170.7	31534.9	29856	34188.6	18873.6	49137.9	31092	7954.6	22657.5	9086.16	41542.8	25505.9	5702.4	46677.9	29030.3	31507.5	52131.4	38764	16944.7	20602.6	41934.8	27238	35462.9	20058.6	33672.1	39821.9	40559.3	39671.6
PWY0-162	24260.9	17770.8	34339.1	26765.7	42856.5	43482	31905	46628.3	48215	46729	8304.69	37892.1	13259.9	83993.6	23604.3	6322.17	36252.4	46815.4	51591	48433.1	60502.6	33944.4	17232.8	88048.5	48273.6	43335.7	15723.2	22437.4	39894.5	42553	38434.2
PWY0-166	21728.9	13956.2	27036	22134.2	36103.5	35188.1	27453.3	28431.2	40500.1	37590.8	6921.55	29470.8	11501.6	63059.3	20519.3	4280.63	33997.2	38994	40008.3	42138.7	47130	27128.6	15268.2	60648.2	36396.3	35017.3	13820.5	20879.4	32820.8	36981.4	32294.1
PWY0-321	4616.15	636.909	8031.94	2867.6	1791.45	4342.32	3425.04	1009.92	24868.7	15545.1	4512.66	3891.63	2964.35	15506.3	2575.12	1797.04	1566.36	250.709	11517.8	15415.6	13501	675.696	12419.6	4022.53	2486.68	5247.74	194.401	6498.11	19528.7	3006.33	3338.04
PWY0-41	4888.5	871.452	1439.34	2072.7	3594.15	2877.66	1493.58	1893.55	6586.65	6024.42	1539.77	3994.41	1269.85	4531.98	1368.46	344.277	3053.06	903.26	3259.68	23546.1	5562.55	1909.55	5816.72	4777.61	4766.9	5853.08	1630.03	2246.49	4180.63	2618.39	1283.98
PWY0-42	3462.37	210.412	228.767	1320.19	233.576	9877.46	656.206	848.243	4338.64	4241.33	1147.19	3250.25	515.063	6161.46	2442.54	96.0554	321.02	191.338	1098.79	21173.3	2849.55	111.37	4523.36	1808.06	3441.63	3664.76	64.387	1095.38	1742.22	1322.66	592.89
PWY0-781	22925.8	12589.4	28324	17864.7	41888.5	36528.4	26051.5	18164	48444.5	38459.2	7839.53	23786.6	12704.5	63002.5	27535.3	5307.37	47258.5	36540.2	44159.1	45156.8	43318.6	20932.3	16669.6	75907.8	37493.1	34299.3	18700.7	28482.3	38883.9	48242.4	25264.9
PWY0-845	11280.2	10526.6	16339.4	18598.1	15972.9	28608.9	13736.8	25558.3	33374.9	26183.4	5570.09	23348	5336.24	35087.1	9434.25	3375.13	4893.4	18831.6	18442.8	37610.1	30637.6	10380	14845.6	10322.1	12195.5	16722.5	3123.08	15023	26789.9	7772.32	28513.3
PWY0-862	16694.9	23184.8	33527	9892.5	31498.1	41047.3	13960.1	67455.7	59039.1	39298.4	9641.54	48521.5	11810.5	71387.9	20143.9	7656.55	21555.7	47089.8	37340.8	48451.1	86686.5	31770.9	21300.2	32508.1	32790.9	25634.8	8735.53	20087.4	49282.1	21326.1	42468
PWY1G-0	613.975	9.52967	207.178	1503.49	128.826	0	7.33121	15.3539	7.74321	45.9384	16.2667	145.479	24.3951	67.8808	37.3573	15.3619	11.9532	242.447	2.22659	8.12858	19.5101	45.8073	20.9284	134.373	9.92768	392.133	15.4088	0	98.5807	141.797	21.4371
PWY490-3	7646.4	7944.19	13037.5	3080.45	24251.8	10529.2	9321.7	8215.07	14163	15350.8	2962.56	5443.1	9321.12	36899.7	25175.4	2110.74	27702.1	22674.4	26286.6	12986	15793.9	9189.52	2936.81	71634.3	25306.3	16089.1	13537.2	8598.89	11448.7	35462.3	16848.9
PWY4FS-7	36033.6	26783	37592.2	27542.9	71506.9	41574.8	46128.5	36385.2	57607.4	49160.7	9518.39	36785	19482.2	71969.5	50093.6	6742.82	78384.9	58957	52129.8	57575.1	55529.8	35388.1	20156.3	109345	50291.5	57269.3	33431.7	40839.8	46896.4	76518.4	52286.9
PWY4FS-8	36033.6	26783	37592.2	27542.9	71506.9	41574.8	46128.5	36385.2	57607.4	49160.7	9518.39	36785	19482.2	71969.5	50093.6	6742.82	78384.9	58957	52129.8	57575.1	55529.8	35388.1	20156.3	109345	50291.5	57269.3	33431.7	40839.8	46896.4	76518.4	52286.9
PWY5F9-12	0	0.353053	0	0	1.93373	0	0	0	0	0	0	0.400912	1.20297	0.5587	0	0.2151	0.389869	0	0	0.0196519	0	0.00157413	2.28598e-12	7.15153	0.000387433	0.000963728	0.558756	0	2.23851	6.01808	1.0189
PWYG-321	18797.9	25372	36068.2	11542.7	35481.8	44530.9	16094.6	71193.8	62889.9	43130.3	10271.4	51989.9	12869.4	77195.4	22450.7	7970.7	24186.5	51792	41119.6	51650.2	90338.4	34741.6	22338.5	36107	35142.8	28903.8	9958.16	22381.8	52831.3	24168.2	47403.3
PYRIDNUCSAL-PWY	26776.5	24259.7	34513.4	24376.6	52711.6	36283.9	29143.3	45734.5	38181.6	44230	6200.61	39500.5	14302.6	68700.3	36562.8	5425.16	55842.2	51454.1	42966.7	36472.4	57127.8	33424.7	13267.1	78091.4	42845.7	44133.1	23742.6	29436.4	33274.7	52739	50876.2
PYRIDNUCSYN-PWY	22031.6	20920.9	31820.8	24069.1	43058.6	35523.3	27662.8	44496.2	38625.6	33188.5	5754.58	36051.8	13642.6	54876.2	25310.4	5605.26	30725.7	47023.2	32048.6	35155.6	51666.4	26383.7	12784	51736.6	34115.6	39938.2	16812	24635.6	31904.8	39393.9	46103.6
PYRIDOXSYN-PWY	8331.4	8268.76	12846.4	15585.2	12425.6	24895.4	9798.99	22782.7	25586.7	22534.8	4246.56	20606	3963.88	28044.7	6592.45	2708.66	3606.14	15231.4	13942.1	29064.8	25533.8	8537.5	11533.9	7440.77	9209.1	12706.8	2324.39	11074	20941.3	5770.6	24664.8
REDCITCYC	18692.3	7593.65	24886.7	13402.2	39101.7	11782.8	23480.2	8423.62	39901.3	39016.3	6521.39	14953.6	9708.47	55060.3	29936.7	4092.19	31560.1	27211.6	40130.1	41476.7	32799.1	14813.4	15749.4	71608	24713.6	29672.6	15279.6	27934.6	36091.5	32636.3	34119.4
RHAMCAT-PWY	11042.2	13268.5	15723.8	11377.4	18379.3	13577.1	10542.8	40657.3	18947.9	18048.3	4058.73	31818.4	6840.61	30056.4	15042.6	4475.44	13085.5	26817.5	17710.7	28661.1	39639.3	16521.8	11765.6	16193.3	15778.1	17907.1	9186.68	12025.2	22341.1	14227	27253.7
RIBOSYN2-PWY	23817.1	21782.1	35420.3	23556.5	48239.4	40920.1	27306.4	42878.6	42820.6	44605.7	7183.66	37125.9	15042.9	72424.2	27761.3	6356.99	43601.1	52526.3	46711.5	41205.8	60003.3	32214.3	13525	81683	47098.7	41465.9	18637	25042.7	36408.9	50139.8	48240.9
RUMP-PWY	5710.97	7447.37	4586.88	3121.65	10012.1	5074.67	7693.06	4365.9	5396.13	6315.29	940.142	6691.07	8226.14	7987.39	6568.47	880.606	7522.91	2813.39	14542.2	5684.49	8202.63	3408.28	3939.71	7568.88	3500.97	5461.56	5983.91	5653.76	10259.8	6980.11	4537.39
SALVADEHYPOX-PWY	35441.6	14440.9	18674.8	22590.5	41387.2	22828.9	30509.3	26416	28148	29215.3	6526.23	40540.1	13059.1	33331.8	28125.9	3065.13	65819.8	22062.8	30914.2	59065.1	25188.4	26363.4	17562.5	50269	27361.3	44252.2	22233.9	36293.4	29962.7	50433.1	20628.9
SER-GLYSYN-PWY	37074.1	28608.5	44207.7	31221.6	71135.5	43469.6	38406.4	52463.2	55726	55817.6	8544.62	45997.4	20012.8	85579.3	48165	6747.08	79739.7	59981.8	58864.4	47118.7	66442.2	41838.2	18097.6	116076	56182.4	59223.2	32255.5	41089.9	47689.7	66024.9	60138.6
SO4ASSIM-PWY	11314.6	6354.45	16220.4	8835.64	18735.4	27549.3	13974.1	14296	33197.3	31670.6	5765.17	16224.5	5510.33	36662.1	13519.3	3308.27	16660.6	16679	20154	37522.5	29290.2	10084.2	16548.6	19873.9	16572.2	18082	7327.95	13117	27159.9	16026.7	24012.4
SUCSYN-PWY	21.9274	0	5.13767	24.6358	3.14077	1664.82	729.431	205.665	1.63713	2.86114	40.5545	25.6421	0.644893	0.403045	0.0247514	0.592394	50.7007	78.6737	8.69823	169.983	6.70289	13.5632	48.7263	43.1043	45.5853	48.0585	63.4208	11.7371	108.735	486.609	97.5744
SULFATE-CYS-PWY	18585.8	11477.1	25265.4	15108.5	31871.5	36664.2	22420.2	24665	43841.1	38751.5	7347.29	25885.9	9216.65	54145.8	22153.6	4797.8	29590.5	28255.9	32083.4	44740.8	44278.8	17486.4	18392.5	36362.8	27143	29509.1	12835.9	21874.5	37143.3	27804.6	37555.4
TCA	21767.6	20010	30982.7	29176.7	25652.8	41516.1	23962.5	30602.5	44984.8	43988.5	7320.94	28676.3	11803	64773	19830.9	5771.64	20705.3	30079.3	36956.5	49057.7	57560	21551.4	18383.3	45241.3	33874.5	34871.1	9892.29	22501.3	39384.9	23799.9	32933
TCA-GLYOX-BYPASS	8412.98	1146.48	11650.8	7274.85	2999.11	23837	5470.76	2337.74	32311.7	25107	5570.2	9106.29	4458.74	29697	6371.53	2681.74	2511.19	818.71	17412.3	39348.4	23803.1	1189.3	15441.1	8290.59	9765.27	10495.7	407.887	9837.06	24984.4	5623.69	6152.63
TEICHOICACID-PWY	9610.31	6813.17	6485.05	9287.03	13924.9	6677.33	11093	6155.14	10081.3	4083.69	1208.17	7745.49	8728.83	7697.95	11453.1	2035.42	15618.8	9457.19	11535.3	3738.23	9201.47	6837.83	1595.83	20764.3	8354.64	11030.9	8215.38	6200.75	9199.48	13094	4958.43
THISYN-PWY	19280.4	18253.6	32280.4	22546.3	37632.3	38195.3	19724.9	49889	39176.5	33390.3	6555.86	40003.6	10792.1	59107.3	15443.9	6532.66	25000.4	44712.5	33186.6	39204.2	57178.6	28569.5	12887.3	49181.6	31220.9	32250.3	11313.7	19666.2	33368	27901.6	47118.8
THREOCAT-PWY	5415.68	287.369	8150.2	2119.01	1366.75	1370.36	2572.97	1261.89	13129.2	8576.77	1474.77	2351.29	903.652	9667.74	4847.25	2309.41	3012.63	513.673	9498.58	24407.7	10961.2	1149.98	4767.37	6141.67	4755.18	7055.97	227.761	2671.23	10033.1	6467.26	1009.09
THRESYN-PWY	38294.9	30059.8	46109.8	33738.4	73191.8	50909.6	43778.1	61715.5	58818.2	51472.8	9800.76	53117.4	20459.5	95208	44862.6	8605.82	77159.1	66761.7	64036.4	54642.1	76805.8	45362.8	19006.8	114075	61093	61992.1	33480.9	44985.1	51922.5	70713.8	64503.9
TRNA-CHARGING-PWY	36024.8	28204.1	42418.1	30274.8	69631.6	46151.1	44129.3	51480.1	56050.4	56831.2	8935.87	45976.1	19692.5	86919.9	47751.3	7286.92	75288.3	64149.6	59018.4	50339	68848.6	41657.2	17688.3	117400	57375.1	57879	32037.6	40647.8	46509.1	72957.3	60010.3
TRPSYN-PWY	20809.2	21651.8	30659.2	21843.6	39999.4	40346.3	26844.7	41777.1	36931.3	23948	6327.4	34339.8	13337	59992.6	24432.8	5724.26	38304.7	36520.8	40780.8	42177	50633.1	26863.7	13698.9	65502.7	39140.3	36731.9	17453.1	22980.1	35009.8	34999.6	38737.2
TYRFUMCAT-PWY	586.938	8.75226	224.273	1486.9	135.997	807.776	31.2926	107.556	72.062	105.989	23.1754	170.908	58.4205	125.497	84.0537	25.5888	64.598	262.821	19.1946	75.5524	58.3708	57.7384	34.1156	414.166	28.651	478.388	56.2514	3.0227	175.086	188.02	141.235
UBISYN-PWY	6157.29	1047.36	8991.91	4998.31	3459.68	19236.9	5258.84	2523.63	26098.4	17868.7	4318.18	6176.75	3273.39	20300.4	4888.9	1870.07	4252.1	2412.7	12373.5	29119.9	16069.9	1585.08	12337.5	5999.48	6006.69	7553.86	1172.21	7210.79	19522.4	5171.54	6631.42
UDPNAGSYN-PWY	30285.5	15621.5	29259.1	23185.3	47565.4	34516.2	35141	18721.6	48555.4	33472.5	8122.66	23448.1	13248.5	61109	36023.9	4468.04	64424.4	39351.5	47384.5	46281.6	41210.7	28030.7	16666	97329.2	46885.4	45965.1	23775	34900.2	36480.2	57803.3	28510.1
VALDEG-PWY	0.148286	0.00427343	10.6562	0.292109	0.254425	0.11407	5.97078	0.826974	4.12957	0.771528	0.0819271	0.613967	0.249171	0.225415	14.0403	2.34562	0.0835121	0.00287582	0.337142	1.59091	25.2644	1.46343	6.04334	1.90931	0.828589	4.76444	0.213164	0.0213326	8.93571	6.5169	52.7785
VALSYN-PWY	40145.3	30968.2	47101.1	35819.1	73737.1	51473.7	49769.3	57496.4	64037.8	55590.3	9471.08	51198.8	22040.6	86539.2	57998.3	8146.3	77460.7	67203.9	59072.9	58289.4	77061.4	42175.7	21432.4	115260	54654	65672.9	37661.2	46505.2	54476.7	76288.5	67147.3

## Sheet: KO_abundance
KO_ID	HP02	HP04	HP06	HP07	HP08	HP09	HP11	HP12	HP14	HP18	HP19	HP20	HP21	HP22	HP24	HP25	HP26	HP27	HP28	HP29	HP30	HP31	HP32	HP33	HP35	HP36	HP37	HP38	HP39	HP40	HP41
K00001	11080.6	13010.7	17006.9	17770.8	26809.7	20024.1	18036.1	33276	10444.6	7289.25	1534.33	23907.9	5329.78	34940.6	16288.8	2746.04	17375.7	30458.7	18670.2	7547.5	27195.2	18368.3	2352.08	40244	22047.6	25976.9	10103.4	12280.5	13240.2	20624.6	30258.2
K00002	673.907	264.223	381.232	620	473.997	911.602	638.303	316.488	199.871	554.656	55.4148	1617.15	535.656	271.708	504.289	59.3249	420.108	581.903	499.008	177.918	401.35	536.181	159.016	941.974	427.838	1433.42	803.312	842.636	569.006	422.378	2311.77
K00003	25212.2	19717.9	26096.3	16572.2	56839.9	21972.8	36674	25049.8	27121.2	22240.8	4060.23	20772.6	14817.6	47776.6	40822	2791.35	67288.1	44455.5	43333	19290.2	27767.1	25675.4	5311.37	108210	43154.7	40736	28251.8	29174.5	25419.1	53980.6	30863.7
K00004	4293.85	1353.12	2247.77	3262.74	5047.35	5598.27	4129.31	1626.07	1975.07	2561.12	378.257	1824.39	1193.91	3618.58	2165.27	206.161	3298.51	941.491	1966.16	1461.45	2696.75	2588.96	458.299	5700.95	1946.21	6146.33	4878.07	1813.41	4330.82	6330.97	1235.84
K00005	22208.8	13215.3	25337.1	12911.6	44061.6	13660.1	28827.9	13758.6	41893.6	35617.4	7084.82	14628.4	17107.5	45990.2	34644.7	3594.42	48115.5	35018	38161	40705.9	30803.8	18704.5	14550.6	74763.8	31253.2	33906	20670.3	31796.9	31286.2	47158.6	28987.2
K00007	0.00312389	4.04798	101.815	1.80996	10.5239	52.9634	33.8076	4.95097	137.908	304.959	38.953	12.5166	25.3287	334.999	4.76752	17.6134	6.7092	2.79331	446.597	78.0682	700.207	12.2807	284.039	21.1955	5.11164	30.0432	2.86185	204.503	226.948	41.5974	28.8395
K00008	33004.5	24298.8	24457.4	16809.4	42102.7	18551.6	45791.1	24875.4	22552.3	18858.9	2433.47	22665.5	28661.6	25177.5	38064.4	2364.38	59431	26484.7	34575.9	18656.4	29710.8	24521.6	5996.38	62354.2	28150	41508.6	34406.9	37027	30497.6	50769.3	29498.8
K00009	6430.6	5829.44	8358.51	4063.45	5239.1	6786.35	7891.45	2630.08	22091.3	13949.7	3862.7	5114.42	20301.4	12545.9	7569.34	1545.99	10003.7	8142.19	18422.8	25628.7	11991.9	2558.34	10850.6	6040.43	5537.08	8719.03	4863.34	8154.46	18144	7435.21	5279.97
K00010	12106.8	12722.7	13131.5	8906.16	24013.1	28371.8	16101.3	11407.3	22479.6	15086	2799.71	10749.9	18479.6	27656.6	11413.6	2673.41	25278.8	10769.9	20112.3	10551.6	18716	10634	6747.38	17347.2	8118.39	21626.2	13206.9	15902.7	21429.8	20011.5	19818.3
K00011	0.895183	0	12.3716	0.00314242	18.6998	0.00825099	0.187311	5.31974	6.87177	8.6662e-55	0.198902	0.616226	0.693942	12.3837	1.39627e-54	3.02893	0.940332	2.12701	1.86787	1.18343	0.786579	4.57755	0	11.4287	2.11581	3.04324	0.551557	3.99836	0.00313807	10.9659	10.649
K00012	31534.2	32411.8	47505.9	59224.3	68900.5	49475.5	30540.1	58359.8	44971	56914.8	7853.32	51146.9	14897	85455.3	48826.2	10688.7	44234	71073.7	45918.5	46970.3	87695.8	41726.7	15014.5	102879	52224.9	56872.7	26006	32157.7	41467.9	51113.7	87230.1
K00013	29236.2	22916.8	35643.2	26422.9	59611.3	41864.8	36547.4	44665.5	40161.1	34549	6972.57	40308.2	16521.2	73738.3	41588.9	6068.43	53559.9	51800.8	49388.6	43462.9	52429.2	32060.7	15032.3	105418	47315.7	49185.6	25939.8	35024.3	38900.3	51448.4	54049.4
K00014	37119.9	33554.6	43898	29807.2	68849.7	48584.4	46908.9	53431.2	59437.1	55865.1	8463.19	44920.3	22863.8	88682.9	52729	8066.17	82473.2	63005.8	64731.6	51445.3	72630.5	42057.2	18011.8	125096	59581	59113.5	35800.4	44477.9	48982.2	75008.9	59618.9
K00015	356.817	584.32	1317.22	169.541	783.583	3321.41	604.804	914.067	1048.43	737.94	285.374	493.197	673.021	6299.86	645.002	123.846	239.327	293.128	4809.26	1946.72	908.186	771.254	104.915	11376.3	4917.96	1476.07	614.215	753.888	1029.56	1936.5	931.503
K00016	22954.3	17718.6	25130.9	16286.6	40804.7	17956.5	35341.3	16756.7	22338.3	20298.4	4368.49	21074.3	16287.3	47823.5	39144.7	3164.61	58878	35947.2	41486.6	19344.4	26314.7	21912.4	6311.35	101134	41964.5	38360.3	23988.2	25790.2	21640.1	60431.7	22306.7
K00018	19047.6	22479.4	26675.3	19864.6	49949.1	25159.4	21662.5	50744.3	25007.2	37846.6	2916.78	33066.9	8847.06	50154.6	35097	4054.33	42414.2	49511.3	28991.3	18900.1	45457	27936.1	4425.05	72536.3	35038.8	35648	22285	20192	21405.2	43739.9	46990.2
K00019	3227.66	413.994	3474.23	2333.8	2907.66	1112.29	3321	972.513	9527.8	6046.51	1223.01	2183.73	1398.28	7191.31	1757.58	889.597	7788.7	632.659	7194.77	6040.86	5523.81	1656.13	5585.41	2966.81	1068.9	3966.58	1399.84	4965.96	8151.92	3156.44	2295.38
K00020	6048.63	5664.33	10489.8	5655.62	24470	25508.3	13965.2	9829.85	6953.32	11993.6	1778.56	7529.25	3062.17	28044.8	19319.3	916.815	19733.2	15932.1	11903.2	8807.51	13126.3	8241.85	2497.71	37876.7	13125	12991.8	10922.5	4983.66	8723.55	20245.8	11796.1
K00021	19.7055	11.8865	30.9779	6.29066	17.6223	34.3726	1.81012	0.159538	8.94243	259.191	1.7363	456.53	130.219	41.9632	86.8186	0.145405	18.9499	2.34626	17.9041	204.826	120.046	159.01	97.7689	141.166	17.2088	256.971	301.167	522.897	116.821	633.837	2.09282
K00022	0.0380185	0	0.0200288	0.00776421	0	1.80844e-123	0.562394	0.0155284	0	1.54252e-126	0	0.0294719	0.00235539	7.28802e-124	2.48526e-126	0	6.35669e-128	0	0.00387207	0	0	0.0209453	0.190835	0.0155284	0	0.181526	0.149727	0.0108538	0	0.0418906	0
K00023	271.821	36.8756	168.438	193.253	143.776	9673.45	282.033	272.321	303.835	334.698	57.1673	83.8914	76.238	3778.01	139.273	49.676	189.392	60.5505	706.127	268.293	979.664	97.5506	326.519	405.38	50.2968	225.63	104.227	249.171	410.309	159.767	277.759
K00024	14341.2	17820.3	24706.2	25289.3	29810.9	34050.3	12779.3	59771.2	26238.5	33522.3	4340.7	47061.1	7258.21	46001.3	9961.44	5813.27	11333.3	47542.1	20536.2	29596.2	59828.7	27128.2	11154.2	17077.3	20297.5	26063.3	6875.35	15454.4	26105.2	17045.2	54348.2
K00025	0	5.55121e-77	7.43702e-76	4.25726e-54	1.15587e-76	8.98751e-51	1.29399e-55	1.00056e-52	2.6965e-75	16.4187	3.42958e-76	8.28879e-77	2.64633e-76	3.62196e-51	1.23511e-53	2.67675e-76	3.15912e-55	0	1.33122e-119	6.58533e-76	1.79538e-75	2.50945e-77	1.11024e-75	6.53978e-77	6.2356e-77	2.92675	0	4.03033e-76	11.7169	8.44088e-77	2.88967e-76
K00027	26770.8	18261.2	30527.2	17312.2	48070.2	39064.2	34038.3	20039.2	61311.7	40664.6	8472.04	23237	15147.7	66989.3	44412.9	4273.23	63412.1	36688.7	53540.3	46027.5	44101.4	23429.7	20089.9	103328	43136.3	39123.2	27106.9	33396.2	44300.3	58830.4	30023.2
K00028	5.04096e-11	0	4.46592e-12	0.0985828	0.000783508	1.25384e-128	1.34673e-10	3.46245e-12	0.00114477	0.000843335	0	0.000826307	5.25193e-13	9.8791e-14	1.7231e-131	0.00150604	15	15	3.47752e-11	0.0010838	4.50938e-15	4.09519e-11	4.25515e-11	0.0200327	2.49765e-11	1.32985	7.08583e-11	4.78994e-12	1.32087e-10	0.00132541	7
K00029	10556	11588.3	18896.3	13265.7	26121.8	28785	13194.9	45763.4	25125.4	31794.4	4246.09	33521.9	5845.17	39770.2	7532.28	4727.49	14651.2	28118.5	17794.4	28136.5	46123.5	23703.7	10931.5	13986.2	16899.8	17218.5	5216.99	10572.9	22515.4	11726.2	33057.2
K00030	2704.53	1656.23	4889.15	2962.51	7126.31	2392.48	6012.14	2140.98	4594.2	2091.16	472.922	3315.57	1194.97	2714.99	6317.34	830.618	4033.39	2734.1	2643.9	1164.13	6115.88	2359.99	1711.44	8927.89	3219.71	8351.68	3974.82	2468.42	4307.59	4454.69	1219.3
K00031	22638.9	19596.3	27176.8	23979	44300.9	32098.8	26709.4	37781.3	39843.6	38945.7	6258.6	34863.5	12580.9	55100.5	34723.5	4621.7	44311.9	42428.7	33831.4	40993.7	43396.2	24279.8	14991.5	67177.7	31429.6	36906.7	20459.9	26774.8	32736.6	40196.9	44553
K00032	2.14141e-10	2.53336e-77	1.89713e-11	4.28078e-10	0.00332835	0.5	5.71849e-10	1.47085e-11	0.00486301	0.0035825	1.56513e-76	9.00351	2.23103e-12	2.2196	12.84	0.00639767	11	0	1.47726e-10	1.38533	4	1.22615	0.4	36.1144	6.9958	20.0018	5.15	2.03477e-11	3.17	1.51384	1.51622e-10
K00033	11445.6	9813.02	15733.2	18779.1	14699.9	25652.7	14036.9	26153.4	24915.6	16413.1	4421.58	26279.4	6967.76	30861.1	8323.03	3096.96	11776.8	18252.9	18358.4	28459.7	32362.4	13000.6	11477.7	20634.9	14017.7	18008.1	5978.92	13068.5	21917.6	11064.6	24423.7
K00034	5046.68	1170.17	1569.97	1624.7	4101.1	1176.58	9119.58	1537.52	1582.08	1722.44	312.37	2015.59	923.568	1527.41	3325.52	93.7681	4705.14	542.169	2657.39	1648.85	1508.32	2005.02	545.896	4489.36	1734.87	4195.12	4444.36	8317.5	3634.99	4849.39	2504.88
K00035	2.44988	1.62542e-77	2.17759e-76	0.200512	9	5.0418e-49	3.78887e-56	5.61295e-51	12.3543	4.30044e-52	3	0.67	7.74857e-77	7.12614	17.9221	7.83765e-77	12.4337	3.00515	3.89788e-120	1.61886	11.2763	2.2736	3.25082e-76	66.4922	1.82581e-77	29.6918	2.44988	1.1801e-76	54.0927	14.1242	35.081
K00036	8991.49	8559.58	12437.4	21824.2	11674.2	23357.3	8020.06	24467.9	22422.5	15314.9	4023.72	25078.6	4344.56	23623.1	7417.98	2997.97	5198.46	17601.4	12110.3	26834.8	30206.3	10821.4	11021.4	8245.01	8806.87	14648.4	4392.19	9975.77	20252.3	7257.67	23320.5
K00038	472.023	30.8018	150.068	1193.7	158.925	308.347	26.1114	64.8477	26.4213	47.9189	10.7118	446.378	42.1813	101.732	53.3895	24.683	72.0329	184.066	67.651	21.7398	49.3817	53.7298	29.4251	160.673	31.7352	333.208	24.139	37.0722	60.4564	289.526	113.523
K00039	0.000371138	4.04728	101.805	1.80599	10.5218	32.9103	27.7681	2.65212	133.184	243.97	38.4683	12.5131	20.4141	283.217	21.1997	17.61	14.8872	2.79331	446.595	73.9626	687.583	10.9781	245.021	10.3962	5.10948	29.7425	0	150.898	242.043	39.5538	27.9206
K00040	8795.31	5578.55	10944.2	5047.79	14864.4	19411.7	11887.5	7665.27	28662.6	19428.4	4581.64	10606.9	3997.23	24896.1	13741.2	2765.71	16076.6	7788.73	16895.3	28101.5	19180.8	5098.28	12647.6	21845	11736.9	12538.4	9426.89	10591.9	21484.9	14937.6	10603.1
K00041	10691.4	10907.9	15987.3	5749.63	23658.4	10522.2	13241.8	31196.1	29659.4	20631.8	4644.23	22681.4	5333.74	29723.9	17432.3	4312.47	16773.2	21418.8	18258	29200.1	34150	13674.1	12883.3	29375.6	16052.2	19338	10250.2	16873	23411.1	16659.8	29010.2
K00042	19029	11440.1	17986	10720.5	42161.4	10731.5	15541.9	14405.6	32278.1	35927.8	6850.92	15566	9079.5	44546.9	35603.6	2165.86	42973.2	26394.9	30845.5	55491.1	26304.4	13650.7	17438.7	69751.9	26283.5	24176.8	20372.6	18204.8	27264.4	37100.2	25593.9
K00043	0	2.53165e-77	3.39169e-76	1.56178e-54	5.27139e-77	3.29708e-51	5.90132e-56	3.67058e-53	1.22975e-75	2.81227e-54	1.56408e-76	0.67	1.20687e-76	1.32872e-51	4.53102e-54	1.22075e-76	1.15893e-55	0	6.0711e-120	8.77513e-09	8.18792e-76	1.14445e-77	5.06328e-76	2.9825e-77	2.84378e-77	7.02934e-54	0	1.83805e-76	8.97517e-76	3.8495e-77	1.83097e-08
K00045	88.0673	729.092	482.228	233.716	525.602	186.199	169.214	900.686	37.9373	639.087	2.13723	180.705	151.68	147.809	113.326	70.09	217.916	1173.88	125.05	264.938	684.127	763.493	2.39336	302.51	798.96	463.311	137.849	89.8483	539.651	345.382	606.384
K00046	22476.7	15855.5	24974.3	16828.3	48019.3	19889.8	24463.2	34545.3	18968.1	24824.5	2923.56	32145.1	8589.9	41663.9	48111.9	3569.76	43329.1	38155.8	25122.4	17345.4	38143.6	22944.7	8544.06	78711.9	26586.6	33553.3	23644.3	26940.8	22315.5	40528.9	48223.9
K00048	13256.5	16314.5	19554.6	17633.6	34674.2	13385.2	13646.2	35284.3	21173.6	20099.8	2982.44	27763.1	9723.84	39033.7	31057.2	2764.94	30596.8	39882.3	24332.8	35918.2	31544.1	17740.7	7047.07	59446.9	28966.3	30290.3	14889	13491.1	14444.4	35575.9	38578.8
K00049	0.000640084	3.67062e-05	0.000121101	0.000794903	0.000813935	9.41168e-06	0.00107097	0.000489585	0.000295007	0.000526801	2.49247e-05	0.000419625	3.64433e-05	6.85907e-05	9.64507e-05	1.51911e-05	2.76116e-05	4.80931e-05	0.000464205	0.000299242	0.000346392	0.000347963	0.000341077	0.00139537	0.000264537	0.000348042	0.000697929	9.70721e-05	0.0017597	0.000145297	0.000622588
K00050	10312	3985.13	8594.55	3100.56	20444.5	7889	11288.7	3926.59	4835.66	12963.9	1347.36	4387.81	3793.98	23754.2	16089.3	249.801	29070.8	12898	17058.5	5421.95	6882.74	7552.16	1506.26	51283.2	14827.6	12179.2	10461.8	14615	6293.36	20228.7	15843.9
K00051	0.00347838	0	0.000308159	0.860933	0.00480795	1.42081e-52	0.0092888	1.62676	0	0.000862282	0	6.87391	1.50441	5.72585e-53	1.95255e-55	0.00789134	4.99416e-57	0.993363	0.20599	0.326053	0.00495654	0.00282578	2.74547	0.0106438	0.00172344	0.00279292	0.00488939	2.15509	0.00911433	0.000644521	0.00246286
K00052	32527.3	23237.5	35900.6	25610.3	60877.3	39662.6	38572.8	44872.1	41550.9	35186.5	7084.83	41255.1	16695	72832	42846.2	6580.03	65031.4	51265.5	51704.1	44020.3	51943.1	33660.4	15384.6	108559	47354.7	50838.5	27888.7	40275.9	40483.4	55836.5	54108.5
K00053	23198.2	21100.3	31993.8	22581.9	40956.1	37589.4	30149.2	42520.2	40433.7	25787.6	6107.86	37670.8	14497.3	60039.3	32322.1	6030.42	37848.4	40950.3	41473.8	40485.6	48335.5	25126.4	14158.6	76751	39441.1	42464.5	20939.7	28796.8	35927.5	40850.5	41979.3
K00054	769.844	96.8908	571.949	2822.49	412.579	409.639	3509.74	184.318	1076.59	229.959	249.851	811.873	142.361	938.214	223.065	148.141	968.774	4819.68	296.189	388.566	798.601	804.764	323.1	908.427	705.089	800.459	488.317	2117.83	509.861	3321.44	394.373
K00055	2014.99	551.956	1101.32	1446.47	3122.97	1557.16	2173.39	482.843	626.116	767.108	218.848	659.981	577.135	1236.09	1211.69	44.856	1001.28	335.258	502.261	474.159	890.709	780.702	193.6	2384.61	964.149	2919.22	948.946	689.57	1778.78	1662.88	618.947
K00057	31972	26491.4	37861.8	27849.7	59655.7	38366.7	42460.4	46834.7	49740.5	51980.2	7533.42	41653.2	21825.8	71815.8	43172.6	6797.93	65161.7	56937.1	48860.9	45816.3	60475.4	35203.4	15954.6	92632.5	45842	52604.7	28674.4	36759.7	41488.1	64097.5	54701.8
K00058	65200.1	38600.3	67935	44030.8	104175	57669.5	74122	61997.1	77919.2	76578.1	11343.9	57867.7	38279.6	116089	73362.1	8822.22	148148	73369.1	95177.9	72460.9	88393	58157.8	25673	176238	76538.7	93160.2	57489.5	73131.5	72338.9	103166	77030.9
K00059	93870	72632.7	99054.1	66762.6	192866	106687	111582	118741	120508	132160	19776.4	99740	46291.7	206128	152745	14072.5	215799	159054	138304	90368.4	160201	98117.2	35851.6	314710	125567	137405	95533.3	97959	114249	197896	158240
K00060	8629.41	3468.76	7803.26	3817.34	9241.7	16733.3	15130.1	5931.27	22507.9	14957.4	3777.7	8231.37	3604.38	16350.1	7444.8	1460.63	14882.7	3488.63	11633.2	25682.9	12630.9	3785.04	10972.2	8544.29	5888.45	9281.21	6668.44	12023.8	18696.1	11407.7	6073.41
K00064	3385.45	6.68265	753.065	5940.27	377.665	108.714	216.048	32.2477	63.8884	316.191	55.7348	175.568	52.6116	121.622	201.375	19.7191	117.918	862.19	119.859	343.143	238.183	233.418	107.947	393.894	100.865	1312.19	382.979	105.427	608.452	251.232	78.7137
K00065	11874.5	4962.8	14162.8	5902.15	17044.4	16830.6	11588.9	5535.26	36768.7	23819	5951.76	6884.55	7441.1	25039.5	13106	2128.51	15236.7	10643.9	18224.3	30341.6	23221.4	6130.73	14035.6	25579	13196.5	17785.4	9579.16	12210.9	27907.3	13334	9659.31
K00066	286.76	1267.11	1136.82	79.475	443.866	643.71	212.722	15107	95.7239	121.939	51.6432	8578.17	93.5395	3097.11	809.581	175.672	337.621	2458.55	239.283	245.08	4968.4	2495.76	12.2429	768.992	1442.17	333.131	143.848	202.292	423.915	246.276	1576.86
K00067	27479.6	37723	46598.5	39314.1	92704.9	41330.2	34021.1	82671.8	48964.9	66503.3	7921.57	59038.2	18709	95989.9	64678.7	7619.82	65141.2	92418.9	55676	42450.9	76877.8	44556.9	11909.1	141909	60429.9	56816.1	37490.3	28728.5	42753.3	75091.3	96859.5
K00068	6842.5	3618.49	6949.75	4022.79	2368.36	5241.37	5966.77	1666.97	23501.7	14495.3	3944.32	5126.01	11973.4	12358.4	6192.6	1787.18	3696.41	598.269	13692	28121.3	12713.6	1362.34	12379.2	5272.14	5324.25	8239.21	3227.78	6048.8	17346.1	4214.25	2978.18
K00069	4.72152	0.70734	1.65919	0.0990283	13.7975	0.181366	0.307536	8.91155	10.495	12.1582	0.480307	0.297718	0.622957	1.32177	5.06536	0.292737	0.532084	0.926769	3.69345	5.093	11.7142	0.520597	0.146324	10.6938	1.32565	0.594035	2.74794	6.8735	13.9615	1.38926	6.60714
K00073	6117.97	633.032	1229	1800.46	3514.04	1864.6	3253.68	1329.9	4124.72	3940.21	1034.68	3759.41	1080.93	2945.85	1321.95	151.115	10708.2	815.812	2607.11	19306.5	3181.31	2148.98	3939.08	4457.78	3769.06	5540.62	2169.52	4237.49	2512.6	4414.27	1342.51
K00074	39130	10556.2	23028	17262.1	40369	18968.2	45532.8	11832.7	39050.4	24130	6173.06	18534.5	13854.4	29422.5	22706	2388.48	68460.1	20686.2	27489.2	21640.7	26807.6	23036.1	12720.2	48852.6	24172.4	41480.1	22237.5	49176.2	33583	43132.3	19969.2
K00075	34719	26524.5	40556.6	28280.2	65516.9	40826.1	34882.9	54363.7	50855.2	53326.9	8086.57	46524.4	17858	83201.3	44678.6	6778.37	74347.5	60445.3	55411	46492.1	65978.1	41219.7	15791.3	113123	55340.6	53576.5	29582.5	37024.5	41185.9	66544.8	56770.3
K00076	9390.61	3894.73	5531.38	3235.37	17521.5	14067.3	5895.95	3982.62	8420.32	12099.4	2166.59	8912.6	3298.66	20796.7	12993.1	593.12	21905.1	12617.9	10375.6	24300.3	8202.98	5569.31	4536.76	32499.4	13329.1	11941.2	7475.7	7070.3	5498.55	19315.8	12418.2
K00077	31078.5	24215.2	36094.3	28130	55240.6	41055.9	41132.6	45166.2	50008.5	37729.4	7932.3	40452.7	17178.6	74292.7	39826.1	5110.23	59662.8	41746.2	50589.4	43572.7	53816.4	28671.7	19610.8	91744.6	41059.5	49954.7	25972.4	38217.5	47306.8	53304	47140.5
K00078	71.8527	49.4017	95.7832	87.9765	145.921	233.702	159.07	60.6193	55.0105	57.5637	20.3608	57.958	15.7374	157.869	261.306	33.505	114.877	82.6858	103.758	53.3782	121.467	36.6165	45.81	369.6	163.804	194.092	140.202	86.0176	82.4934	178.306	45.2873
K00081	0	0	7.14358e-06	7.44358e-05	0	0	0	0.000422157	0.00074489	0	0.000322732	0.00163839	1.19272e-05	0.000148872	0	0	0	0	0	0.000397168	0	0	0	0.0022344	0	0.00074489	9.9425e-05	0.00116678	0	0	0
K00082	483.649	193.663	520.291	959.77	1641.94	613.263	268.494	785.216	496.116	144.841	18.9491	1212.88	123.638	112.981	482.342	7.33568	1575.36	1437.67	383.404	92.4217	265.125	914.934	8.28783	673.006	458.995	738.893	218.176	287.718	387.321	641.017	3147.71
K00083	0	9.40389e-79	1.25985e-77	3.67138e-78	1.95807e-78	4.96108e-123	2.19206e-57	1.15235e-123	4.56793e-77	2.31747e-77	5.8098e-78	1.40414e-78	4.48295e-78	3.46782e-77	3.55544e-78	4.53449e-78	1.71331e-78	0	2.25512e-121	1.11557e-77	3.04142e-77	4.25107e-79	1.88077e-77	1.10786e-78	1.05633e-78	1.88078e-78	0	6.82749e-78	3.33385e-77	1.42991e-78	4.89518e-78
K00086	2574.03	841.618	1570.54	1828.57	4008.44	992.585	4274.05	919.739	5355.49	1311.03	677.36	1291.14	1093.03	3351.77	2609.82	130.016	2686.76	2563.88	1660.1	2697.94	1446	1453.74	685.934	3595.21	1526.53	5159.41	1642.85	2048.7	2373.35	5337.28	953.261
K00087	18389.6	5692.99	5618.6	5240.16	17912.1	4341.61	16425.8	10040.8	8140.03	8446.5	1928.11	21091.7	5354.38	7312.09	14877.9	800.137	51488.7	5806.77	12494.1	23515	7732.41	10771	4564.39	17289.6	9291.81	16369.7	15693.8	18139.7	11008.4	23742.7	7324.01
K00088	37701.9	27037.3	41062.9	39470.2	66984.8	44135.2	42406.2	48272.1	51072.3	53864.9	8220.94	46861.6	18647.6	83407.4	46456.7	6969.63	75896.4	63523	56554.5	45870.5	68405.7	42377.1	16057.2	114069	54944.3	58030.8	31236	38614.1	43724.2	68158	60330.6
K00090	2966.22	354.371	5028.37	1959.11	1002.5	3981.55	2081.77	611.439	20141.7	12386.2	3462.19	3094.21	1864.79	10208.7	2604.73	1199.75	857.833	149.81	7831.14	23615	10175.8	333.299	10479.9	2610.78	3447.13	3583.68	96.7516	4273.45	13868.8	1862.45	2149.67
K00091	2749.35	1328.56	1580.66	2063.73	4665.3	1626.67	3912.23	1556.02	3650.11	1515.91	317.649	2142.36	1254.5	1583.7	6589.79	544.039	4474	2142.26	1644.29	969.074	3226.02	1901.01	1519.84	7956.68	2390.67	5686.83	2545.97	2063.06	3191.76	5078.01	958.689
K00093	0.00207657	0	0.000183969	0.00415117	0.000514777	1.65725e-124	0.00554535	0.000142632	0	0.000514777	0	0.00212443	2.16348e-05	6.67873e-125	2.27749e-127	0	5.82526e-129	0	0.00143253	0.000183705	0	0.00168697	0.00175286	0.00635427	0.00102888	0.00166736	0.00291893	0.000197317	0.00544119	0.000384775	0.00147031
K00094	3041.21	162.277	1680.81	1040.09	173.293	556.697	475.722	609.662	5206.38	4359.98	1325.09	2495.95	522.041	2789.29	242.379	180.595	184.357	247.505	1878.31	19364.3	3834.88	136.364	4283.99	1331.14	3686.1	4726.04	141.966	876.078	1818.24	1049.51	487.889
K00096	5787.47	7247.04	7034.39	5367.41	6334.8	6777.15	6022.1	8209.12	4945.45	2711.87	668.097	10331.5	12584.2	9582.88	9604.46	490.097	13792.7	11849.5	14895.2	3334.18	6754.71	6645.11	553.235	20958.2	11869.6	9331.39	6824.13	4137.3	6479.87	12715.8	11500.9
K00097	17245.3	14414.3	24172.6	17626.4	34737.8	30332.1	15262.5	34527.2	34208.9	41352.1	5149.6	32922.9	9065.31	45575.8	22916.3	5266.05	28568.9	31802.9	25880.2	32959.4	49493.2	22750.5	13395.4	33647.1	21664.5	25278.4	14913	15207.1	30349.6	26717.1	38943.4
K00098	2076.69	238.965	498.644	404.963	573.714	4587.67	461.888	407.167	1369.16	1680.81	384.74	1372	223.435	3130.34	2038.11	69.0903	244.923	196.935	780.929	3578.59	1704.4	204.41	1679.67	1107.1	1062.51	1802.57	294.736	580.336	1169.96	647.745	240.446
K00099	32814.6	26056.5	38386.3	25548.2	64319.1	42739.8	37759.7	46578.5	50336.1	52090.6	7822.77	41809.7	17742.2	79708.3	43405.5	6494.32	68770	54380.6	55211.9	45173	63014.3	38236.4	15340	111414	53896.1	52550.1	29270.1	35873.9	41531.1	63703.3	55640.6
K00100	25441.6	29530.4	29674.5	25784.2	60599.3	36495.7	30879.2	53694.5	35000	30827.4	4830.68	44687.2	24120.6	69016.6	26300.8	5671.69	56834.4	50030.7	46624.2	23521.1	50311.6	38160.1	3519.24	74547.4	47150.8	50848.6	27557	26446	26407.8	49546	51136.2
K00101	2940.42	362.462	5031.03	1968.67	1056.15	4216.13	2018.56	658.438	20198.2	12675.9	3481.64	3164.71	1908.89	10564.4	2675.46	1225.94	879.811	163.924	8029.14	24037.2	9882.13	328.097	10519	2826.62	3322.04	3616.06	127.596	4315.96	14043.8	2133.98	2249.84
K00102	218.207	327.104	330.932	237.687	604.146	916.974	265.712	915.698	394.83	398.438	17.7778	298.904	346.742	215.976	399.175	45.5167	213.22	254.92	498.935	184.528	1608.09	588.673	52.9714	846.743	292.705	1103.45	743.283	238.027	690.992	229.331	186.088
K00103	0.289751	1.53013e-79	0.000969142	0.0213777	0.00259879	1.19642e-49	0.0279951	0.0928558	0.00421229	3.44431	0.174933	0.0199899	5.36018	6.70084	0.506596	7.37816e-79	0.643406	0.258788	1.33723	0.00317337	6.48714	0.869563	0.00884913	49.6563	6.36519	0.0126298	9.29457	0.00759419	5.70747	1.00194	4.03858
K00104	6468.89	8458.18	21781.1	5565.94	5562.09	27446.5	11435.8	8286.45	8694.98	5241.48	3724.43	5772.16	17420.2	60268.8	4844.11	1449.89	4805.67	5014.97	49093.6	23615	17871.3	7613.91	4205.56	105423	48780.4	19766.7	6385.96	7337.06	9379.58	24349.2	6122.61
K00105	1.53656e-07	11.4606	219.403	251.381	49.3882	2.80578e-46	2159.87	56.3762	339.305	49.5706	18.24	156.348	1.18	348.885	51.0943	42.5906	43.45	15	10	208.774	15.3802	56.92	105.79	29.7999	96.89	169.581	142.06	294.14	139.73	253.605	12.7006
K00106	0	3.69314e-78	0.0015639	0.0831968	7.68983e-78	2.50945e-53	8.60876e-57	0.0963529	0.455621	2.14046e-56	0.070654	0.358682	0.00261116	0.0325916	3.44863e-56	1.78081e-77	8.82075e-58	0.00038392	8.85643e-121	0.0869498	1.19444e-76	1.6695e-78	7.38624e-77	0.489165	4.14846e-78	0.163074	0.0217665	0.255437	1.30929e-76	1.99922e-12	0.0012768
K00107	0	0	0	1.58718e-57	0	3.3507e-54	0	3.73028e-56	0	2.85801e-57	0	0	0	1.35033e-54	4.60472e-57	0	1.17777e-58	0.0135223	0	1.51215e-08	0	0	0	0	0	7.14366e-57	0	0	0	0	0.0449711
K00108	3283.95	480.396	6652.02	2753.34	1326.09	7052.12	2200.38	793.857	18082.5	12471.7	3477.48	3145.23	1902.67	12546.1	3736.31	1272.96	1065.65	353.932	8236.83	24014.1	10145.5	406.903	10591.2	3591.57	3581.03	3941.73	357.449	4336.5	15012.8	2577.23	3037.13
K00109	0.0380185	0	0.0200288	0.00776421	0	5.44804e-53	0.562394	0.0155284	0	4.64695e-56	0	0.0294719	0.00235539	2.19556e-53	7.487e-56	0	1.91499e-57	0.00156116	0.00387207	0	0	0.0209453	0.190835	0.0155284	0	0.181526	0.149727	0.0108538	0	0.0418906	0.00519193
K00111	25143.9	16055.6	29452.2	13680.6	46546.4	46749.2	27399.2	22138.8	59975	46995	10882.5	23320.6	17237.6	79293.7	44442.5	6122.6	42592.5	33779.8	53556.9	63616.2	46418.6	20598.9	25852.4	105372	44879.9	36559.3	24115.2	31580.2	48543.9	60603.3	38327.3
K00112	4531.46	1235.94	6460.55	2448.28	2269.92	15398.3	2587.68	3857.69	20810.8	12490.2	3493.83	4326.79	3308.86	14697.1	2811.23	1506.94	1309.57	2424.54	9345.72	24709.7	12930.9	2527.94	10491	3864.35	4249.73	5943.35	847.5	4984.25	15227.9	3813.78	5376.47
K00113	4525.98	1203.81	6482.79	2446.73	2189.02	15623.2	2594.32	3774.46	20895.1	12524.5	3498.38	4297.39	3298.66	14791.3	2838.79	1512.63	1319.79	2415.12	9327.42	24696.8	12882.5	2462.43	10501.8	3876.51	4231.39	5932.97	847.959	4960.95	15292.2	3819.6	5310.75
K00114	6.63981	5.54695	3.41728	11.0198	39.3686	1	5.85897	12.5594	9.34445	1.68652	3.05676	99.3615	10.1244	42.9572	43.0443	11.474	19.9273	9.50643	0.0419129	5.28561	14.7656	6.93959	1.57066	100.396	0.0210331	41.8944	12.5124	0.131915	24.0966	109.467	54.7106
K00116	2932.85	354.849	5132.47	1960.36	1005.52	4007.01	2053.08	591.713	20419.1	12732.6	3524.09	3037.77	1880.71	10920.3	2678.15	1246.62	866.986	146.928	8498.97	24145.9	10774.3	390.169	10829.9	2750.81	3393.91	3581.89	134.263	4535.4	14300.5	2012.63	2202.52
K00117	2949.79	429.779	6432.64	1984.12	1097.67	3755.76	2389.39	620.557	22336.5	14504.9	4810.29	3185.71	2355.27	11202.5	3082.67	1543.54	1042.46	149.304	8431.62	24276.2	11786.1	424.169	12380.9	3373.01	3372.27	3587.16	120.66	5243.02	18070.8	2347.01	2355.18
K00118	1.08183	9.47825e-78	0.000446665	0.393976	1.97355e-77	3.12582e-47	2.20939e-56	0.252216	8.06673	2.53394e-08	0.0201794	0.102443	0.000745771	4.23931	2.845	0.183732	6.80294	1.94701	2.27296e-120	0.130278	5.92	1.29638	1.89564e-76	32.8401	1.06468e-77	30.3144	1.08805	0.072955	22.9998	6	20.0412
K00121	6029.06	1198.1	8199.13	3511.76	4863.79	5089.76	7455.41	1392.35	31222	16855.3	5367.79	5169.79	4360.72	12546.9	4644.4	1680.51	6092.56	1004.19	9335.14	26833.4	12860.9	2241.41	12817.1	7398.21	4545.69	7716.44	1888.64	7226.47	21478.9	9482.65	4383.48
K00122	399.454	9.16116e-32	136.845	1102.95	63.2693	760	1.73357	91.5824	14.5342	25.8327	12.8335	120.35	0.00387387	1.92252	5.18388	7.39053	9.5319	176.837	0.0417917	76.9832	7.77681	24.3879	14.2163	66.4378	8.02609	210.936	3.28187	1.73025	58.0007	18.9262	32.2493
K00123	16933.1	5827.2	28013.5	12461.4	17721.4	32747.2	15162.1	5991.64	95197.4	56743.4	16486.5	16427.8	10060.6	51532.7	18517.5	8352.01	13586.8	9784.74	44545.5	100077	51908.6	7279.39	47210	22177.9	17558.5	21596.2	7062.9	22690.2	72615.8	22036.3	11911.9
K00124	3910.38	660.938	5712.82	3634.35	6367.11	14175.2	2938	1848.38	20596.1	12843.4	3690.96	3468.12	2344.52	15379.4	2938.96	1258.07	4390.16	2490.76	9719.16	24168.1	13270.4	3268.6	10616.2	4444.44	4740.23	5237.02	1593.64	4684.25	14604.2	3046.63	2390.92
K00125	2.89311	9.00474	24.3095	0.300217	9.16103e-179	2.85839e-51	9.24919	0.237898	2.13715e-177	253.163	2.71817e-178	456.723	120.866	1.15193e-51	3.92815e-54	2.12151e-178	1.00473e-55	0	24.4967	5.21932e-178	52.9432	156.82	85.9273	47.2427	4.94214e-179	243.321	218.298	531.269	0.615116	0.641772	2.76969
K00126	0.308895	1.03404e-48	1.38532e-47	4.31955e-48	9	0.5	0.820396	1.38541	0.0662856	22.1623	3.01657	1.53	4.91119	0.0455056	33.8396	0.041297	12.085	0	2	4.39781	1.70148	5.67436	0.424726	90.0852	15	0.0423177	10.367	7.50744e-48	38.2036	7.53687	32.2314
K00127	3356.17	475.196	5639.8	2083.41	11328.2	13857.6	2309.47	1169.16	20586.7	12782.1	3840.65	3158.36	2082.7	16125.6	2988.34	1274.77	7809.59	4187.31	10255.6	24282.5	13054.3	4797.37	10588	4963.9	5512.75	3987.43	1484.01	4439.27	14159.7	3533.34	2310.25
K00128	14122	6271.56	14131.9	10126.5	29937	10496.8	16842.6	8872.37	26086.3	21944.4	4551.66	11487.2	10827.8	27399.6	21071.9	3500.63	29407.3	21996	22384.9	11995.6	18579	12465.9	9791.77	47496.3	13126.7	19315.3	13580.5	17542.3	23907.9	31981.9	18731.9
K00129	0.00403758	2.90235e-80	0.00133906	0.018297	0.00359272	1.72254e-17	0.0107821	0.0582717	0.106117	0.00379077	0.0443358	0.231939	0.00168058	0.0204517	2.36721e-20	0.00498191	6.05474e-22	7.43401e-11	0.00278534	0.0585038	9.38684e-79	0.0971704	0.00340818	0.320904	0.0020005	0.106965	9.02076	0.162638	0.0112946	0.00513253	0.0028588
K00130	5843.98	726.364	3580.76	3022.04	3458.94	7203.58	2786.72	985.611	8825.18	7991.55	2540.34	3831.45	1544.52	7961.78	3567.37	518.661	3510.09	824.263	2991.01	21091.6	7522.96	1692.18	6695.11	4544.21	4110.66	6335.61	1080.23	3200.95	8283.2	3512.92	1570.05
K00131	831.95	682.888	448.934	483.18	1720.54	432.252	1208.37	810.47	828.863	465.361	418.423	617.983	392.878	2502.14	1168.57	74.8525	1549.87	4695.68	900.836	1737.67	1316	999.512	149.282	1082.52	605.779	2167.52	1678.03	482.614	1008.34	5985.24	625.704
K00132	2140.54	1727.55	3528.18	854.337	10593.6	969.484	1545.32	1570.71	1583.06	8051.67	669.076	3388.39	1394.77	11300.8	9849.55	97.9909	9036.6	8572.48	6899.75	3031.76	2162.23	2175.15	680.925	25587.7	6216.69	4271.98	4630.08	1725.77	2327.33	9415.7	9383.82
K00133	32782.8	25903.3	41741.3	28891.2	65371	43063.2	40478.5	47002.9	54353.8	55641.3	8581.6	42141.2	17491.8	85692.7	44097.5	7514.05	69224.7	59836.3	61536.5	47612.9	66379.9	39016.5	18381.2	113415	55541.1	54360.7	29911.2	38682.1	46655.6	66957.3	57615.2
K00134	43061	27519.7	50292.2	34396.1	74817.4	47732.7	53286.7	50261.1	87767.3	72799.1	13104.1	46819.9	22514.6	99120.1	49647.2	9766.65	89893.6	61809.7	72717.5	73960.3	82374.4	43615.5	31495.5	122035	59243.8	65740.1	34608.5	50235	69213.3	82099.6	63839
K00135	5211.63	1251.51	11987.5	8219.06	3949.2	26875.3	5396.58	2152.34	37996	22462	6331.39	4834.32	4173.86	27098.5	6473.2	2463.85	2749.75	5263.5	15788.2	28819.9	21582.2	1833.94	17566.5	7218.12	4627.78	7315.8	1971.82	8674.15	28689	6073.39	4737.86
K00137	2948.43	350.64	5026.52	1955.16	992.25	4785.73	2008.31	598.518	20104.1	12194.8	3460.93	2975.83	1849.69	10480.9	2722.55	1199.16	860.078	127.695	7824.75	23604.5	9912.23	313.386	10416.7	2591.38	3316.02	3506.3	86.0057	4149.11	13957.1	1907.4	2147.18
K00138	3166.74	368.33	5101.56	2599.52	1104.15	3863.18	2020.68	620.541	20176.3	12663.8	3468.89	3267.78	1890.14	10379.9	2679.12	1296.89	882.998	247.249	7828.52	23623.4	9877.29	335.359	10542.7	2835.74	3344.33	3762.77	92.6146	4361.42	13939.3	2153.39	2206.61
K00139	0	0	0	0	0	0	0	0	0	0	0	0	0	0	0	0	0	0	0	0	1.80148	0	0	3.15258	0	0	0	0	1.60906e-05	0	0
K00140	1655.49	596.896	4428.51	2311.95	2875.47	16897.3	2880.8	1128.7	15267.7	8270.57	1337.35	1176.13	1410.9	13048	2694.35	955.77	3627.43	679.905	7780.16	4940.82	7420.69	866.66	5436.8	3050.84	851.614	2368.6	1834.41	3767.13	10433.5	3622.47	2453.27
K00141	5.59656	10.1713	79.8293	12.7652	43.347	33.1613	35.4378	12.8071	153.511	187.561	33.7499	112.277	34.327	272.739	25.4206	24.6949	10.6642	7.51126	472.938	71.1334	727.039	10.1433	266.587	55.6089	7.37588	72.4253	3.46713	158.984	247.895	143.126	40.8043
K00145	29641.6	21509.9	31448.6	25794.6	50221	38815.5	35251.7	41863.4	39095	26267.2	6355.09	37815.9	15280.2	59268.8	29474.3	5479.99	58247.8	41277.2	44006.1	40032.3	47043.5	30660.9	13359.5	78494.5	40712.1	45935.3	23122.7	34881.2	37043.9	45689.5	43674.8
K00146	3834.96	443.433	4100.04	1968.16	2371.59	3928.43	2570.02	680.632	13744.4	9535.62	1940.68	2426.66	1593.7	9418.33	1646.19	884.277	1185.38	182.528	7500.65	9838.87	7781.56	593.106	7981.15	2606.35	1849.99	4685.29	467.064	3448.73	10015.4	2163.81	2170.1
K00147	31614.3	23022.9	35609.7	27235.2	61187.4	40956.6	39228.2	44589	45864.7	34252.7	7541.45	39875.8	16417.5	74561.7	42704.9	5554.85	67507.8	52730.2	50916.4	45015.9	53636.4	33987.4	15226.5	107516	49167.1	52279	27007.1	36611	38851.1	56943.2	53577.8
K00148	427.32	5.9	145.523	1174.58	89.7738	0.5	9.47425	10.4014	13.1628	30.4314	9.24629	110.656	10.7827	43.3218	46.9264	6.12705	30.1211	176.533	2.89074	4.30861	5.99454	31.1517	15.5325	115.765	7.96698	281.775	21.9788	0.311551	91.8786	105.479	12.5305
K00150	869.543	67.2335	169.01	712.59	173.063	318.434	762.957	147.605	107.058	624.559	30.3308	755.541	268.657	139.3	193.88	3.83098	196.202	75.5464	446.509	296.913	297.961	516.995	144.792	917.665	152.718	819.929	1584.84	750.801	708.505	344.906	158.737
K00151	2343.74	361.443	5078.58	1454.16	1636.81	3607.21	2249	413.632	17188.9	9935.76	2866.4	2043.74	1796.22	9109.8	1684.68	1198.08	1015.6	95.77	6722.77	7665.7	7526.08	477.507	7863.83	2322.85	1096.91	2566.25	273.01	3687.45	13257	1777.68	2017.66
K00152	0	0	0	3.35306e-124	0	0.25	0	7.88055e-123	0	6.03779e-124	0	0	0	2.8527e-121	9.72787e-124	0	2.48815e-125	0	0	0	0	0.495509	3.81007e-13	0	0	1.50916e-123	0.342492	0	1.585	0.0305498	3.22793
K00153	645.68	5.9	220.354	1779.25	119.195	1.15056e-51	3.67	10	6.46358	42.8492	15.5374	98.6	16.12	47.56	26.1336	11.8002	7.54	262.926	1.33	6.46358	8.59295	42.4171	19.8203	83.3152	6.36019	375.59	22.5	1.42328e-07	83.4368	99.25	13.39
K00154	26.1071	3.86097	8.71136	12.2952	24.8884	8972.48	18.1848	103.905	52.374	107.98	2.57937	10.2003	4.91415	3593.15	164.077	1.39175	56.3712	27.3059	6.77595	6.8739	110.34	13.1729	22.8041	403.868	67.3756	116.701	23.4289	2.64653	176.528	79.0646	72.771
K00156	6381.95	2459.65	6671.45	13354.9	3523.2	9491.88	8531.3	4074.41	20650.9	13773.6	3513.34	5307.1	2929.25	12368.6	4011.88	1748.01	2122.65	3484.96	10252.1	27537	13707.1	3592.29	10562.1	4208.12	4809.49	5968.75	624.748	4808.29	16254.2	4314.14	7637.11
K00158	443.556	44.5288	527.065	2070.81	137.975	329.931	2531.87	77.7818	392.123	120.214	179.826	255.309	15.7855	775.612	90.2498	82.4832	130.694	230.967	28.6469	373.672	32.7007	182.856	187.718	327.012	253.399	452.585	196.178	364.365	117.438	1265.23	91.9907
K00161	16399.2	1574.77	4524.88	9380.98	12786.2	7710.57	23544.4	3765.24	4044.24	3452.34	616.576	7015.26	3351.44	3951.56	4391.06	404.189	36266.2	7968.67	7591.33	2858.97	5497.69	9825.58	1384.95	12684.4	2977.47	14241.1	11881.5	17628.2	8084.26	17700.2	5944.89
K00162	15361.1	1541.68	4194.61	7503.15	12356.7	7626.21	23177.1	3598.64	3921.11	3367.62	589.146	6939.58	3234.65	3908.63	4275.87	401.146	34947.9	7618.53	7408.02	2820.99	5403.09	9526.47	1349.94	12401.6	2919.49	13530.8	11645.6	17197.8	7879.69	17300.5	5858.92
K00163	3531.52	386.43	5198.11	3150.68	1160.76	15448.9	2029.27	793.066	20191.1	12584.8	3492.6	3243.17	1930.31	15144.7	2914.61	1235.07	1051.38	328.527	8026.58	24035.7	10238.5	370.879	10535.1	3153.78	3453.92	3958.6	135.118	4321.73	14331.9	2240.58	2230.06
K00164	3725.32	419.96	5304.78	3746.1	1083.44	16041.5	7660.48	829.559	20280.1	12564.4	3502.75	3035.66	1918.04	14172.6	2678.5	1286.49	1025.71	416.933	8032.91	24085.5	10063.2	430.044	10509.5	2857.51	3412	4040.18	125.612	4313.86	14563.7	2126.17	2320.44
K00166	9.65547	25.33	11.0252	13.7092	3.90915	2672.28	5613.59	144.485	49.1217	6.67845	6.0837	34.5704	55.6497	30.2452	49.7843	54.0895	41.9352	27.1856	22.176	59.9337	22.763	61.0403	21.6441	128.2	16.4453	184.485	51.1579	4.34812	866.543	209.958	75.4893
K00167	9.84289	41.8295	10.8219	13.6863	4.5946	2672.36	5612.07	144.655	49.3148	6.67825	6.0837	34.694	55.3959	30.3005	58.1298	54.0895	42.5693	27.3288	22.1648	60.4506	26.0387	61.0817	21.1184	129.923	16.4449	184.021	51.6529	4.65649	874.556	211.634	77.0974
K00169	9804.14	4836.07	3442.74	3094.55	15906.8	4854.49	9934.95	3487.36	9257.16	2836.93	947.508	4837.85	4036.97	4241.31	8366.11	378.535	33351.8	6627.86	7716.64	2254.19	6622.41	9615.56	925.077	12999.3	7490.96	10467.1	9799.37	10937.5	5159.21	14134.2	5954.06
K00170	10795.9	5322.09	3362.09	2924.79	16494.8	3908.42	10693	3690.61	9825.85	2797.6	950.324	5238.49	4159.3	3806.13	9641.17	288.316	39176.9	6527.47	7868.45	2270.08	6767.25	9846.43	860.52	12246.1	6995.22	10941	10225.6	11917.1	5391.8	14972.5	5961.2
K00171	8448.48	4156.52	2777.6	2470.92	9490.15	3213.15	8514.38	2924.13	8570.58	2385.13	693.756	4181.45	3680.35	2595.83	6983.97	250.707	25778.5	4098.83	5367	1990.71	4687.98	6031.33	700.998	9370.45	5188.55	8931.03	7970.68	9422.93	4613.67	11646.7	5302.87
K00172	10134.3	6632.25	3484.06	3167.17	16806.7	5387.16	10234.9	4181.15	12420.3	2883.43	1045.14	5048.66	4069.16	4701.23	10185.3	423.04	36183.7	7184.4	8249.89	2570.61	7473.06	10248.5	963.09	13542.3	8451.96	10959.5	10418.6	11476.6	5383.91	15143.5	7027.99
K00174	25651.2	24350.3	31950.2	30388.9	42294.3	31388.4	21901.6	70405.1	19107.7	26046.4	2486.19	54411.5	11475.6	58168.5	16429.2	7424.33	35622.7	51655.5	33901.4	14235.7	68650.9	38126	2494.1	59304.3	36718.5	44339	18276.4	28199.7	22998.2	44508.1	64579.8
K00175	24479.7	24494.9	31545.9	30203	41661.8	31012	20359.3	63809.8	19018.1	25909.8	2440.48	50602.9	11246.7	57045.8	15601.5	7366.01	32810.2	52217.1	33656.7	14062.3	69117.1	37054	2399.12	58632.9	36463.5	43471.7	17625.2	25734.8	22569.5	43553.9	65246
K00176	16386.9	13585.3	19813.9	17525.9	27406.5	19982.7	16419.5	33469.4	14470	15140.6	1962.6	27742.1	7958.35	37238.8	10550.8	4533.86	25157.9	26694.3	25403.4	6535.62	36193.2	21889	1840.24	48953.4	27180	31074	13104.5	19523.6	15099.5	33184.8	34872.2
K00177	16990.7	13919	20667	17729	28311.2	20003.5	16700.4	33576.2	14766.9	22202.4	2097.88	28151.6	8298.08	39833	11239.6	4947.47	25914.6	26928.5	26790	6615.42	37292.9	23513.3	1995.34	50011.9	28947.1	32076.9	13922.7	19744	15620.8	33986.1	34980.6
K00179	14186.1	14843.4	15251.4	17123.3	29998.1	13476.7	16221	31624.6	12418.8	7053.99	1276.06	26874.4	5755.52	17552.7	16363.3	3062.6	21345.4	24984.1	12028.9	7215.56	28620.8	16949.9	1904.13	23826.2	11782.9	24388	12880.7	17705.1	15508.4	23342.6	34244.3
K00180	14577.4	14677.9	15750.1	17322.1	31232.5	13745.3	16763.4	32435.4	12696.4	7108.36	1304.19	27115.9	5803.29	19329.2	17036.6	3201.62	21539.6	25181.1	12373	7988.28	28356.9	17261.2	1959.99	25041.7	12355.7	25429.5	13047.4	17920.4	15337.6	23994.8	35401.2
K00183	2.2244	1.25807e-78	0.251577	0.938354	2.85866e-07	0.840827	10.1151	0.739013	6.11106e-77	0.444437	7.77245e-78	1.76109	1.11751	3.0659e-51	0.940354	6.06631e-78	2.67412e-55	0	0.196211	1.02015e-07	0.2471	1.32654	2.39704	4.30138	5.71357e-07	6.6833	8.7566	4.44733	2.14668	0.52618	1.71997
K00184	1144.66	300.77	589.905	420.877	9625.18	3683.62	6602.47	1099.38	622.627	441.123	351.665	498.981	538.892	1899.07	386.561	55.6677	7674.14	4164.08	2549.28	181.48	4011.64	4457.49	85.8843	2459.73	2232.39	1720.58	2072.77	789.828	1245.92	2271.39	268.702
K00185	348.06	188.708	239.477	318.618	79.6955	2944.95	6095.76	825.323	293.033	164.79	0.529183	223.314	287.283	121.278	162.709	4.13736	242.78	156.055	415.897	97.0544	1472.02	521.39	66.1324	319.921	228.656	983.125	646.408	203.937	1086.87	202.122	84.6378
K00186	1.07052	17.9955	48.427	0.658862	0.0599423	0.00331804	12.9234	0.356186	0.000750452	503.667	0.000281566	912.169	225.875	0.00183308	0.00346027	0.000449576	0.00134575	0.000989356	28.2237	0.0216663	96.997	300.559	170.247	95.0118	0.120807	483.773	436.842	1041.36	0.628171	0.96148	1.35491
K00187	6.6503	16.9131	24.2825	6.72806	0.395144	0.17031	20.5405	0.414562	13.3695	253.212	0.308784	462.107	115.952	0.0150424	81.2477	2.51625e-05	14.4471	6.19659	14.2466	0.271594	52.4273	153.433	96.7229	56.2345	10.0867	250.018	233.067	527.905	5.16552	15.5135	2.3906
K00188	0.119667	9	24.0006	0.239221	0.0296652	7.70168e-54	0.319563	0.00821949	1.54572e-77	251.9	1.96595e-78	455.882	112.941	3.10378e-54	1.05841e-56	1.53441e-78	2.70715e-58	0	14.0726	0.0105864	48.8493	152.157	83.061	47.3462	0.0592916	239.966	216.058	521.651	0.313561	0.0221735	1.26951
K00189	1559.91	534.045	463.851	344.706	1670.69	181.116	1350.22	789.238	595.847	332.953	90.3759	680.354	364.089	337.226	1796.07	16.9971	7415.67	286.72	1230.9	382.693	328.851	1140.45	67.985	1294.7	424.616	1163.19	2060.83	1547.86	787.744	3127.36	717.666
K00192	0.00744969	6.54097e-80	0.00392461	0.00152139	1.36196e-79	5.68204e-54	0.1102	0.00304278	3.17727e-78	4.84654e-57	4.04107e-79	0.00577498	0.000461536	2.28986e-54	7.80857e-57	3.15401e-79	1.99724e-58	0	0.000758728	7.75948e-79	3.4727	5.01457	0.0373939	0.00304278	7.3474e-80	0.0355698	0.0293388	2.31386	2.31889e-78	0.00820842	3.40489e-79
K00193	0.00744969	6.54097e-80	0.00392461	0.00152139	1.36196e-79	8.25331e-54	0.1102	0.00304278	3.17727e-78	7.03972e-57	4.04107e-79	0.00577498	0.000461536	3.32608e-54	1.13421e-56	3.15401e-79	2.90105e-58	0	0.000758728	7.75948e-79	2.86935	4.14404	0.0373939	0.00304278	7.3474e-80	0.0355698	0.0293388	1.91222	2.31889e-78	0.00820842	3.40489e-79
K00194	972.635	668.519	545.516	553.433	1225.5	630.434	1187.37	416.98	1171.73	431.767	196.369	599.632	331.085	707.225	1802.76	1006.81	841.703	678.511	1003.8	368.093	715.607	356.082	299.893	3712.17	1105.26	1843.45	1122.19	619.495	2487.69	7078.59	393.683
K00195	0.00744969	6.54097e-80	0.00392461	0.00152139	1.36196e-79	6.55506e-54	0.1102	0.00304278	3.17727e-78	5.59119e-57	4.04107e-79	0.00577498	0.000461536	2.64169e-54	9.00832e-57	3.15401e-79	2.30411e-58	0	0.000758728	7.75948e-79	2.86935	4.14404	0.0373939	0.00304278	7.3474e-80	0.0355698	0.0293388	1.91222	2.31889e-78	0.00820842	3.40489e-79
K00196	5231.89	2531.84	2922.37	3805.34	10046.2	3661.16	7915.26	3387.46	8262.78	3898.63	1385.14	6653.94	2107.49	4993.18	11557.8	1309.22	8432.59	8309.01	4235.42	3655.85	6833.58	4222.6	1935.51	11165.5	5145.35	9919.23	7334.86	4004.69	7364.42	12941.8	4210.15
K00197	972.908	668.519	546.139	568.234	1225.58	630.171	1187.47	430.478	1171.73	409.561	196.608	606.889	325.84	707.225	1817.47	1006.81	841.703	678.511	1003.98	368.122	725.329	357.551	300.114	3688.18	1105.42	1844.32	1127.38	620.702	2488.02	7080.43	393.02
K00198	4858.86	3858.97	2618.47	2515.27	7822.22	3038.33	6186.17	3015.72	4031.64	2867.02	809.674	4264.31	1548.14	3663.93	10237	3021.62	10189.4	2037.06	6031.4	5948.84	5130.32	2918.28	1021.67	11914.9	4502.24	7540.16	7267.04	3971.97	9124.33	20407.6	5667.37
K00200	0	9	23.99	6.64831e-52	9	1.40353e-48	1.52471e-58	1.56252e-50	0.85	251.87	3	456.62	112.94	5.6562e-49	1.9288e-51	3.15401e-79	4.29	0	13.99	7.75948e-79	49.39	153.994	82.96	65.2211	8	239.87	215.89	522	7	9.94587e-80	2.03
K00201	0	9	23.99	6.64785e-52	9	1.40343e-48	3.04942e-58	1.56242e-50	0.85	251.87	3	456.62	112.94	5.65582e-49	1.92867e-51	6.30802e-79	4.28998	0	13.99	1.5519e-78	49.39	153.994	82.96	65.2211	8	239.87	215.89	522	7	1.98917e-79	2.03
K00202	0	9	23.99	6.64765e-52	9	1.40339e-48	3.04942e-58	1.56237e-50	0.85	251.87	3	456.62	112.94	5.65564e-49	1.92861e-51	6.30802e-79	4.28998	0	13.99	1.5519e-78	52.2593	158.134	82.96	65.2211	8	239.87	215.89	523.91	7	1.98917e-79	2.03
K00203	0	9	23.99	5.16378e-55	2.72391e-79	1.09013e-51	3.04942e-58	1.21362e-53	6.35455e-78	251.87	8.08214e-79	455.76	112.94	4.39321e-52	1.49811e-54	6.30802e-79	3.83181e-56	0	13.99	1.5519e-78	49.7922	153.42	82.96	46.98	1.46948e-79	239.87	215.89	522.268	4.63779e-78	1.98917e-79	2.03
K00204	0	9	23.99	2.51013e-57	3.30664e-180	5.29914e-54	3.70179e-159	5.89945e-56	7.71399e-179	251.87	9.81116e-180	455.76	112.94	2.13555e-54	7.28237e-57	7.65751e-180	1.86265e-58	0	13.99	1.88389e-179	49.142	152.482	82.96	46.98	1.78385e-180	239.87	215.89	521.835	5.62996e-179	2.41472e-180	2.03
K00205	13.6394	157.928	79.3692	9.57381	159.915	13.4571	11.7541	14.2394	14.9473	524.979	0.129543	925.367	235.553	20.4322	91.4495	10.3686	164.7	53.6504	39.4672	0.626318	107.42	322.593	168.119	164.05	19.7344	504.603	453.664	1059.69	12.5934	177.407	18.9389
K00207	10.7791	4.4445	48.2741	0.022681	28.9107	47.4094	6.11655	57.1016	65.6029	0	0	3.33695	13.5694	3.06626	0	0	0	46.6441	32.7979	0	94.1033	0	0	0	28.9107	7.22411	21.5549	10.4744	13.3407	0	2.22225
K00208	10115.8	10802.3	15156.7	16954.7	19355.6	24211.6	14397.8	29294.6	23182.8	15073.4	4146.97	23250.3	5355.29	29721.1	6837.73	3957.83	8160.15	21593.5	14114.8	28087.3	41772.2	14358.1	10880.1	11304.6	12589.1	17322.8	4741.72	10298.1	20966.8	9067.06	29182.7
K00209	2001.16	1583.98	2316.4	2043.49	2876.7	14087.6	2921.11	1080.52	7196.34	1854.08	796.472	1372.82	4002.68	9120.7	3296	295.949	2726.82	1696.18	3866.64	3022.51	2323.39	1174.1	933.512	4153.69	1994.69	6249.54	2439.36	1792.18	2558.3	5781.47	2368.37
K00210	2712.29	6586.75	6528.27	9864.85	8340.59	6313.42	1589.9	21571.6	2103.88	11345.3	177.421	16726.5	1414.97	9288.91	2139.87	964.717	2035.63	17512.1	4228.4	1662.6	15616.2	9542.45	184.973	2950.47	4488.47	4892.43	2047.83	4826.71	4055.21	3993.05	18102.6
K00211	0	0	0	2.22355e-56	0	4.69415e-53	0	5.22592e-55	0	4.00391e-56	0	0	0	1.89174e-53	6.45096e-56	0	1.65e-57	3.94578	0	0	0	0	0	0	0	1.00079e-55	0	0	0	0	2.66634
K00213	0	0	0	2.17537e-53	0	4.59243e-50	0	5.11268e-52	0	3.91715e-53	0	0	0	1.85075e-50	6.31118e-53	0	1.61425e-54	0	0	0	0	0	0	0	0	9.79103e-53	0	0	1.07198	0	0
K00214	15.097	2.68237e-78	6.32669	6.24909	17.6132	6.70978	6.25264e-57	2.144	12.5896	5.87105	3.3165	8.32082	0.0605745	42.6922	86.8077	1.29342e-77	18.8712	1.67744	6.43252e-121	2.01709	70.4526	5.03233	14.2583	101.51	17.1938	19.7188	10.1502	5.9257	113.647	45.291	1.3963e-77
K00215	32845.9	26795.8	40052.6	29149.9	63893.4	43506.4	40486.9	48374.6	51172	53629.8	8192.3	44970.5	18321.6	82257.4	45301.6	8676.35	61696.4	61329	56328.1	47091.2	65075.3	38339	15810.7	115031	54689.5	54378.3	31922.9	37664.4	45436.3	71004.6	58714.1
K00216	3446.01	393.677	5178.59	3164.6	1030.7	3911.61	2016.22	589.097	20138.1	12378.4	3475.09	2986.69	1855.58	10179.2	2616.17	1207.28	815.175	299.919	7894.95	23530.5	9931.42	334.619	10484.7	2478.64	3288.88	3686.06	69.926	4231.56	13926	1875.08	2173.4
K00217	0.0488649	8.60909	0.000197337	0.204965	47.1171	5.76202e-10	0.00594829	0.0447877	0.798033	2.86128	0	9.63279	15.7007	7.09243	2.07494	4.11804	7.72316	1.39056e-06	0.00153662	0.000197053	0	3.01469	0.0118565	21.7922	0.00110364	0.0845839	4.54977	0.000211654	0.0215043	144.047	15.8357
K00218	81.4278	17.7337	79.5813	95.1795	64.4825	239.773	154.771	50.9317	65.283	57.477	23.0852	107.171	14.7609	190.031	339.696	33.5793	115.19	73.506	100.323	36.6743	172.419	35.0364	57.5047	468.645	173.399	227.166	118.497	84.2636	187.309	217.786	47.3604
K00219	4543.07	723.308	5778.39	2425.92	7422.2	13129.1	3392.41	1521.48	21037	13328.5	3765.45	4923.42	2291.2	15150.2	4167.67	1303.29	5609.62	2460.86	9820.52	24217.1	11859.6	2384.59	10656	5119.69	5195.87	5682.98	1859.63	5219.41	15133.3	4211.55	2936.9
K00220	4.3724	2.51554e-77	0.280892	5.24399	9.52897	760	8.27734	94.6706	29	0.528966	3	5.43851	4.79978	7.26339	22.82	1.21297e-76	15.0386	3.38	1.48977	76.1838	10.92	4.26287	2.67635	74.1706	9.05724	32.5458	5.75028	0.252531	366.738	14.0675	93.6501
K00221	0.0471044	74.0358	1284.63	27.1226	83.096	2.64713e-12	399.353	32.0933	3993.02	1633.22	1298.26	204.154	480.152	611.458	336.053	317.192	170.024	0.129714	42.9713	891.619	1233.52	97.1867	1554.98	666.276	44.0679	0.323409	33.0662	789.085	3979.33	424.111	125.276
K00223	0	0	0	0	0	0	0	0	0	0	0	0	0	0	0	0	0	0	0	0	0	0	0	0	0	0	0	0	1.07198	0	0
K00226	3774.07	7294.25	9792.59	13737.4	11760.5	8980.23	4823.55	26439.3	3171.23	2731.22	401.694	20272.8	1737.12	14722.6	3675.13	1547.86	2837.08	24183.4	4744.34	3905.03	18971.1	10382.9	369.839	5445	5297.89	9212.43	2823.33	5690.86	5252.33	7311.46	26969.5
K00227	0	3.57659e-178	4.7916e-177	4.05927e-52	7.44714e-178	8.56953e-49	8.33707e-157	0.0948545	1.73732e-176	7.30945e-52	0.0295513	5.34038e-178	1.705e-177	3.45352e-49	1.17767e-51	1.7246e-177	3.0122e-53	1.74804	8.57692e-221	1.37211e-14	1.15675e-176	2.41414e-20	7.15313e-177	4.21351e-178	4.01754e-178	0.0839811	0	2.5967e-177	1.26796e-176	5.43837e-178	2.30471
K00228	3004.46	350.63	5025.67	1966.65	994.451	4712.03	2016.14	658.293	20159.3	12425.9	3466.43	2982.46	1857.89	10382	2712.17	1207.05	995.804	152.784	7826.85	23658.3	9920.26	321.138	10480.7	2810.13	3332.17	3560.6	91.9957	4262.71	14020.7	1916.89	2229.6
K00230	4582.59	1098.59	6150.1	2528.44	8861.38	14331.9	3610.39	1630.08	20613.8	13839.8	3756.7	4279.04	2531.24	15402.2	3965.51	1277.25	7133.74	3593.81	9816.69	24519.1	12045.2	3749.57	10688	5240.91	5882.67	6278.66	2318.44	5694.23	15163.7	4697.12	3129.79
K00231	2088.13	1403.66	1127.06	9828.14	1344.15	1655.42	547.742	1267.09	220.844	723.313	131.679	434.706	636.353	1226.21	1043.52	492.314	657.014	2084.06	1398.38	3564.69	4732.72	1044.21	37.1178	1508.38	1389.91	1554.38	450.484	168.995	926.099	1718.46	737.139
K00232	5.33	5.9	2.33	10.67	32.29	0.045655	3.67	10.1499	5	4.53004	1.8	98.6	10.76	40.8784	24.6701	10.5092	7.54	8.52408	0.440928	5	12	1.72	4.65969e-77	75.6	1	45.1633	9	1.69154e-77	0.772453	98.5815	9.37
K00235	0	0	0	0	0	0	0	0	0	0	0	0	0	0	0	0	0	0	0	0	0	0	0	0.182212	0	0	0	0	0	0	7.21214e-07
K00239	15589.1	17971.2	26198.8	19688.1	25967.4	33483.7	14464.9	42475.6	34651.3	37257.6	5337.44	31533.8	9493.01	56421.7	15257.1	5224.7	15222.3	33142.5	32075	35810.9	51010.8	22550.3	11813	48214.4	33732.2	27792.3	10855.6	14809.5	27825.1	21496.6	37605
K00240	13023.9	14778.1	22128.1	17640.1	22626.2	26901	11910.9	32728.3	27195.2	36126.4	4383.95	25269.4	8021.57	43902.3	11876.2	4815.57	10914.8	27160.2	22828.4	34519.7	41303.4	18160.3	11515.9	25227.5	20107.1	22959.3	7314.57	12581.2	24855.4	16701.6	35149.1
K00241	10421.7	10286.6	19803.6	15733.6	16929.3	24776	10470.6	29355.1	25694.7	32383	4230.01	24015.9	5561.2	37270.6	6783.48	4862.21	5858.39	22879.4	18058	30755	39453.3	15575.5	11030.1	12671.6	15428.1	19089.4	4906.86	10455.4	22197.4	11394.2	31057.9
K00242	3417.18	356.53	5164.54	3121.84	1066.14	13254.1	2040.25	800.345	20159.4	12457.9	3471.82	3075.62	1874.27	13687.4	2654.17	1217.17	973.193	320.037	7827.14	23694.5	9860.82	343.664	10486.3	2789.82	3321.34	3821.88	97.1281	4256.25	13967.8	1970.97	2270.85
K00243	11987	18693.1	24886.4	17309.1	26532.5	19688.5	10687.6	38432.7	16628	24075.6	2612.85	27289	9703.97	46889.9	16742.9	5152.73	25767.4	40715.5	29824.1	14098.1	42185.7	23321.9	1597.06	53345	34854.6	24157.5	12310.2	10616.3	16038.4	35523	34870.7
K00244	14431.6	9693.62	24094.5	9917.8	90623.8	24951.5	16566.1	13963.3	62617.8	46495.2	11710.4	14370.8	9796.44	66110.9	41403.7	3513.94	78894.6	61720.2	49030.7	40623	48703.3	32921.7	19475.9	89430.8	43225.2	25142.2	29709.4	17350.3	38194.9	51327.9	34396.8
K00245	3271.26	546.586	5357.62	2202.88	6146.87	13256.9	2366.73	1524.94	20498.7	12536.4	3657	3294.91	2209.33	15016.3	2777.05	1228.01	4307.56	2199.15	9394.83	24071.5	12739.6	3058.63	10465.1	3722.58	4584.63	4530.25	1229.98	4436.27	14331	2699.6	2246.49
K00246	3249.75	542.845	5315.91	2197.94	6112.17	13280.1	2316	1518.39	20411.2	12495.8	3648.59	3249.08	2190.83	14923	2734.16	1222.12	4283.98	2191.96	9383.55	24055.2	12712	3035.96	10447.4	3673.92	4573.03	4472.42	1217.91	4414.92	14254.3	2683.32	2226.93
K00247	2927.29	350.63	5054.72	1952.06	984.296	12732.9	2005.63	687.593	20182.3	12316.3	3480.6	3008.15	1862.38	14072.2	2622.24	1211.01	821.934	125.373	8024.25	23984.8	10044.8	322.791	10448.1	2538.11	3382.83	3482.47	63.6894	4237.41	13976.2	1896.52	2181.01
K00248	23867.2	10574.5	14718.1	8360.57	29125.8	15333.9	27713.4	8276.35	22508.3	8392.31	2954.02	11400.8	19090.9	21966.4	15429.6	1523.13	58273.7	20657.9	26105.3	8546.22	14831.1	18710.4	1745.48	44861.3	25264.7	28930.9	16337	25112.1	17110.1	39931.3	10516.6
K00249	774.508	494.145	1048.16	833.749	608.573	2772.51	1183.64	597.82	576.989	544.166	250.245	1128.68	814.511	6070.11	443.044	203.371	363.403	301.209	4442.15	315.578	590.083	753.712	106.666	12401.1	4681.2	1783.52	564.739	1658.47	502.486	2231.55	1038.94
K00252	433.949	7.67198	172.976	1199.8	156.15	771.14	18.0832	117.159	72.6091	108.095	23.4137	387.019	28.9042	95.7766	87.6489	66.474	86.6287	194.303	14.1756	95.5833	47.1031	85.7156	49.0443	436.126	92.5614	491.38	81.5248	0.950317	136.254	216.812	137.181
K00253	4.92712	0.950684	2.33962	0.389722	11.2202	439.219	7.82423	58.0626	31.1942	64.6868	4.21048	10.2667	10.5237	20.6262	60.7666	7.52132	69.3812	7.52077	5.81328	51.0992	28.6548	11.207	1.3529	276.392	14.2206	92.024	20.3142	1.30372	83.2074	36.1323	119.074
K00254	5113.8	1455.19	10698.7	12684.5	11641	17456.7	8265.58	5459.13	24754	13894.9	4342.46	7406.93	2539.82	22754.4	5094.3	2120.53	5158.41	8019.07	11214	26487.4	12187.4	3824.54	11299.7	6737.23	6011.77	9136.29	1354.67	5684.48	18666.5	6110.37	9697.07
K00255	6.28716	1.41893	2.33	10.67	7.76562	20.0531	3.99798	12.4118	14.3881	12.7774	1.30646	93.5876	2.58774	39.7672	21.2355	5.3899	10.7852	32.3606	1.36031e-14	1.95254	1.80148	2	1.66449e-14	82.2876	37.1129	131.107	9.95716	1.87369e-15	7.56003	30.0987	22.0119
K00256	0.00223242	3.57659e-178	4.7916e-177	0.0513602	7.44714e-178	8.63843e-12	0.858316	9.61702e-14	8.96662	22.3383	0.0391331	5.34038e-178	4.91119	0.469423	1.18714e-14	1.7246e-177	0.00372071	0.397171	0.230773	0.343615	0.376497	0.204656	0.573778	6.49744	4.01754e-178	1.84171e-14	2.86022	0.21679	1.26796e-176	2.10022e-05	19.051
K00257	7009.53	8187.61	11168.2	14029.4	14093.6	19968.1	3301.8	34339.4	4826.67	19402.1	659.09	25884	3256.67	26235.9	4408.65	2094.52	5906.13	22140	8004.16	5038.13	22401.4	14794.2	469.493	9640.76	8557.21	12796	4492.19	6598.79	6318.33	12707.3	30163.6
K00259	8889.48	7883.14	12053.8	13532.8	14282.6	22330	4523.71	23910.3	8073.69	4194.03	742.5	22452.6	4336.79	15672.5	5798.51	2972.31	5440.74	22115.2	6567.27	3359.67	24488.5	11204.3	1006.15	11415.2	8662.33	14916.6	4815.67	6957.17	9209.85	10173.7	27592.9
K00260	1985.17	1491.4	4556.8	969.893	2353.61	7028.51	2027.22	2063.67	4096.53	1564.94	911.191	1221.11	1946.56	16149.4	1068.04	795.689	4418.46	2263.23	13537.3	4281.17	7316.59	3201.22	218.325	30047.5	13520	4487.47	1922.88	2251.56	3141.61	13161.9	1634.11
K00261	2967.32	1579.3	2921.37	1069.19	3669.03	5233.18	2503.69	1868.89	4299.23	2929.69	498.644	1269.58	1309.95	8753.57	2554.98	148.861	6264.43	1345.36	7595.31	4778.45	6695.1	3094.91	1005.81	14273.5	5887.3	3759.03	2205.12	2334.21	3285.77	4240.02	1346.98
K00262	39440.1	34093.5	45951.2	38164	73707.4	44081.7	45901	72713.3	50578.4	53343.8	7138.55	61817.1	19114.5	80286.8	47049.4	8480.39	79454.7	73417.8	47949.5	45518.2	78250	46249.4	15887.8	91437.5	45851.7	64965.5	33148.3	47177.6	46383.9	66029.1	83357.5
K00263	59.4302	34.5147	19.1175	120.745	74.4831	463.585	169.509	223.31	76.5509	64.9783	10.8773	184.549	65.2679	110.767	160.434	53.5872	69.3841	345.468	31.1493	64.7038	73.3774	99.4911	89.3937	217.853	38.0159	224.481	140.655	85.665	122.534	174.684	176.007
K00264	381.479	33.0571	106.619	78.6021	344.29	77.4277	361.924	100.538	104.45	47.5322	10.9953	181.129	76.8128	68.1698	121.737	0.414336	1315.87	92.6025	168.246	25.7322	93.2261	259.856	12.5719	278.711	55.7287	402.43	244.09	429.353	122.933	408.996	95.2997
K00265	7547.61	8340.97	14673.8	7725.01	18071	24979.5	10467	33337.8	22042.5	14743.5	4080.67	25431.2	4392.72	30842.2	5399.18	4346.24	7500.43	26246.7	13501.2	26298.1	37445.3	15683.6	10746.7	9892.62	11350.8	16459.8	3916.88	9377.38	20489	8913.47	26186.6
K00266	51825.3	51620.1	67838.4	35886.7	122326	63135.2	51519.2	84920.9	71126.2	86770.4	12451.6	68405	35761.7	156427	90471.6	12150.5	122422	108617	106219	65407.2	106582	66965.1	19596.3	249363	109345	93235.5	56342.4	58416.8	64747.3	127573	110270
K00270	3.88832	1.75139e-79	0.344476	7.77295	0.965759	1.48442	10.3835	0.267074	1.48442	0.963904	5.19094	4.01077	0.0405105	4.20233	3.48998e-55	0.0237595	0.815184	0.466886	2.68237	0.343981	0.0023296	54.8142	3.28218	12.8217	1.92655	3.12208	30.9245	0.36947	10.1885	0.720479	2.75311
K00271	425.33	5.9	145.347	1170.85	89.29	6.9301	3.67	103.947	21.2772	27.54	11.4878	102.49	60.1749	47.9135	33.4713	11.2809	7.54	175.073	16.8208	15.1521	6.19852	26.72	13	59.163	8.80592	261.769	9.23608	2.77051	56.68	99.25	17.4665
K00273	0.275413	1.17913e-78	0.145324	0.0586614	2.45517e-78	7.00373e-51	4.07408	0.185115	8.34288	4.29171	1.64976	0.26668	0.01745	0.0048322	7.07284	5.66173	2.46182e-55	3.59503	1.35805	7.08574	9.80148	2.73276	1.38244	17.3376	1.3245e-78	1.3438	1.60795	0.116499	2.33	1.30346	6.13792e-78
K00274	1383.22	371.675	545.28	2078.03	1136.1	1004.97	753.666	488.882	256.908	264.437	115.399	275.884	277.536	322.35	1021.79	21.3672	1292.81	429.696	432.563	649.678	356.855	445.048	113.788	1164.88	425.036	1407.13	966.198	246.997	934.806	2117.75	1800.95
K00275	5881.92	5807.2	8033.85	13972.8	6909.52	20631	8582.61	13077.7	20378.3	14027.4	3565.06	12683.2	2572.11	17409.7	4492.89	1760.84	1795.45	8469.53	8888.42	25464.4	16072.2	4370.25	10507.2	4044.5	5293.6	7898.8	1190.41	8286.7	16561.2	2985.37	15936.4
K00276	2774.13	373.411	4926.63	1660.46	1070.33	432.59	1930.57	567.367	17573.4	10900.7	3164.92	2516.8	1811.54	8448.69	1326.47	1212.23	808.565	132.939	7364.05	10583.4	8628.43	299.759	9405.66	1981.19	1385.25	3103.78	68.0548	3823.48	13168.7	1946.36	2029.44
K00278	20956.7	19644.1	30708.7	22990.4	43745.9	33716.9	26164.1	40539.1	43209.4	34428	6547.16	34216.8	12936.8	54884.1	27490.7	5842.42	29559.9	48819.9	31015.3	37952.8	51694.4	23637	13038.5	58646.4	33493.7	37658.8	16751.9	24250.3	33449.2	40241.8	46944.6
K00279	0	0	0.000389608	0.0040597	0	2.17607e-53	0	0.0230243	0.040626	1.85609e-56	0.0176017	0.0893569	0.000650506	0.0081194	2.99047e-56	0	7.6489e-58	0	0	0.0216614	0	0	0	0.121863	0	0.040626	0.0054226	0.0636358	0	0	0
K00280	0	5.36204e-80	7.18359e-79	2.0934e-79	1.11648e-79	2.7132e-124	5	6.55774e-125	2.60461e-78	2	3.31271e-79	8.00633e-80	2.55615e-79	1.97733e-78	2.02729e-79	2.58554e-79	9.76919e-80	0	1.28586e-122	6.36092e-79	1.7342e-78	2.42393e-80	1.0724e-78	6.31692e-80	6.02311e-80	1.07241e-79	0	3.89299e-79	1.90094e-78	8.15323e-80	2.7912e-79
K00281	7120.06	8777.63	14485.8	14086.1	12144.7	24264.6	10012.6	42299.9	23792.2	14606.9	3673.66	31830.4	3579.93	29608.7	6727.25	2771.87	3637.76	22721.5	12287.8	26408.1	33564.7	12754.2	10627.2	7500.79	9282.47	11865.8	2084.91	9578.89	19823	6420.23	28770.3
K00282	10306.6	4978.82	5218.94	2913.41	10572.6	3011.96	9078.73	6660.14	4645.28	19373.5	644.222	7748.88	3551.78	9635.38	5877.96	1384.75	24162.4	4370.94	8952.47	2248.34	13085.8	9636.51	972.328	11560.7	7499.13	12561.5	9962.34	9636.65	6861.88	19141.4	4557.37
K00283	10785.1	5727.09	5402.8	3242.32	10678.3	3243.77	9320.88	7602.52	4883.49	19748.2	683.426	9393.73	3701.57	9993.65	6353.88	1411.04	26850.7	5380.91	9266.16	2620.95	15437.6	11021.1	978.896	12383.1	8086.92	12728.2	10594.2	9706.02	7078.73	20414.9	4803.72
K00284	12433.5	13024.6	13579.7	4849.37	22035.4	14089.4	15649.8	12176.3	12450.4	8211.07	2188.51	15160.2	8831.29	35675	19568.8	850.664	39059	13662	33786.5	11795.9	11027.1	14205	1617.14	76801.8	33992.3	17890.3	13912.7	16026.4	12166.2	29710.1	12320.2
K00285	3015.31	386.43	5034.8	1974.38	1074.58	5128.71	2049.88	758.572	21089.7	12550.8	3472.48	3195.21	1940.79	10309.6	2763.73	1258.34	927.659	178.525	7836.39	23794	9891.42	325.426	10504.4	3224.42	3336.47	3658.39	127.952	4294.41	14027.2	2110.14	2326.88
K00286	31859.2	24757.4	39940.7	28324.1	67161.6	45582.1	39195	44464.3	50871.8	36781	8010.13	40553.4	18821.8	78947.6	44646.3	7741.28	69980.1	56272.8	54254.3	47201.9	55840.7	34773.5	15859.4	113097	50683.5	54235.6	28859.7	35965.9	44139.6	67954.6	54974.7
K00287	26825.7	20481.6	27774.8	23291.5	44384.7	33220.4	34987.5	40129.1	41231.1	39703.1	6413.74	40963.5	12903.2	49123.7	25670.2	5388.95	52860.8	44459.7	33169.3	43278.6	53248	30245.3	14721.6	41660.5	31176.3	36149.3	19074	31917	33815.3	42527.7	39677
K00288	0.0011685	0	0.00010352	0.00233589	0.000289668	4.18301e-52	0.0031204	8.02599e-05	0	0.000289668	0	0.00119543	1.2174e-05	1.68575e-52	5.74852e-55	0	1.47033e-56	0	0.000806092	0.000103372	16.8553	0.000949269	0.000986346	0.00357558	0.000578957	0.000938231	0.0016425	0.000111031	0.00306179	0.000216515	0.000827352
K00289	1.48612e-08	257.868	39.4203	9.76946	223.976	224.823	8.77085	240.04	4.72539	8.62858e-08	2.55625	71.6409	17.8596	30.262	14.7177	10.4978	5.04201e-07	22.547	56.7774	112.126	151.976	134.021	2.91463e-10	56.9396	43.7624	22.4513	2.77895	69.4595	25.116	6.42368	237.864
K00290	14524.7	18062.3	24893.7	15287.4	40660.3	19333.4	19163.4	34766.2	13835.9	33109.5	2361.66	23362.6	7790.03	51794.5	23618.3	3892.37	23160.4	36420.2	29722	12416.1	39131.6	23275.4	2321.97	76081.1	34148.9	32394.7	15270.7	16548.3	16343.9	31170.2	45405.9
K00293	0	0	0	1.59997e-52	0	412.15	0	49.5679	0	2.88103e-52	0	0	0	1.36121e-49	4.64181e-52	0	0.115564	0.656277	0	40.1304	0	0	0	0	0	7.20122e-52	0	0	1.97329	1.08218	4.10018
K00294	2088.92	703.527	945.601	1596.47	1942.84	2438.42	853.665	2590.49	570.904	614.119	80.8168	1810.17	890.746	1917.42	591.793	364.223	2223.36	1028.9	1060.76	465.186	3315.43	1901.7	137.231	1409.52	671.553	1825.27	1119.88	646.322	919.023	1329.71	3049.68
K00295	0	0	0	2.321e-126	0	4.89987e-123	0	5.45495e-125	0	4.17939e-126	0	0	0	1.97465e-123	6.73367e-126	0	1.72231e-127	0	0	0	0	0	0	0	0	1.04465e-125	0	0	0	0	0
K00296	0	0	0	4.1472e-67	0	8.75515e-64	0	9.74697e-66	0	7.46778e-67	0	0	0	3.52833e-64	1.20318e-66	0	3.07745e-68	0	0	0	0	0	0	0	0	1.86659e-66	0	0	0	0	0
K00297	22065.2	25377.2	39154.1	25408.3	48079.1	51588.5	30616.7	74289.4	46569.2	29948	6726.9	55811.5	15309	75784.2	40182.9	5925.64	41034.5	56051.4	45632.6	39234.3	66844.7	31320.9	14479.4	95245.8	50131.2	44446.6	20110	24429.3	37722.1	46067.2	52789.8
K00298	137.591	205.691	173.795	45.1459	303.664	65.6387	126.351	155.597	373.184	130.626	35.6707	1316.47	100.23	251.259	513.14	16.8142	680.173	141.587	222.645	110.109	202.757	143.906	28.9992	378.719	99.2777	162.05	337.992	49.5485	204.534	499.002	120.006
K00299	3788.83	412.519	6035.52	4570.38	1234.96	3732.35	2321.45	634.854	22254.7	13310.5	4154.28	3475.33	2159.8	10652.6	2878.85	1396.26	977.902	500.83	7860.6	24046.7	10477.7	499.516	11288.2	3249.28	3390.67	4099.31	161.542	4687.62	16103.2	2351.93	2265.7
K00301	644.187	0.000192609	218.58	1775.45	96.6742	412.192	14.5945	53.9693	17.8633	50.5221	20.4805	17.0725	0.15279	2.17481	44.4748	4.06709	1.36573	256.107	2.20224	48.7507	10.6055	44.3443	25.4269	88.4579	2.53605	344.513	19.5487	9.90617	132.133	12.0292	25.61
K00302	1088.61	958.338	642.422	464.953	2121.47	1242.79	1792.77	466.285	531.604	700.528	142.634	820.3	245.786	634.867	1922.97	66.9475	2154.38	485.8	653.691	363.356	632.842	669.08	164.562	1243.29	792.748	2488.39	1115.03	626.884	1440.32	3856.24	363.29
K00303	1813.1	2039.35	3446.55	1548.43	4072.96	1953.91	2810.52	2398.61	2865.4	1486.39	276.447	763.581	1472.46	1433.72	3928.65	96.2049	5131.05	4128.15	2505.56	1679.5	1768.03	1976.17	236.556	6389.76	4915.02	5073.62	1545.83	781.772	2876.46	5575.04	777.957
K00304	5.5228	5.9	2.33083	10.6787	32.2904	827.368	3.76105	110.433	0.721611	17.5487	0.302242	110.851	10.7614	44.0773	90.9785	6.11	37.9755	5.59675	7.38806e-79	84.629	17.087	7.03034	1.7599	113.186	7	61.254	14.3548	0.472435	77.498	116.136	25.1435
K00305	5.44869	5.9	2.33096	10.6801	41.2871	827.368	3.76105	110.331	0.735309	20.4087	3.30708	111.551	10.7616	44.0802	92.7009	6.11	35.7884	5.62993	7.38806e-79	84.6363	17.087	8.74548	1.7599	127.206	7	61.2677	14.2826	0.493891	83.9126	111.174	22.9407
K00306	0	0	2.27112e-08	2.3665e-07	0	4.45241e-53	0	0.00384955	4.75415	3.79772e-56	4.06891e-06	5.20884e-06	3.79197e-08	4.733e-07	6.11875e-56	0	1.56503e-57	0.000708473	0	1.2627e-06	0	0	0	7.10373e-06	0	2.36819e-06	3.16097e-07	3.70949e-06	0	0	7.73771e-05
K00311	134.082	24	9.98664	2.68005	17	863.42	15.2992	308.368	90.1929	128.463	9.3699	93.4233	138.479	42.2472	52.3481	7.94	152.67	19.5635	32.9829	106.316	189.008	12.1643	1.61092	432.59	99.3589	110.076	27.8955	58.7871	110.297	32.9111	208.643
K00313	9477.07	510.408	2191.68	3166.94	2184.47	1612.1	2051.05	1724.3	8516.74	9217.76	2522.73	7432.51	1212.5	5735.33	3557.17	170.326	2119.11	819.387	3323.92	47991.4	6550.41	1341.36	10121	4196.54	7881.79	9366.1	753.41	2132.02	3396.3	3754.84	1107.33
K00314	0	0	0	6.81688e-125	0	1.43911e-121	0	1.60214e-123	0	1.2275e-124	0	0.67	0	5.79962e-122	1.97771e-124	0	5.0585e-126	0	0	0	0	0	0	0	0	3.06817e-124	0	0	0	0	0
K00315	0	1.62542e-77	0.000131362	0.00136878	3.38443e-77	1241.59	3.78887e-56	149.841	0.0136976	1.14406e-51	0.00593466	0.699843	0.000219327	0.00273757	28.8733	7.83765e-77	5.24787	0	3.89788e-120	120.939	1.30303	7.34778e-78	3.25082e-76	0.566906	1.82581e-77	0.0136976	0.00182831	0.0214557	39.3967	11.294	10.4109
K00316	41.806	0.663243	30.8812	18.8356	52.5037	2216.1	59.6502	25.4653	2229	408.583	9.75809	13.9073	6.66963	1126.67	246.533	2.88614	69.2059	4.64511	75.9941	281.844	637.999	14.3895	257.962	271.13	48.4513	74.2835	26.7587	251.587	598.815	127.302	6.11381
K00317	5.29856e-06	2.53165e-77	3.39169e-76	1.77394e-52	5.27139e-77	414.719	5.90132e-56	52.3371	1.22975e-75	3.1943e-52	0.263563	9	1.20687e-76	1.50922e-49	2.55514	1.22075e-76	11.6779	0.39388	6.0711e-120	40.3805	3.50295	1.14445e-77	5.06328e-76	18.6705	2.84378e-77	21.3554	5.29856e-06	1.83805e-76	4.08759	1.62061	25.3402
K00318	1059.26	261.589	322.204	1418.4	539.503	1488.03	354.298	1011.3	70.2045	55.391	23.608	1126.97	181.26	1047.27	198.813	247.174	288.2	347.717	282.696	83.6626	2721.08	1094.17	60.1059	392.224	193.641	960.227	289.857	130.007	245.621	276.049	1632.3
K00319	0	9	23.99	4.0557e-57	1.36196e-79	8.562e-54	1.52471e-58	9.53193e-56	3.17727e-78	251.87	4.04107e-79	455.76	112.94	3.45048e-54	1.17664e-56	3.15401e-79	3.00955e-58	0	13.99	7.75948e-79	49.39	152.84	82.96	46.98	7.3474e-80	239.87	215.89	522	2.31889e-78	9.94587e-80	2.03
K00320	640.35	9	242.014	1768.58	86.9046	2.3082e-51	3.28025e-57	2.56968e-53	6.83556e-77	283.887	15.5044	455.76	112.94	9.30203e-52	1.51979	6.78551e-78	8.11334e-56	255.755	13.99	1.66937e-77	53.1941	191.246	102.78	53.2852	1.58071e-78	573.767	215.89	522.134	77.7567	2.13974e-78	2.50434
K00322	2927.3	350.63	5017.49	1950.94	967.838	13110.2	2001.56	734.733	20124.9	12345.4	3459.19	2965.51	1848.3	13708	2616.65	1200.92	836.765	138.518	7823.66	23653.3	9833.87	312.035	10465.5	2464.05	3307.98	3517.86	76.7832	4255.71	13848.4	1844	2147.47
K00323	0.000650263	0.000131013	0.00038714	0.000203867	0.00121148	7.96461e-05	0.00133528	0.000109315	0.000132255	0.000187822	6.84411e-05	0.000211246	0.000195484	0.000189866	0.000382088	0	0.000197291	0	0.000148092	0.000130234	0.000219348	0.000271107	6.19575e-05	0.000450864	0.000406062	0.00160683	0.000205284	0.000358692	0.00043641	0.000444515	0.000246451
K00324	4120.04	3221.27	5546.04	2603.27	2052.99	14767.2	3643.63	2681.68	20457.6	12745.5	3557.7	3561.61	2301.47	14467.8	3014.93	1233.26	1496.67	1393.55	8578.84	24465.2	20236.9	1437.04	10530.8	3681.47	5374.55	5764.51	827.042	4717.92	14724.5	2519.94	2698.3
K00325	3503.04	1788.58	5279.77	2243.1	1517.55	13709.9	2787.33	1689.46	20305	12568	3511.56	3358.33	2081.31	14242.8	2821.67	1225.11	1168.46	757.282	8254.24	24120.7	15220.4	869.896	10509.6	3129.1	4398.46	4631.84	442.607	4484.78	14333.8	2284.74	2422.82
K00326	0	3.66351e-80	4.90805e-79	2.95559e-52	7.62813e-80	6.23955e-49	8.53969e-59	6.94638e-51	1.77955e-78	5.32207e-52	2.26335e-79	5.47017e-80	1.74644e-79	2.51454e-49	8.57473e-52	1.76652e-79	2.19321e-53	0	8.78537e-123	4.34598e-79	1.18486e-78	1.65611e-80	7.32698e-79	4.31591e-80	4.11517e-80	1.33027e-51	0	2.65981e-79	1.29878e-78	5.57054e-80	1.90703e-79
K00327	0	0	0	4.48998e-55	0	9.47881e-52	0	1.05526e-53	0	8.08503e-55	0	0	0	3.81996e-52	1.30263e-54	0	3.33181e-56	0	0	0	0	0	0	0	0	2.02088e-54	0	0	5.26251e-66	0	0
K00329	0	0	0	3.76537e-56	0	7.94908e-53	0	8.84958e-55	0	6.78023e-56	0	0.67	0	3.20348e-53	1.09241e-55	0	2.79411e-57	0	0	0	0	0	0	0	0	1.69474e-55	0	0	0	0	0
K00330	11882.1	11091.5	19994.4	15871	23221.1	25308.7	12356	29926.2	25719.8	37314.9	4444.45	23941.7	6838.34	42820.2	12840.6	4251.05	10587.1	28509.4	21142.3	29347.5	38432.5	16475.8	11458.7	30479.7	18707.3	20955.1	7703.29	13373.6	23190.3	16405.1	36457.4
K00331	9813.69	10185.1	15367.4	15313.5	13937.5	23560.8	10383.8	28193.9	24552.8	31004.3	3954.87	22192.7	5565.84	32949.9	5927.67	4098.62	5282.85	20579.9	16122.6	26156.1	36711.4	14542.4	10955.9	11145.6	13969.3	15575.8	4859.86	10416.5	22078	9980.43	23445
K00332	698.537	336.546	397.666	1316.98	119.794	3967.26	6006.92	1546.77	370.049	284.126	41.7377	472.886	633.472	366.804	96.8297	39.6608	166.726	247.417	710.7	197.073	2228.17	1010.17	93.8928	821.938	361.264	1983.69	1076.58	397.233	1431.11	342.668	284.426
K00333	1121.68	336.546	542.007	2479.27	176.725	3957.64	6045.23	1411.72	372.802	316.136	59.2142	473.348	570.964	366.24	95.3456	46.8757	169.122	423.378	695.424	197.929	2231.32	1057.79	109.668	835.919	370.213	2244.09	1089.94	397.191	1487.77	571.783	278.234
K00334	23362	14249.1	21719.5	10681.6	34023.9	31717.7	30815.4	21645.9	36396.2	26812.5	5821.24	22793.4	10461.1	45324	25058.4	4960.8	41149.1	27573.5	33834.2	33237.6	31974.4	17379.3	13116.2	68536.6	28514.1	30944	20288.3	28458.1	33138.5	41314.2	36370
K00335	19972.7	11593.1	15941.4	9891.71	21813.7	30949.8	27498.2	15986.3	33371.2	18807.8	5237.68	21940.5	9126.09	32363.5	16325.9	4234.65	35624.4	16465.1	26785.9	30473.3	26319.3	13664.1	12415.6	41127.5	21790.1	26194.3	16488.9	23939.9	29424.2	32093.4	26537.5
K00336	31103.6	17604.3	27832.2	13139.3	42670	37779.7	38245.8	22156.8	40933.1	30854.6	7070.03	21229	17460.8	66567.2	30888.1	3951.99	67520.2	25869.3	52113.9	45289.1	33555.5	23786.1	14445.9	108283	44260	42024.8	25213.1	38842	36098.2	60944.9	36443.8
K00337	10102.2	10232.3	17649	15586.1	15701.4	24599.8	10929.5	29870.2	25013.1	31716.6	4127.33	23247.5	6096.6	34552.8	6786.62	4173.84	5307.97	23793.7	16839.6	27381.2	38578.3	15687.3	10966.4	12035.2	14693.7	18669.5	5504.74	10603.3	22305.6	10414.4	29510.2
K00338	9673.87	9880.12	17259.7	15206.1	15323.7	24011.4	10176.1	28753.9	24506	31520.9	3999.66	22884	5803.01	34528.4	6372.14	4181.74	5235.6	22047.1	16193.1	27255.3	36950.1	14798.4	10978.4	11231.4	14002	17547.5	4839.75	10268.1	21539.5	9942.98	28568.9
K00339	9884.48	10073.8	17472.4	15312.8	15667.2	23772.9	10327.7	29098.9	24757.9	31561.5	4000.13	23064.3	5822.78	34481.5	6380.49	4180.11	5282.49	22357	16342.8	27274.3	36953.8	14894.2	10956.7	11689.1	14207.7	17621.4	4878.55	10438.6	21653.1	10171.2	29474.1
K00340	9880.74	10069.7	17435.2	15310.3	15635.8	23959.1	10275.1	28865.5	24614.8	31514.1	3974.57	23033.6	5690.95	34448.1	6331.29	4171.11	5266	22356.2	16299.3	27138.8	36930.4	14850.9	10948	11593	14176.3	17546.3	4859.68	10411.6	21584.1	10092.7	29444.2
K00341	10474.9	10746.9	18032.6	15919.5	16428.9	24452.2	10341.1	28932.2	24579.4	31606.4	4086.29	23676.4	5711.61	34827.9	6492.32	4582.31	5643.44	23284.6	16246.3	27312.4	37068.8	15111.7	10959.2	11886.7	14702.7	17607.2	4803.53	10470.9	22409.4	10362.7	30912.7
K00342	10138	10210.9	17529.1	15926.9	15724.1	24298.5	10306.8	28983.8	24680.5	31545.7	4002.37	23110.3	5762.87	34390.8	6345.63	4199.07	5307.03	22484.4	16339.5	27252.2	37082.4	14920.4	10956.2	11728.1	14238.3	17781.3	4959.02	10434	21663.7	10199.8	29580.4
K00343	9799.82	10621.9	16678.5	15203.1	14725.2	24267.2	10103.7	35298.2	24454.2	31567.8	4018.06	27052.9	5712.4	34182.8	6445.93	4156.02	5384.64	22917.2	16036.3	26444.3	39036.2	15719.4	10960.8	11176.8	14519	17023.6	4854.06	10298.5	21751.5	9834.24	28073.7
K00344	4203.97	503.964	5710.61	4720.7	1812.49	23963.1	2590.17	1273.83	21434.6	13197.5	3672.87	3753.14	2131.11	17884.5	3081.68	1305.31	1386.07	631.047	7907.71	24021.6	10364.4	614.493	10665.1	3779.51	3625.11	4698.36	390.349	4451.63	14361.1	3142.44	2606.5
K00346	6719.45	10595.5	17249.4	12067.4	16108.8	22586.5	4238.42	29168.5	20975	27743	3027.11	21967.2	4968.23	33638.9	5247.13	4238.31	5376.54	23690.3	14981.4	8483.17	37229.6	15395.7	6838.36	10043	11383.9	13146	4094.46	9246.23	19402.4	9351.54	31322.6
K00347	7183.26	12013.3	17827.4	12392.1	16864.2	22914.4	4763.36	37381.8	21204.4	28318.1	3056.58	25426.2	5062.97	34826.1	5963.81	4345.84	5861.36	23937.1	14950.6	8671.08	41191.1	16684.9	6853.2	10921.7	12338.1	13630.3	4374.4	9401.25	19716.3	9888.38	31405.8
K00348	8511.47	10059.7	17282.8	12580.1	16121.7	22228.6	4634.31	28908.1	23637.6	29276.5	3341.25	21974.5	5122.06	34228.9	6595.97	4246.2	5587.17	22388.8	15081.5	11958.8	35275.6	15013.3	8299.68	10675.8	11685.9	14455.5	4258.46	9537.92	19845.8	10111.5	30897.1
K00349	7044.67	10052.3	17396.8	12294.2	16599.1	22085.3	5011.31	28724.1	21198.5	28166.4	3060.64	21264.6	5077.96	33598.9	5578.17	4214.18	5659.67	22322.1	14882.9	8734.23	34476.5	15115.7	6867.77	10507.4	11163.4	13910.7	4350.42	9422.68	19507.7	10005.7	30911.6
K00350	7146.64	10326.9	18301.9	12318.5	19383.6	22114.6	4625.82	28734.2	21471.7	31060.9	3277.13	21278.9	5448.49	37667.6	8563.9	4260.38	8014.82	25081.1	17429.4	9636.76	35880.5	15578.8	7314.22	19034	12978.2	14592.2	5480.3	9808.7	20076.5	12517.6	33182.3
K00351	6546.23	10020.9	17308.2	12127.9	15936.3	22678	4210.74	29308.4	21002.5	28091.9	3047.9	22390.4	5032.46	34140.4	5483.68	4454.2	5675.1	23971.8	14988.1	8646.65	36176.6	15708.9	6853.35	10072.8	10934.2	13287.3	4282.56	9198.53	19544.8	9618.46	31003.3
K00354	389.075	249.942	289.4	133.286	1457.01	153.524	875.685	120.588	202.519	300.791	74.1381	222.524	106.296	242.486	319.58	65.1547	208.216	208.135	138.887	136.164	328.062	321.323	60.3735	417.708	298.818	1112.38	470.076	207.232	563.793	584.154	164.04
K00355	1966.65	1082.28	4061.72	2943.33	1386.31	3703.13	1810.48	455.271	13237.2	7625.48	1340.38	1003.5	1129.93	8271.97	3413.54	983.3	5802.87	1201.86	8481.04	5516.67	6842.78	1622.84	5281.72	2676.74	982.045	1549.95	946.037	2996.67	9655.25	2709.05	2219.68
K00356	74.8852	9.6905e-77	5.13273	12.6868	12.289	760.921	76.7775	123.033	87.415	9.8426	10.2657	79.9312	5.65561	21.2917	30.9945	10.813	133.59	8.59229	7.39272	99.197	237.881	22.8047	24.2743	231.32	16.7038	78.4602	37.7504	26.2685	154.618	42.937	126.745
K00360	425.548	5.91326	145.377	1170.68	89.684	0.00339982	3.69877	10.2076	1.62638	25.6952	10.2859	98.6427	10.7717	40.9231	21.3241	7.37559	7.59344	173.403	1.48441	1.6488	6.36327	26.7298	13.0352	49.9466	0.0414668	260.181	0.140753	0.0675303	53.6444	99.6479	9.49385
K00362	4165.28	789.715	10890.8	4241.84	2202.87	6782.17	4306.58	1176.98	37297.6	21909.9	6568.25	3966.4	3605.4	18278.3	4435.48	2416.69	3062.04	568.261	12647.2	28441.8	18083.7	1172.12	16960.3	5465.1	3927.89	4820.64	1184.13	7852.8	27515.6	4397.22	4356.37
K00363	3436.76	356.529	5205.64	3131.31	1084.34	4123.48	2030.68	653.624	20255.9	12410.6	3492.62	3161.91	1883.26	10299.3	2788.21	1270	1008.41	317.338	7834.82	23668.4	10289	462.913	10478.8	2946.63	3443.02	3764.84	167.246	4218.16	14150.9	2056.87	2210.43
K00364	3119.93	449.519	5497.46	4529.84	6158.14	12969.7	5594.91	897.581	20545.1	13116.4	3862.11	3384.34	2032.43	15669.4	2740.69	1300.91	4387.63	6509.59	10183.8	27536.7	11418.7	2723.48	10710.4	4039.97	4629.92	4015.72	1031.26	4820.83	14287.4	6784.66	2273.1
K00365	425.436	5.9	145.344	1170.86	98.3137	7.15957e-50	4.07975	10.0108	5.29255	25.5537	13.4107	98.7059	10.7616	40.86	24.67	10.11	12.54	174.703	1.39703	5.00846	8	26.8034	13.1331	59.6981	9.04738	260.127	18.1755	0.0120663	67.5806	99.2792	9.75165
K00366	5290.77	5520.6	9186.78	2090.38	17075.9	7334.36	6441.28	5581.61	10052.9	10877.9	2135.22	3686.91	6796.55	26568.5	18227.4	1485.06	19682.9	15995.3	19067.1	9237.48	10922.2	6347.07	2044.71	52632.7	18194.3	11232.4	9673.22	5949.61	8025.31	25936	11717
K00367	16.7318	101.979	6.33013	6.48841	21.3184	11.1364	0.13351	3.80769	13.9331	5.87176	6.72005	13.9862	0.0659155	42.9216	129.078	1.95445e-77	24.9558	3.02576	1.34438	4.90356	78.5853	9.4124	14.2607	111.623	17.1952	34.0279	18.3151	8.21871	172.415	63.2764	46.974
K00368	1.60931	3.86097	6.61747	1.97779	5.77877	616.687	30.3506	50.425	3.34191	66.0642	13.9439	1.45626	5.66362	282.917	22.6592	51.9323	7.29077	4.90413	204.376	489.918	17.3999	11.1989	5.41277	72.666	27.8508	34.1926	6.265	2.41903	125.668	57.6873	49.9006
K00370	5982.31	645.44	8373.2	3321.26	1351.7	7204.61	3170.15	1297.73	34061.3	21086.5	6035.64	5705.11	3097.22	16267.7	4443.86	1745.84	1223.13	342.531	11376.2	48537.4	16197.2	564.544	16960.5	5230.48	6671.72	6521.56	194.394	6289.33	21902.9	4369.89	3281.89
K00371	5981.17	652.69	8437.19	3322.38	1362.34	6114.04	3175.93	1285.59	34857.8	21346.5	6174.31	5717.87	3137.35	15848.5	4480.38	1755.84	1233.6	342.737	11382.5	48647	16265.2	564.549	17040.3	5251.06	6626.27	6518.62	196.527	6295.91	22010.9	4473.27	3302.39
K00372	1751.77	998.264	6606.36	3609.3	1982.2	5353.64	3358	1029.7	21966.3	10405.1	4048.89	4712.34	1848.53	11427.9	3634.99	1381.41	3180.06	7733.39	6002.84	7170.2	10685.7	1841.84	6748.24	4026.32	3291.72	2889.29	2017.04	3489.81	15970.9	6234.83	2739.64
K00373	5987.52	672.69	8644.19	3322.55	1396.85	6342.71	3184.08	1297.02	34856.3	21463.5	6174.31	5719.52	3137.34	16024.3	4497.9	1771.67	1247.89	342.515	11409.3	48788.6	16324.6	564.619	17076.4	5245.43	6626.32	6518.63	196.593	6298.59	22208.8	4496.31	3428.9
K00374	6130.08	810.915	8649.88	3557.21	1397.92	6403.78	3423.86	1964.1	35084.5	21485	6177.72	5876.91	3406.15	16045.3	4584.81	1761.73	1241.3	436.514	11756.1	48692.7	17640.2	1067.9	17050.5	5462.01	6814.44	7299.5	731.726	6461.05	22401.4	4502.07	3338.62
K00375	25754.2	19041.4	33201.6	16247.4	44227.3	36259.6	32410.1	20504.8	72034.4	41713.9	8755.01	19991.4	18725.4	71251	41799.7	4327.72	67063.4	35726	58296.1	26904.6	44780.2	22764	21789.6	109992	41005.5	36422	25068.9	39865.4	50163.7	53487.1	30028.4
K00376	12.1717	2.587e-77	57.9276	0.981689	34.8921	762.304	27.8381	102.695	14.8611	19.1658	0.904582	2.07077	61.1066	29.8561	6.08822	6.89148	22.8548	8.62159	94.2689	84.1254	7.85099	26.0948	2.29989	310.506	25.9019	14.6745	19.3549	12.8769	23.3694	41.2303	33.0848
K00380	3018.87	913.224	5485.04	1966.47	1110.11	16261.2	10170.2	8025.35	20221	12724.7	3511.67	7166.67	1899.89	15670.8	2990.43	1309.66	978.775	1008.58	8127.53	24231.6	12004.5	1386.17	10554.8	2983.74	4076.76	3787.96	113.718	4424.21	15114.2	2193.66	2520.41
K00381	2989.8	362.711	5065.4	1954.52	985.754	14245.5	4573.67	752.312	20267.1	12478.4	3488.35	3020.39	1881.65	14183.5	2667.84	1237.79	977.228	789.6	8086.17	24043.3	10131.7	359.267	10509.7	2809.74	3401.72	3656.93	96.9582	4284.84	14588.2	2041.39	2258.86
K00382	43719.1	20573.2	30252.7	36892.3	44711.1	53126.9	44287.5	64134.8	36844.5	43965.7	6039.67	56911.2	13080.3	57257.5	24840.5	5735.6	82764.4	45242.5	36235.8	44218.1	66798.9	41913	16193.5	41038.6	24881	50154.2	31445	45488.8	41599.4	53437	48571.3
K00383	5143.41	688.629	5405.62	3255.7	1383.06	14230.9	7166.81	1464.37	21621.4	14833.6	4227.6	5040.37	2204.89	16436.7	3039.97	1393.12	1277.88	4730.26	8594.2	30625.1	11419.8	746.77	13545.3	4149.56	4715.08	6815.55	1119.79	5468.81	15445.2	8164.55	2704.54
K00384	58221.6	42706	66526.5	42737.5	138904	64391.2	73243	64338.6	79595.8	94039.3	14536	69181.7	31806.4	164469	105155	10690	139510	119559	111289	65078.4	95209.8	63681.3	22321.1	290446	110580	100494	65423.3	68468.7	68876.1	147874	110409
K00385	4099.32	2687.99	3357.54	3094.92	4497.28	3340.09	6969.68	2382.81	9819.85	1922.27	1869.44	5020.61	2663.05	6331.93	4946.83	1121.87	8067.68	11832.1	5003.78	4605.09	7029.52	3795.94	740.993	6983.08	5467.88	6050.69	5148.58	6200.33	6042.29	20595.8	2581.98
K00387	0.864091	0	1.89238e-08	4.27008e-07	0.000837757	3.35348e-52	5.70419e-07	1.46718e-08	0.00412371	5.29522e-08	0.065999	0.573344	2.22545e-09	1.77204	0.404781	0	9.29974	2.92415	1.47356e-07	0.0328213	4.28149	0.029147	1.80307e-07	38.1025	0.000853831	14.9981	0.864091	2.02969e-08	12.2602	4.03644	0.0800093
K00389	4226.21	825.12	5359.83	10910.3	1335.4	1640.77	2248.84	1959.88	21545.4	12434.4	3584.34	3182.61	2054.16	9150.06	3481.88	1309.83	852.763	1205.39	8485.39	23676.7	11744.3	921.963	10709.2	2628.32	4003.97	4199.25	134.102	4343.33	14145.5	1924.34	2476.06
K00390	10794.6	4203.81	12477.7	5650.1	20147.9	17594.3	12004.7	5752.95	26097.3	23465.2	4670.97	11353	5541.6	28807.7	24774.2	2780.43	21588.5	11926.3	18200.9	28908.6	19593.1	6615.84	13406.6	41974.2	14273.7	14796.9	10508.5	11626.1	21985.3	20405.9	17752
K00392	723.519	10.2417	613.413	1217.05	678.588	216.873	77.6035	18.7085	51.2546	151.46	106.869	191.874	183.456	257.615	254.415	375.166	306.7	2061.84	67.7792	29.539	354.503	291.515	35.0458	488.119	547.655	704.993	235.96	20.1558	569.748	355.322	64.8435
K00394	2330.22	3224.49	5057.54	2364.25	3214.49	2238.53	2974.11	3804.35	3906.15	1443.02	214.204	1137.93	2637.67	1907.91	5542.18	166.15	7564.64	4785.86	4575.39	2035.11	4777.52	2795.67	306.391	9297.65	5500.43	5714.4	2949.18	1692.97	3525.9	7192.82	1579.34
K00395	2363.75	3846.09	5202.69	2364.66	3303.27	2381.2	3003.07	3989.81	4103.96	1554.43	214.433	1148.66	2679.07	1959.48	5754.86	166.201	7576.49	4926.44	4676.49	2081.15	5082.25	2796.89	305.124	9395.42	5588.02	5736.2	3043.66	1829.68	4087.62	7199.35	2345.51
K00399	0.0526338	9.00474	24.0073	0.105218	0.0130478	1.20536e-53	0.140555	0.00361522	4.01214e-55	252.016	5.1029e-56	456.054	113	5.1622e-54	4.77932e-56	3.98276e-56	1.54722e-56	0	14.0337	0.00465627	50.569	154.627	83.0481	47.1658	0.0260785	240.039	216.078	523.048	0.137915	0.00975268	2.24799
K00400	0	18	47.98	3.86616e-56	1.71983e-56	1.35424e-53	1.92534e-35	1.50766e-55	4.01214e-55	503.74	5.1029e-56	911.52	225.88	5.76219e-54	4.98392e-56	3.98276e-56	1.55245e-56	0	27.98	9.79837e-56	101.483	309.58	165.92	93.96	9.27801e-57	479.74	431.78	1045.8	2.92821e-55	1.25593e-56	4.06
K00401	0	9.00474	24.0026	3.77441e-56	1.71983e-56	1.16056e-53	1.92534e-35	1.29203e-55	4.01214e-55	252.003	5.1029e-56	456	113	4.98163e-54	4.71774e-56	3.98276e-56	1.54564e-56	0	13.9974	9.79837e-56	50.569	154.584	83.0037	47.0048	9.27801e-57	239.996	216.004	523.043	2.92821e-55	1.25593e-56	2.21072
K00402	0	9.00474	24.0026	3.77441e-56	1.71983e-56	1.16056e-53	1.92534e-35	1.29203e-55	4.01214e-55	252.003	5.1029e-56	456	113	4.98163e-54	4.71774e-56	3.98276e-56	1.54564e-56	0	13.9974	9.79837e-56	50.569	154.584	83.0037	47.0048	9.27801e-57	239.996	216.004	523.043	2.92821e-55	1.25593e-56	2.21072
K00404	180.385	7.8789e-76	1.03092	12.545	0.15978	9403.32	42.1863	326.781	44.6577	71.4963	4.38977	64.3469	49.5039	3492.4	79.243	7.10812	386.202	5.65935	20.0028	94.6415	45.9501	9.67928	2.61597	250.128	16.7647	110.754	23.0396	14.2352	61.7292	18.7882	72.5587
K00405	61.0161	7.8789e-76	1.01233	12.815	0.137312	9403.32	17.4813	300.662	43.5565	71.4738	3.91266	41.6193	49.4853	3484.7	76.393	7.10812	153.971	5.65935	19.9415	93.4849	27.9501	9.10701	2.53947	238.802	16.7198	89.5796	22.7653	12.5017	61.4917	18.7714	72.4946
K00406	1.9031	7.77521e-76	1.84237	18.3838	0.000770988	9396.78	8.27216	192.452	35.0665	74.2018	0.621934	19.7554	5.60993	3483.2	71.7264	7.10812	48.1896	8.90666	4.66879	81.686	29.3693	8.93519	3.11248	216.324	14.0002	89.6518	25.0854	2.77984	61.9087	17.2953	74.7829
K00407	0.482824	6.97729e-76	0.707019	4.08661	0.00037515	9396.26	2.27919	190.17	22.2165	67.7814	0.621809	18.67	4.91119	3483.02	67.1858	7.10812	37.2321	3.58144	2.00121	81.688	27.9114	8.11854	1.72758	177.006	14.0002	80.5473	19.6408	5.06571e-75	59.6888	16.7407	61.5084
K00410	0	0.631813	13.1688	1.42767	1.51162	5.27603e-11	105.739	5.6316	3919.03	430.546	4.71909	4.11183	6.72295	59.9004	1473.58	2.74906	1.40162	0	72.4628	408.327	501.732	0.432756	203.609	9.25072	0.795195	4.63209	0	187.349	251.709	19.5577	53.4676
K00411	62.0689	0.632014	20.719	5.71525	12.6553	9395.76	80.3658	204.621	2202.09	385.099	8.89324	22.9879	20.8517	3547.07	1218.1	12.0426	152.225	8.51971	83.7222	325.517	455.628	12.5189	131.924	321.409	15.7954	81.7201	20.1197	114.64	345.347	50.2954	139.315
K00412	76.9099	5.07652	69.4132	11.1134	42.109	9443.74	99.7128	262.406	2259.5	385.933	8.94531	32.2615	35.6992	3551.09	1217.59	10.6899	152.264	54.9532	118.169	326.309	551.597	13.604	135.013	309.779	45.7913	95.3739	50.3247	130.019	365.832	59.8029	132.345
K00413	62.1047	6.9773e-76	0.860036	4.28794	0.000100708	9395.95	17.7886	212.217	23.52	94.0652	0.63	15.9464	9.52	3489.95	47.9979	7.94	146.116	7.52	6.0131	84.1679	22.6566	10.47	1.34034	242.571	7.0002	98.1728	19.6591	3.86019e-05	106.738	26.9401	135.822
K00417	0	2.77583e-25	5.03647e-24	1.07898e-25	6.63064e-25	2.31799e-35	1.75577e-24	1.49013e-25	7.18794e-24	9.6869e-24	2.0733e-24	8.5819e-25	1.15122e-24	1.14196e-23	3.23695e-25	1.20778e-24	1.38791e-25	0	3.06297e-23	3.72224e-24	0.556139	1.90128e-25	1.61248e-23	6.99233e-25	3.49364e-25	2.03508e-24	0	9.20019e-24	1.126e-23	5.91056e-25	1.81578e-24
K00422	0	0	0.000235158	0.00245034	0	2.40225e-55	0	0.0138969	0.0245209	2.04902e-58	0.010624	0.0539336	0.00039263	0.00490067	3.3013e-58	0	8.44392e-60	0	0	0.0130743	0	1.90165e-31	0	0.0735538	0	0.0245209	0.00327295	0.038409	0	0	0
K00423	0	0	0	7.44113e-17	0	1.5709e-13	0	0.174675	0	1.33991e-16	0	0	0	6.33072e-14	1.05967	0	5.52173e-18	0	0	0.0839826	0	0.0745804	0	4.51778	0	0.00421358	0	0	0	0	8.66328
K00425	13045.5	11998.2	29825.8	18050.3	22785.1	40899.4	14396.3	39063.8	66516.7	54033.4	10481	33218.7	9198.85	62195.2	11747.1	6610.89	10651.8	28159.2	33474	60005.8	64078.8	21087.3	28173.6	17227.2	20157.5	23075.7	5543.13	18329	49438.2	15597.4	36964.4
K00426	13048.3	10687.6	29024.2	18632.6	22496.6	39743.3	14357.2	30308.4	66473.8	53952.8	10451.8	27477.7	9121.17	59745	11379.7	6486.41	10253.2	24907.6	33508.6	59884.7	58203	18304.5	28172.1	16785.3	18986.2	23085.3	5442.93	18146.2	49013.4	15526.8	35478.8
K00427	2906.95	350.63	5031.1	1937.53	946.751	432.996	2017.35	555.028	20084.3	12339	3462.83	2962.53	1867.91	8774.32	2487.45	1206.86	801.236	135.587	7830.91	23528.2	9891.67	313.518	10423.1	2383.68	3267.97	3441.25	52.9492	4211.95	13781	1796.91	2176.73
K00428	5008.22	1540.63	2956.56	10341.5	4134.73	9176.57	6824.52	6315.21	3747.48	3549.05	976.249	5968.98	739.249	11552.9	1803.94	1105.32	1121.31	3721.69	3168.28	21362.1	7831.63	3503.92	3868.99	3096.1	4485.27	8075.7	830.421	1171.72	2886.04	1844.61	6298.49
K00430	0.0187286	0	0	1.71138e-54	0	3.61289e-51	0	4.02218e-53	0	3.08165e-54	0	0	0	0.767615	4.96504e-54	1.79235e-09	0.0312143	0	0	0	6.06144	0	0	0	0	2.39407e-09	0.0187286	0	0	0	0.000747995
K00432	13087.2	13436.4	18342.9	15351.8	17173.2	21906.3	11761	21525.1	44612.6	41168.8	6598.89	16435.9	6278.93	40264.8	12698.1	5862.04	17755.6	20807	24829.4	35250.2	47847.4	15739.4	17005.5	19662.7	20016.9	15870.2	8347.18	11260.5	32533	25198.8	13054
K00433	2645.03	1349.38	2422.43	2058.76	3830.75	2553.65	3790.63	770.074	4453.71	3298.45	678.573	1464.37	2308.54	3979.22	3620.4	742.114	2220.03	2420.99	3874.05	2348.63	4995.66	1627.57	1760.24	4383.93	2176.55	4132.79	2467.84	2922.28	4773.58	7414.49	4005.34
K00435	0.0114787	2.74278e-79	0.363267	0.135112	0.038359	39.77	1.64539	1.52987	6.11705	0.0410708	0.521993	2.51803	0.0180924	4.8823	3.68532	2.02087	2.21518	1.28339	0.00791864	1.23307	4.1497	8.95933	0.0629231	9.80284	0.00568738	1.23967	3.67212	1.75928	0.847487	1.11257	0.00813349
K00436	15.097	5.4932e-77	6.34876	6.53628	17.6132	6.70978	1.28047e-55	3.44821	15.4483	5.87105	4.31355	13.3825	0.0974225	43.1521	86.8077	0.321647	18.8712	1.67744	1.31731e-119	3.2441	70.4526	5.04172	14.2583	113.172	17.1938	22.4497	10.4574	9.53036	116.249	45.291	2.85947e-76
K00437	148.746	158.225	181.166	235.2	33.6571	289.701	241.508	681.732	209.917	105.35	6.3438e-77	168.638	255.652	92.8258	74.19	4.95127e-77	4.4623e-55	93.9968	367.465	36.65	1355.76	496.91	2.05364e-76	202.09	188.117	786.306	535.604	165.038	322.944	14.23	26.2027
K00440	0	9	23.99	4.7881e-57	3.30664e-180	1.01082e-53	3.70179e-159	1.12533e-55	7.71399e-179	251.87	9.81116e-180	455.76	112.94	4.07359e-54	1.38912e-56	7.65751e-180	3.55303e-58	0	13.99	1.88389e-179	49.5911	153.13	82.96	46.98	1.78385e-180	239.87	215.89	522.134	5.62996e-179	2.41472e-180	2.03
K00441	1023.3	490.541	478.051	262.693	1254.3	873.05	1054.25	294.934	471.551	673.652	38.6676	1446.01	463.217	360.422	581.852	40.5344	3376.38	506.893	907.757	171.339	487.257	1023.39	252.483	1716.11	410.327	1577.47	1281.27	2210.84	636.017	1314.38	716.65
K00442	0	9	23.99	1.35521e-54	2.13804e-77	2.861e-51	2.39354e-56	3.1851e-53	4.98779e-76	251.87	6.3438e-77	455.76	113.44	1.15298e-51	3.93174e-54	4.95127e-77	1.00564e-55	0	13.99	1.21811e-76	49.9307	153.62	82.96	46.98	1.15342e-77	239.87	215.89	522.36	3.64028e-76	1.56134e-77	2.03
K00443	0	9	23.99	4.7881e-57	3.30664e-180	1.01082e-53	3.70179e-159	1.12533e-55	7.71399e-179	251.87	9.81116e-180	455.76	112.94	4.07359e-54	1.38912e-56	7.65751e-180	3.55303e-58	0	13.99	1.88389e-179	49.39	152.84	82.96	46.98	1.78385e-180	239.87	215.89	522	5.62996e-179	2.41472e-180	2.03
K00446	83.3239	123.456	39.9812	49.3757	207.94	23.7602	71.7036	166.827	118.241	90.7109	18.1142	288.636	52.7354	148.17	451.253	22.3968	817.407	31.4721	206.307	92.17	75.6207	83.1391	24.5966	170.59	58.2258	122.97	345.18	28.7983	186.356	678.839	162.569
K00448	26.7749	10.1816	98.4533	21.9664	68.1184	2202.4	42.3076	37.1499	338.515	187.712	39.2541	127.866	35.6782	1233.86	1342.64	30.6017	59.621	14.0553	483.762	137.508	1016.03	15.9615	293.667	257.381	40.3963	119.863	29.0737	180.376	443.916	224.576	41.7681
K00449	247.406	10.1816	173.477	630.554	98.023	2202.4	42.3076	37.4363	349.849	198.73	43.9889	127.932	35.6786	1233.86	1344.2	30.603	60.5475	101.365	483.762	137.272	1016.03	31.0601	300.487	265.791	40.3963	234.819	29.3588	180.423	470.672	238.497	45.2436
K00450	2322.07	1446.93	857.82	3198.96	1326.24	1201.86	936.926	854.731	3434.81	2748.7	722.233	1515.29	3592.92	1779.53	3274.23	119.538	3356.9	527.138	3037.72	16330.7	2585.17	478.022	2607.73	1436.51	2551.19	2671.96	1592.84	981.652	2170.11	2822.69	828.177
K00451	434.086	5.9	147.808	1196.55	90.8437	15.4301	20.517	109.635	48.3095	44.6845	14.1724	131.446	54.9739	56.0747	55.5814	14.889	40.3047	186.822	21.3563	23.544	29.9346	38.0386	18.823	260.281	13.5514	328.74	36.9656	12.535	102.189	121.875	75.2466
K00452	0.323124	0.706107	0.0836366	13.7243	3.94454	10.8876	0.862882	5.07793	5.73614	0.0893883	2.49244	13.7371	1.38296	6.11576	2.31201	0.332708	0.688477	0.472582	0.224122	3.08704	1.80148	0.537505	0.27281	23.1345	1.1601	11.8849	1.22027	9.01569	0.864912	12.6524	3.32995
K00453	231.068	5.90071	80.2387	595.313	84.5343	2289.79	14.237	135.124	58.4671	73.6833	17.9458	129.786	70.1417	1042.08	162.167	16.2471	57.7936	101.467	20.9322	19.6414	126.93	78.2456	30.2773	348.882	34.1294	240.475	67.1013	13.7438	197.951	168.332	89.661
K00455	1800.73	279.574	4797.65	1278.37	877.456	1436.2	1729.07	328.502	17013.1	9748.47	2819.13	1897.42	1624.59	7955.11	1251.24	1143.42	722.163	63.4397	6630.53	7663.81	7271.69	270.386	7796.11	1597.12	814.91	1752.67	48.621	3500.01	12693.4	1265.25	1872.51
K00456	0.343012	1.71824e-79	0.0303883	0.718048	0.0850317	4.37289e-51	0.915991	0.0631471	8.34635e-78	0.0850317	1.06154e-78	0.350918	0.00357367	1.76227e-51	6.00947e-54	8.28524e-79	0.815175	0	0.236628	0.0303447	5.55717e-78	0.278657	0.289541	2.80289	0.169952	0.275417	0.482154	0.0325931	1.48879	0.0635578	0.242868
K00457	458.037	16.0816	236.359	1214.22	158.033	2613.61	53.4893	198.022	266.215	419.499	53.3616	258.305	93.9815	1361.66	235.656	42.2358	97.9872	208.965	494.437	147.837	881.436	60.4274	386.665	585.632	52.8092	469.084	64.7363	286.533	539.984	319.015	152.252
K00459	2378.2	215.795	1027	2112.95	11664.5	2214.85	1826.97	641.448	677.483	1642.97	462.127	946.361	540.872	2983.11	1056.55	178.759	6332.36	5280.02	2753.54	383.594	3778.97	4178.85	408.916	4041.04	2466.6	3168.95	1889.78	1698.69	1528.36	2963.19	785.08
K00461	0	0	0.00306346	0.0319211	0	2.7465e-121	0	0.181038	0.319439	2.34265e-124	0.138401	0.702606	0.00511488	0.0638422	3.77439e-124	0	9.65399e-126	0	0	0.170322	0	0	0	0.958203	0	0.319439	0.0426375	0.500363	0	0	0
K00462	0	0	0	5.16766e-56	0	0.25	0	1.21453e-54	0	9.30532e-56	0	0	0	4.39651e-53	1.93297	0	3.83469e-57	0	0	0.0101767	0	0.000804419	6.02526e-09	4.18676	0.000193723	0.000495386	0.342492	0	1.585	4.57096	0.455551
K00463	0.00316554	0	0.000242154	0.00252324	0	1.67867e-53	0	0.0143104	0.317796	1.43183e-56	0.01094	0.0555382	0.000404311	0.00504647	2.30692e-56	0	0.0052759	0.0831054	0	0.575331	0	0	0	0.209267	0	0.0252504	0.00653586	0.0395517	0	0	31.9312
K00464	15.097	4.62119e-78	6.32986	6.28205	17.6132	6.70978	1.07721e-56	2.33093	12.9195	5.87105	3.48176	9.0463	0.0658559	42.7581	91.8077	2.22831e-77	18.8712	1.71086	1.1082e-120	2.19295	70.4526	5.03233	14.2583	102.5	17.1938	20.0486	10.1943	6.44235	113.647	45.291	2.40555e-77
K00466	213.937	322.745	322.342	86.5858	801.138	199.71	542.942	56.0817	327.192	211.645	50.7896	108.017	62.5546	353.206	302.785	29.2757	161.931	37.799	56.9533	100.56	278.215	229.903	41.7711	379.26	325.399	817.85	318.787	118.284	506.662	321.018	35.7812
K00467	1.93067	1.79829e-78	0.110159	2.57527	0.311875	6.94135e-50	3.32051	0.0854069	9.00923	0.312152	0.656359	1.27592	0.0129547	2.79736e-50	0.404781	0.00697928	1.14539	2.747	0.898553	0.384202	4.66052	3.01015	1.0496	47.8071	0.616085	16.0004	3.52707	0.118152	3.25814	0.236542	6.10068
K00469	0.00156235	1.94675e-78	2.28259e-05	0.000237845	4.0535e-78	3.53947e-52	4.53789e-57	0.0768885	0.85238	2.53394e-08	0.00103123	0.00523514	3.81111e-05	0.0645106	4.86413e-55	9.38707e-78	0.00260391	1.58067	0.265368	0.00126907	0.0896185	0.170648	3.89347e-77	4.18714	2.18676e-78	0.326862	0.00188004	0.00372822	6.90157e-77	2.96012e-78	2.10623
K00471	220.35	0	75.0242	608.589	29.9046	829.437	0.0514596	99.7753	0.0381584	11.0451	4.73831	9.75393	0.000610995	1.45022	1.05955	0	11.0606	90.0564	0	80.9627	0	13.241	6.82035	6.99199	0	134.957	0.00509323	0.0597706	26.8285	6.31228	3.95562
K00472	5.45939	2.54207e-77	0.178836	0.377384	0.024877	17.1704	1.83546	93.9765	39.8477	43.1697	0.774765	3.99363	53.5759	11.9758	11.2118	0.831877	11.4902	9.24099	15.56	13.147	16.9986	6.34115	0.0971163	157.601	2.49564	93.903	12.2762	2.7805	38.8566	15.7758	129.489
K00473	144.302	27.8319	50.8296	136.66	70.2739	165.249	250.013	71.6043	86.1767	90.5469	11.0812	85.1721	21.9178	210.499	446.381	51.6261	154.537	113.611	164.009	56.6747	144.46	48.8998	70.6973	576.692	255.369	210.842	213.578	128.121	120.415	439.306	66.4123
K00474	0	0	3.38617e-05	0.000352837	0	2.43424e-46	0	0.00200109	0.00353089	2.0763e-49	0.0015298	0.0077662	5.65369e-05	0.000705674	3.34526e-49	0	8.55637e-51	0	0	0.00188264	0	0	0	0.0105914	0	0.00353089	0.00047129	0.00553072	0	1.41614	0
K00476	20.9052	3.22696e-95	8.71155	9.4759	24.3879	2207.24	1.00581	24.5696	13.0983	10.0039	3.89712	1.87186	0.00298411	944.912	127.357	0.00106778	28.9228	510.628	2.7165	0.0988069	97.548	21.8406	27.5986	129.869	23.8073	32.3661	20.7118	1.43491	229.644	103.532	0.0015392
K00477	0.0570224	5.06501e-77	0.868427	0.554484	0.0141357	414.719	0.921495	50.0811	3.84197	0.0141357	0.765904	0.832395	0.00622913	1.75483	8.2132	6.0887	5.42	4.15469	2.0801	42.0032	5.71	0.0909334	0.963408	42.7588	0.0282529	1.92641	4.07697	0.556667	2.14941	11.2693	1.97277
K00479	425.433	5.9	145.346	1170.84	89.2916	415.219	3.7411	61.0464	3.46582	42.9481	11.3193	112.667	10.7857	43.862	43.9541	7.28252	35.9088	173.665	0.00343182	46.3901	12.9738	36.3935	13.9694	105.459	14.0025	281.627	14.468	2.71901	97.6164	107.497	13.6398
K00480	1222.46	86.2587	259.164	1291.95	197.171	228.612	269.933	253.892	3068.14	2502.18	632.492	1239.41	267.968	1254.83	1270.73	67.8414	108.884	160.73	1001.62	15930	2217.81	48.5637	2517.46	915.919	2189.48	1869.31	24.2655	656.878	1034.81	856.126	308.476
K00481	672.806	15.3715	317.81	1799.88	183.565	2202.4	50.2826	42.2639	334.498	265.612	52.9629	180.222	50.0728	1282.28	1349.11	35.1861	65.3957	271.446	486.472	138.821	1021.6	61.2887	330.432	299.173	42.0537	490.831	35.7589	205.83	527.357	312.012	65.1079
K00483	2951.46	457.908	5309.34	2133.57	2758.72	3643.77	2420.77	933.97	17523.5	10532.6	2905.58	2303.59	1872.29	9319.99	1894.87	1181.48	1092.93	301.651	7040.93	8045.04	8036.92	601.906	7918.6	2742.17	1218.99	3085.97	547.854	3835.5	14075.7	2158.85	2393.95
K00484	1819.17	284.055	4843.31	1283.18	933.276	3530.01	1728.16	351.596	17117	9892.95	2840.65	1903.5	1645.74	9283.85	1407.13	1152.06	760.571	64.7728	6829.71	8134.71	7399.63	294.088	7855.76	1764.81	858.401	1802.01	57.6898	3560.87	13028.5	1455.94	1909.83
K00485	0	8.88993e-79	0.00977803	0.101887	1.85105e-78	2.45739e-52	2.07225e-57	0.582164	1.01959	1.08101	0.441752	2.2426	0.0163258	0.203773	3.37708e-55	4.28666e-78	8.63776e-57	0	2.13187e-121	0.543638	2.8752e-77	4.01873e-79	1.77798e-77	3.05842	9.98594e-79	1.23337	0.136092	1.59707	0.855837	1.35176e-78	1.18175e-74
K00486	0	2.98564e-78	0.0586354	13.111	6.21667e-78	3.53023e-47	0.680617	5.14738	8.28523	0.6	3.1918	13.4481	0.0979001	2.71242	2.84308	1.37466	1.24088e-51	0.461839	7.15978e-121	3.26	9.65621e-77	1.34967e-78	0.809848	36.6101	3.35373e-78	13.3856	0.816092	9.57708	1.05846e-76	0.0868694	1.52884
K00491	623.647	4.2571e-78	211.332	1719.42	85.0875	5.80442	10.6676	0.372155	13.8569	31.9728	18.5439	4.79243	0.0443814	9.30084	0.404781	45.0037	3.01258	253.002	2.75577	0.445379	0.0919481	91.7846	24.9917	29.2572	2.97927	329.808	32.5986	1.44981	96.3005	25.3418	2.82852
K00493	199.651	2.00069e-77	67.9869	551.527	27.0955	3.86426e-51	0.000606973	0.633277	12.0647	15.7026	5.63969	3.12762	0.0178969	0.223316	16.4238	2.34172	1.35829e-55	81.3658	2.66016	3.52295	3.29852	15.3241	6.17984	3.35245	1.66652	105.221	9.14946	1.75026	45.3992	2.0011	0.643793
K00494	0	0	0	3.71339e-41	0	7.83934e-38	0	8.72741e-40	0	6.68663e-41	0	0	0	3.15925e-38	1.07733e-40	0	2.75554e-42	0	0	0	0	0	0	0	0	1.67134e-40	0	0	0	0	0
K00496	0.00316481	0.353053	31.5576	1.20964	3.82222	2074.45	5.89352	23.6123	86.2666	132.331	7.80178	13.8274	19.2281	953.542	40.6331	6.26095	26.0129	27.7674	5.665	14.2958	25.4104	7.77034	15.3836	120.539	28.0166	63.7812	28.3812	9.41716	101.326	16.9909	16.0224
K00499	6.30215	1.41893	2.66992	13.1828	8.00507	4.43452e-37	7.28282	13.4817	5.86657	27.7262	2.5338	107.383	7.29985	38.5537	33.0709	5.07817	6.42797	5.6266	0.666348	6.36985	1.32808	3.93126	1.13116	148.657	10.6744	49.3117	8.25413	9.21305	3.42459	30.1943	5.20311
K00500	4.05796	6.02146e-76	1.12233	3.04778	0.363889	423.219	5.95905	51.4772	18.7016	65.727	0.152322	11.0253	9.53911	13.8126	22.856	1.17086	25.9594	9.30389	3.14863	47.1204	11.223	7.49497	1.63907	250.507	7.7273	57.7053	16.3752	0.512357	30.4121	20.3181	92.4594
K00504	0.000167461	0	1.48358e-05	0.000334762	0.000479633	5.6631e-53	0.000447193	1.15022e-05	0	4.15131e-05	0.00014604	0.032264	1.74469e-06	2.28223e-53	0.506596	0	1.99058e-57	0.0831054	0.000115523	1.48864e-05	0	0.000136042	0.000141356	0.00124263	8.29718e-05	0.00013446	0.000235391	1.59122e-05	0.000779553	3.10293e-05	0.276501
K00505	0.446903	5.19497e-77	0.864802	0.0544024	0.00100508	1.30103e-47	0.0993479	0.377172	2.5018	4.29312	0.271325	10.6932	0.00746129	0.350971	13.2497	5.93779	17.1608	5.04144	0.443725	3.14097	9.79962	2.58432	0.108751	7.57808	0.00200884	21.0276	3.46023	0.726096	3.05973	12.0442	6.29744
K00507	526.852	17.7	165.372	1209.12	189.096	42.2099	25.6193	345.87	127.343	95.2731	31.237	393.782	180.661	233.154	266.438	34.1136	190.821	226.794	51.8589	55.2405	179.967	42.0036	42.5615	743.686	78.4067	478.832	39.7656	65.5812	311.451	409.44	86.1806
K00508	41.806	0.56413	36.4909	47.8169	51.8854	4635.12	5.82241	54.7146	160.725	479.87	13.8383	4.66194	2.36175	2356.49	271.958	5.24148	66.7056	28.8373	63.5652	23.9352	345.403	16.5599	175.502	416.844	67.5122	123.678	54.8863	137.073	413.68	131.167	18.1689
K00510	553.82	81.7032	189.229	1297.95	194.937	25.9456	498.939	118.417	873.027	216.664	516.695	123.302	47.4085	2346.95	420.686	466.035	351.883	2021.99	338.046	1521.37	573.827	476.436	59.2778	904.054	450.1	787.489	418.453	18.714	1315.22	3189.78	146.426
K00511	0	1.39607e-95	0.000397668	4.55164	2.90688e-95	9.67148e-49	8.93103e-95	0.0235006	0.0414664	2.53394e-08	0.0179658	0.0912055	0.000663964	0.00828742	1.32911e-51	6.73174e-95	3.39953e-53	0	3.34788e-138	0.0221095	4.51519e-94	6.311e-96	2.79212e-94	0.124385	1.56819e-95	0.0414664	0.00553478	0.0649523	4.94932e-94	2.12279e-95	1.18129e-74
K00514	0	2.68237e-78	0.0262982	0.274027	5.58521e-78	2.02347e-51	6.25264e-57	1.55412	3.29968	2.16058e-07	1.1881	6.03152	0.0439087	0.548054	2.78076e-54	1.29342e-77	7.1125e-56	0	6.43252e-121	1.46213	8.67537e-77	1.21258e-78	5.36471e-77	8.22569	3.01307e-78	2.74222	0.366021	4.29537	9.50949e-77	4.07867e-78	1.00737e-73
K00515	0	1.53757e-81	2.05991e-80	1.17871e-58	3.20152e-81	2.48837e-55	3.5841e-60	2.77026e-57	7.46875e-80	2.12247e-58	9.49925e-81	2.29583e-81	7.3298e-81	1.00281e-55	3.41965e-58	7.41407e-81	8.74664e-60	0	3.68722e-124	1.824e-80	4.97285e-80	6.95067e-82	3.07513e-80	1.81139e-81	1.72714e-81	5.30518e-58	0	1.11632e-80	5.45098e-80	2.33795e-81	8.00381e-81
K00517	277.025	26.3069	159.215	836.245	133.115	1093.51	123.078	59.5067	137.829	56.7936	19.8582	331.936	45.1019	692.843	138.559	41.7493	151.887	106.027	7.31968	85.1005	94.5272	51.0727	18.1265	397.606	32.7781	252.945	22.0268	17.7682	112.716	309.72	65.8162
K00518	435.101	7.69317e-78	149.295	1165.93	74.6187	6.70978	0.014031	0.262891	14.2699	29.7338	12.6866	1.02324	0.00746095	42.0309	91.8077	4.00907	18.8752	173.352	1.33276	5.24741	70.4583	31.7556	27.2616	91.5647	17.1958	235.404	9.71277	0.726173	166.992	46.2917	0.00283068
K00520	598.014	593.411	5069.9	2494.95	1239.24	458.984	1992.77	806.504	12934.3	6385.93	3128.33	1351.8	1657.2	3436.17	6092.17	891.695	2065.97	807.56	3474.02	3355.84	5805.95	833.445	5636.91	5492.95	731.402	1009.25	871.436	3291.52	11346.7	2650.28	1199.75
K00522	0	2.77583e-25	5.03647e-24	1.07898e-25	6.63064e-25	2.31799e-35	1.75577e-24	1.49013e-25	7.18794e-24	9.6869e-24	2.0733e-24	8.5819e-25	1.15122e-24	1.14196e-23	3.23695e-25	1.20778e-24	1.38791e-25	0	3.06297e-23	3.72224e-24	0.556139	1.90128e-25	1.61248e-23	6.99233e-25	3.49364e-25	2.03508e-24	0	9.20019e-24	1.126e-23	4.82353e-09	1.81578e-24
K00523	83.3596	25.9	13.2068	11.0396	35.0843	243.843	42.3914	58.8782	17.6729	68.291	1.0482	117.941	20.283	49.8018	68.5497	29.2428	176.024	8.9423	6.12628	11.3739	37.061	8.34852	6.96308	255.949	7.08982	65.7633	17.6696	9.8189	33.5383	128.562	51.9107
K00524	0	2.68237e-78	0.0142292	0.148267	5.58521e-78	1.47562e-51	6.25264e-57	0.840888	1.48373	1.25864e-54	0.642845	3.26347	0.0237576	0.296535	2.02788e-54	1.29342e-77	5.18682e-56	0	6.43252e-121	0.791112	8.67537e-77	1.21258e-78	5.36471e-77	4.45067	3.01307e-78	1.48373	0.198043	2.32409	9.50949e-77	4.07867e-78	1.3963e-77
K00525	29182.6	22227.2	36527.8	35253.6	51815.5	40799.8	31022	59324.7	64420.3	61695.5	10869.4	50301.5	15487	76699.4	41556.2	8475.24	46886.7	58563.5	44235.8	64984.6	85234.6	34023.9	25955.6	74095.8	41152.9	42045.4	23359	29371.2	51344.1	58937.8	56094.8
K00526	12318.6	8217.98	19316.8	19885.4	26931.6	22160.6	11374.6	26390.7	50688.2	45154.9	9437.1	24765	8544.72	53225.2	27792.8	4428.28	22457.6	30404.9	31845.5	58666.6	44568.5	13121.7	23470.1	50676.1	24135.5	17652.1	11133.1	13056.7	36854.1	34211.9	21575.6
K00527	45804.2	37235.5	52456.5	32401.1	96261	50293	58610.3	84000.3	62846.9	66290.4	10653.8	70572.3	27375.2	108307	73580.7	8862.7	103464	82408	74220.2	55461.7	89627.6	55514.7	19624.6	164563	72599.5	71457.2	48061.8	55236.9	56818	100748	76417.5
K00528	27229.5	17201.7	32307.4	15387.1	60237.3	32435.2	28792.7	20273.5	45387.2	39255.4	7563.42	23191.6	16039.8	70423.4	46461.4	2996.53	64736.5	41057.9	53188.5	40650.8	35979.4	24611.4	15235.3	126288	48287.8	48446.7	27475.1	31010.4	36081.5	63688.3	43481.6
K00529	2992.03	245.586	2384.65	1141.03	534.487	3867.34	933.963	592.187	7874.28	6061.1	2307.74	3142.62	918.907	5460.98	786.962	440.304	428.388	164.826	1577.62	20436.7	4627.56	213.561	5793.11	2207.85	3162.42	3320.3	104.968	1779.44	6316.71	1745.64	1042.08
K00531	86.2452	15.5695	29.8299	27.4014	561.025	59.0018	134.824	14.9667	14.5768	32.0517	9.36646	61.5198	35.8223	28.4149	31.1752	3.90255e-25	23.279	0.985376	34.2825	219.847	189.824	48.1488	5.80216	86.4055	105.32	149.953	167.541	32.9982	43.2312	624.744	36.8686
K00532	7320.9	5203.66	6966.51	2251.56	20643.2	6631.28	7655.99	4030.6	8358.54	9660.63	2739.59	6634.31	4273.29	31091.9	16026.5	905.816	29018	14154.8	19092.9	9408.84	7098.15	7919.46	1199.27	49340.3	18150.8	11834	10715.6	8266.39	6642.81	39205.2	12383.2
K00533	3248.46	4164.58	5223.61	2281.47	11510.4	2513.23	3642.69	5423.66	4208.95	2634	496.669	3965.33	3103.08	3820.22	7415.49	269.207	15536.1	7540.79	6833.96	2686.84	6132.97	5720.47	349.404	11778.9	7130.19	6416.71	5394.97	2075.08	4249.04	10482.3	2195.1
K00534	212.069	172.66	357.474	223.486	1129.75	680.444	229.226	881.626	275.52	107.521	10.7987	227.693	286.848	136.942	98.344	4.1796e-178	1293.14	135.939	467.543	115.208	1701.69	1314.52	2.73005	393.102	313.848	803.992	637.271	193.579	373.84	35.1814	32.3634
K00537	24600.3	13264.7	29052.2	21389.3	40204.5	45673.2	33891	18549.7	70498.4	45676.9	12094.8	23192.4	17905.4	69085.2	34566.9	6398.01	46193.8	26050.1	47989.6	63780.1	42795.3	17855.2	27827.7	85881.3	36991.9	36099.1	20111.9	30032.6	54718.8	49046	26308
K00542	0	0	1.56419e-05	0.000162988	0	1.97175e-49	0	0.00194246	0.00163104	1.68182e-52	0.000706669	0.00358748	2.61164e-05	0.000325976	2.70969e-52	0	6.93074e-54	0	0	0.000869657	0	0	0	0.00489255	0	0.00163104	0.000217705	0.00255483	0	0	0
K00543	20.903	2.33179e-11	8.71136	8.16016	24.3868	36.2221	1.48803e-10	0.404504	12.3781	8.15192	2.40258	0.406244	0.0029574	68.9544	120.229	1.01458e-10	26.1297	2.32375	2.573e-09	0.511234	97.5474	6.96767	19.7417	125.391	23.8062	22.3064	13.3794	0.289308	157.353	62.709	3.08848
K00544	0.082687	4.08209e-179	0.00758818	0.168033	0.0204979	2.6287e-38	0.22081	0.0212054	0.0273952	0.0204979	0.0118693	0.212634	0.00130013	0.00547514	3.6125e-41	1.96836e-178	9.2399e-43	0	0.0570419	0.0219218	1.32024e-177	0.0671735	0.0697973	0.335197	0.040969	0.0937878	0.119886	0.0507684	0.216663	0.0153213	0.0585463
K00545	0	2.90235e-80	3.88832e-79	2.60636e-57	6.04325e-80	5.50229e-54	6.76542e-59	6.12561e-56	1.40982e-78	4.69322e-57	1.7931e-79	4.33365e-80	1.38359e-79	2.21742e-54	7.56155e-57	1.39949e-79	1.93406e-58	0	6.96006e-123	3.44302e-79	9.38684e-79	1.31202e-80	5.80467e-79	3.41921e-80	3.26018e-80	1.17308e-56	0	2.10719e-79	1.02894e-78	4.41316e-80	1.51081e-79
K00547	7870.4	3382.45	10370	5932.83	11751.5	6141.87	9493	1893.6	21338.9	14861.6	3299.99	4320.66	4937.41	15239.1	9736.56	1412.02	18193	13864.3	14524.3	10976.2	15320.8	6605.64	7822.48	19710.7	5152.36	8094.18	6145.13	11531.3	17872.7	15393.6	8875.48
K00548	36342.3	29444.5	42431.4	29671.7	63831.8	52501.8	44751.6	47307	55949	56233.1	8555.44	43241.4	19554.9	88953.7	49166.5	8227.23	55385.4	57472.1	61905.4	47409.5	65936.1	38017.6	16522.5	132914	62337.6	62279.1	34787.6	41390.9	49099.2	62183.4	61524
K00549	8037.53	4374.79	21131.7	9112.78	16399.6	24468	15413.4	5140.37	58400.1	33023	9261.26	13369.7	10357.7	35256.5	13271.8	4591.24	14722.5	11497	28254.6	36791.3	35441.3	7197.96	24804.7	20042.4	11763.2	13659.7	6141.12	14739.3	45426.7	17855.2	8160.62
K00553	0	0	8.87093e-05	0.000924347	0	0	0	0.00524237	0.00925008	0	0.00400771	0.0203455	0.000148113	0.00184869	0	0	0	0	0	0.00493205	0	0	0	0.0277469	0	0.00925008	0.00123466	0.0144891	0	0	0
K00554	32854	26003.8	39623.2	29168.5	65428.3	43195.8	40685.1	47327.5	52914.7	52171.4	8040.53	40865.6	16737.1	81738.3	48023.5	6663.26	69672.8	60975.5	54789.6	45653.6	66220.6	38739.9	16786	115390	54781.4	54935.9	29451.2	37372.6	42107.7	67637.3	56580.3
K00555	0	9	23.9947	0.0484793	1.71983e-56	5.75381e-52	1.92534e-35	0.274947	0.485139	251.87	0.210192	456.827	112.948	0.0969586	8.21949e-55	3.98276e-56	3.52732e-56	0	13.99	0.258672	49.5911	153.13	82.96	48.4352	9.27801e-57	240.355	215.955	522.894	2.92821e-55	1.25593e-56	2.03
K00556	4045.63	981.66	8104.35	3193.61	3459.94	14779.2	2874.59	2959.25	22693.5	12933	3473.21	6617.14	2730.85	14077.6	3203	1282.47	1438.49	5262.32	9711.73	23772.7	11622.1	1413.02	10474.4	4143.05	4493.91	5470.59	930.094	5465.03	15924.4	4501.73	8803.59
K00557	2947.85	359.919	5098.83	4226.87	1098.02	12557.1	2271.3	692.325	20165.5	12432.8	3480.98	3091.19	1863.72	14007.9	2797.02	1252.89	854.179	173.02	8032.78	24139.8	10303.5	424.045	10483.3	2613.77	3475.67	3582.33	132.561	4268.63	14016.8	1916.15	2163.19
K00558	78582.5	48736.2	84944.1	49589.3	145968	63469.6	102369	65691.8	113861	95017.4	16174.7	71771	39422.1	150623	125110	11075.3	164244	119773	116676	82120.9	115969	75351.7	34399.9	296563	114700	120355	67573.7	111797	86920	145425	126597
K00559	5.98306	0	78.6332	12.9598	18.7016	0.0305243	0.218456	6.16029	6.95943	0.422146	0.278373	1.92826	0.703502	27.5847	0.0123063	3.02893	0.940332	2.53254	6.83366	1.23549	25.3403	4.49121	0.640019	56.5416	13.427	3.17906	0.613224	8.84373	0.293214	13.7887	10.6842
K00560	25284.6	21843.9	26756	26244.9	39738.4	33633.7	30109.4	49153.2	38072.8	37527.8	5370.12	41737.7	11971.9	48735.8	21223.8	4691.8	46959.3	47120	30288.4	37419.4	61695.2	31522.9	13044.7	34452.1	29321.4	33511.4	15251.4	27854.6	31085.2	35481.1	41375.3
K00561	3837.76	3147.89	6158.12	5336.73	7079.4	6508.81	4754.48	13745.2	2265.43	1474.61	546.328	9856.71	2093.06	18353	3255.25	1194.33	2402.39	6343.55	9129.93	2807.47	6537.8	5289.96	402.222	21293.5	10876.5	8432.11	2114.21	3847.89	3812.77	5536.33	6894.62
K00562	0	0	0.000157093	0.0016369	0	0	0	0.00928359	0.0163807	0	0.00709715	0.0360294	0.00026229	0.00327381	0	0	0	0	0	0.00873406	0	0	0	0.0491364	0	0.0163807	0.00218644	0.0256585	0	0	0
K00563	20622.7	5705.77	15087.4	7061.58	33728.9	17619.3	25723	7054.69	31350.6	27090.8	5359.9	12504.6	7115.88	34566.3	24669.7	1787.2	46047.7	17516.5	22542.8	30282.1	21179.8	13014.5	13668	56412.3	19624.9	26064.6	15797.9	26934.8	23765	30802.2	20706.6
K00564	3683.27	625.958	5831.58	4850.84	2849.96	26587.4	6042.78	1011.5	25247.8	12837.6	3940	4845.17	2051.69	20114.8	3201.16	1516.29	1572.86	8139.32	8470.04	24512.4	13682.7	1085.58	10982.1	4849.64	6291.13	4638.03	1667.73	5018.12	14789	5374.01	2492.77
K00566	45781.3	41392.2	58812.7	51165.6	95676.7	58541.8	53385.9	102318	66930.7	60082.6	9316.47	82218.6	22937	116324	58868.8	9724.52	90348.5	106632	68296.7	54301.4	105180	62008	17657.9	138981	71243.3	78448	38382.1	58750.2	53230.6	82612.1	104989
K00567	27982.6	19798.2	35140.9	27087	56361.4	44051.8	40455.5	49276.9	47393.4	50292.6	7770.9	44970.5	16554	79847.9	37662.2	6271.42	49384.7	57713.7	50419.5	41874.5	63156.6	34293.2	15350.7	99692.2	47101.7	47748.6	25584.5	30387.2	37070.1	54189.8	53795.6
K00568	4113.83	548.468	5498.01	2927.94	1830.4	14419.5	2889.61	1288.51	21055.9	12696.1	3513.91	3413.32	2066.81	14203.3	3218.74	1228.41	3191.92	1129.52	8523.3	24212.3	10401.1	822.537	10503.2	3665.88	3744.85	4380.22	582.461	5146.82	14436.9	2930.56	3718.46
K00569	0	6.30102e-76	0.00408527	0.0425684	1.31199e-75	420.65	1.3361	50.3194	2.59707	15.5282	0.727335	9.93696	0.00682095	5.36087	16.8438	2.74394	14.9843	12.3703	2	45.7982	4	4.84402	1.20985	26.9199	19.99	23.037	5.20686	0.667259	8.49507	6.7646	2.92238
K00570	37.7421	12.7998	100.562	1.71075	29.2319	0.465327	6.57401	0.781641	25.1655	6.4287	9.02338	3.52476	13.7898	6.36411	23.2673	0.356008	55.455	3.14003	17.5303	13.8405	8.40136	5.22844	0.115644	98.1465	47.417	1.9766	19.3103	2.77731	63.6674	54.5629	2.81402
K00571	43333.8	26800.9	32403.9	21333.4	61987.2	43234.8	46686.7	65022.8	42353.4	32063.8	6803.12	50574	13930.4	77104.5	39049.6	5506.47	70291.8	48176.6	44392	47295.6	53231.3	39423.9	17630.2	104953	49059.2	54945.5	28205.3	58274.9	34667	54980.1	47409.3
K00573	4900	1362.81	6989.79	5398.95	2471.46	16032.9	2663.27	2741.68	20613	13388.3	3561.4	5610.1	2493.27	14754.7	3013.59	1269.25	1355.77	4435.81	8634.41	24144.1	13489	1989.49	10544.4	3912.68	3843.04	6558.73	1329.14	4772.3	15048.2	2358.19	9320.66
K00574	6783.35	3424.05	13956.3	6701.97	4886.03	27015.5	8289.27	3753.9	42721.4	24434.4	7396.11	8339.45	6751.49	31812.5	10593.8	2773.19	12033.3	3760.79	21005.2	37650	21773.5	3106.41	19191.9	9987.33	7110.11	10465.9	4814.95	9671.59	30818.7	17386.3	5954.55
K00575	12970.9	5942.26	12117.2	9594.4	13968.2	17951.6	15236.2	7901.78	27438.2	16947.2	4241.95	9086.54	6921.1	18689.4	11197.6	2228.97	18386.8	7439.8	16175.4	28871.6	16975.7	7411.08	11552.5	20360.6	11963.8	17550.5	10012.8	15618.2	23072.7	24333.3	10275.8
K00577	0.139823	9	24.0048	0.0595014	2.72391e-79	0.0537527	0.61145	0.0462722	6.35455e-78	251.898	8.08214e-79	455.871	113.011	1.1346e-52	0.0601152	6.30802e-79	9.8961e-57	0	14.0023	1.5519e-78	51.3134	155.676	83.1013	47.254	1.46948e-79	240.286	216.44	523.554	0.137234	0.0310167	2.91426
K00578	0	9	23.99	3.06619e-57	1.36196e-79	6.47304e-54	1.52471e-58	7.20633e-56	3.17727e-78	251.87	4.04107e-79	455.76	112.94	2.60863e-54	8.8956e-57	3.15401e-79	2.27528e-58	0	13.99	7.75948e-79	49.39	152.84	82.96	46.98	7.3474e-80	239.87	215.89	522	2.31889e-78	9.94587e-80	2.03
K00579	0	9	23.99	3.06619e-57	1.36196e-79	6.47304e-54	1.52471e-58	7.20633e-56	3.17727e-78	251.87	4.04107e-79	455.76	112.94	2.60863e-54	8.8956e-57	3.15401e-79	2.27528e-58	0	13.99	7.75948e-79	49.39	152.84	82.96	46.98	7.3474e-80	239.87	215.89	522	2.31889e-78	9.94587e-80	2.03
K00580	0	9	23.99	3.06619e-57	1.36196e-79	6.47304e-54	1.52471e-58	7.20633e-56	3.17727e-78	251.87	4.04107e-79	455.76	112.94	2.60863e-54	8.8956e-57	3.15401e-79	2.27528e-58	0	13.99	7.75948e-79	49.39	152.84	82.96	46.98	7.3474e-80	239.87	215.89	522	2.31889e-78	9.94587e-80	2.03
K00581	0	9	23.99	3.06619e-57	1.36196e-79	6.47304e-54	1.52471e-58	7.20633e-56	3.17727e-78	251.87	4.04107e-79	455.76	112.94	2.60863e-54	8.8956e-57	3.15401e-79	2.27528e-58	0	13.99	7.75948e-79	49.39	152.84	82.96	46.98	7.3474e-80	239.87	215.89	522	2.31889e-78	9.94587e-80	2.03
K00582	0	9	23.99	2.70477e-57	1.36196e-79	5.71005e-54	1.52471e-58	6.35691e-56	3.17727e-78	251.87	4.04107e-79	455.76	112.94	2.30115e-54	7.84707e-57	3.15401e-79	2.00709e-58	0	13.99	7.75948e-79	49.39	152.84	82.96	46.98	7.3474e-80	239.87	215.89	522	2.31889e-78	9.94587e-80	2.03
K00583	0	9	23.99	3.06619e-57	1.36196e-79	6.47304e-54	1.52471e-58	7.20633e-56	3.17727e-78	251.87	4.04107e-79	455.76	112.94	2.60863e-54	8.8956e-57	3.15401e-79	2.27528e-58	0	13.99	7.75948e-79	49.39	152.84	82.96	46.98	7.3474e-80	239.87	215.89	522	2.31889e-78	9.94587e-80	2.03
K00584	28.2363	43.4947	73.4783	32.9346	3.75656	38.3094	68.6205	18.6609	0.19303	773.203	3.98257	1385.14	353.534	63.4403	29.9066	6.30802e-79	0.843012	0.143207	43.3026	9.49623	144.85	458.583	272.276	166.535	0.176526	811.012	752.018	1632.04	20.8784	12.8182	77.7145
K00586	0	9	23.99	4.10643e-56	1.71983e-56	1.86149e-53	1.92534e-35	2.07236e-55	4.01214e-55	251.87	5.1029e-56	455.76	112.94	7.80638e-54	5.681e-56	3.98276e-56	1.57028e-56	0	13.99	9.79837e-56	49.39	152.84	82.96	46.98	9.27801e-57	239.87	215.89	522	2.92821e-55	1.25593e-56	2.03
K00587	0.038019	0	0.0200288	0.00776506	1.05337e-07	7.42247e-32	0.562395	0.0155284	3.51571e-21	1.05337e-07	3.36246e-22	0.0294723	0.00235539	4.03347e-21	1.02004e-34	0	2.60901e-36	0.0138449	0.00387237	3.7591e-08	3.23501e-21	0.0209457	0.190835	0.0155297	2.10537e-07	0.241447	0.149727	0.0108539	1.11342e-06	0.0418907	3.00866e-07
K00588	442.173	0.00124043	201.132	1179.33	244.961	1467.91	18.5198	54.2862	3247.32	44.6118	185.385	20.7082	14.9099	308.085	90.9491	62.9003	19.9376	3087.03	17.7317	56.0446	1753.68	185.854	41.0241	348.798	1315.45	499.956	188.213	13.0912	202.757	138.259	10.331
K00590	850.621	1201.94	1547.27	1545.56	2019.43	440.491	445.038	1919.93	330.663	550.315	58.255	1008.02	211.097	1604.4	840.935	151.618	828.069	1053.69	864.973	205.553	1276.03	293.952	276.634	715.239	599.575	2993.84	913.155	448.194	1081.29	825.747	1054.52
K00594	420.572	1.91132e-78	143.051	1161.41	57.1436	1.48442	1.52727	0.0402549	7.9968	24.0018	14.4379	0.585101	0.00595854	4.20233	3.53642	2.83285	1.93532e-55	168.04	1.72454	3.58702	0.0023296	78.84	13.4828	14.8696	0.283369	219.459	26.2628	0.0543439	54.8286	1.10597	0.445022
K00595	21958	20736.4	22459.4	19145.5	42402.6	21222.9	24155.3	35344.7	16085.7	16237.5	2606.68	30930.9	10475.1	40185.8	40508.1	1849.37	54742.6	25854.3	33351.3	14946.4	31852.8	22594.4	4486.28	86444.7	35641	31932.5	23084.6	25810.1	20442.6	41111.2	33975.8
K00596	420	2.28873e-79	143	1160	66.0145	1.1335e-50	2.48977e-09	0.109421	0.0407387	21.0156	12.0867	0.0583177	0.000313288	0.00391035	17.4834	0.0278547	3.98428e-55	166.117	3.33	0.0304775	1.80148	25.0238	13	27.7381	4.6195e-10	219.027	0.00261156	0.0306474	72.32	4.50451	0.734336
K00598	4554.45	841.166	5806.96	3785.17	3839.33	2450.14	3825.43	2084.53	23096.2	13597.8	3588.21	4239.8	2427.77	9836.88	7549.54	1766.71	2216.2	1541.54	8458.28	24121.1	12116.5	1514.2	11516.5	8247.08	4063.11	5612.41	2098.3	5546.91	15623.6	3821.78	3570.62
K00600	32685	26262.6	40155.1	26977.2	64173.8	40139.3	37997.9	47755.7	49770.5	52079	7806.18	41927.9	17333.9	78441.3	43320.7	7494.03	68986.4	58925.2	51807.8	46418.9	63209.6	38463.1	15687.6	102146	51580.7	56184.4	29686	35998.6	42117.6	66595.3	55986.4
K00601	0.00310638	0	0.831896	0.00620982	1.06931	5.96585e-52	2.50316	0.000213366	0	2.40039	0	0.575068	3.23639e-05	2.40424e-52	8.1986e-55	0	2.097e-56	1.66324	0.477582	0.000274807	0	1.07107	1.66586	0.00950547	0.00153912	0.00249423	0.00436648	0.00029517	0.00813958	0.000575592	0.00219946
K00602	37286.3	36729.2	55314.8	38566.1	76945.6	53626.4	42260.7	81246.2	51726.6	70249	8937.49	62912.5	21297.2	118764	46948.7	9830.62	72736.5	75754.5	72992.7	49368.3	96543.9	53803.4	15799.9	145123	77047.8	66660.3	33669.4	42061.1	46654.6	72386	75899.3
K00603	7755.51	7101.16	6782.13	11489.5	11466.2	8327.61	7575.42	22205.4	3854.34	2854.73	568.474	18801.7	2105.66	7950.17	4088.26	2223.22	16855.5	18526.5	4884.2	2471.61	21292.2	11095.2	513.227	8089.31	4281.45	8686.02	5152.4	11459.7	6595.16	15543.2	19424
K00604	33770.8	27687.6	43821.3	29051.1	67219.6	43982.4	42954.3	50176.2	53845.9	52906.7	8385.79	41028.5	19323.7	84624.8	45728.6	7069.8	72865.4	62931.1	57965.5	48012.3	67438.7	39885.6	15869	116587	59650.9	58621.9	30903.3	36898.4	43178.9	74967.8	57132.7
K00605	17622.2	12656.5	19919.4	17740.7	22595.8	27856.9	20048	34893.3	27027.6	33601.3	4175.38	31572.1	6933.48	37835.3	12116.5	3579.09	25567.9	25992.1	21318.3	29202.3	42560.6	20276.6	11616.4	18271.2	15786.4	24949.4	11864.7	20333.4	25307.2	20736.7	35623.2
K00606	15833.9	16661.4	25248.2	18139.7	26722.6	31787.5	20206.8	33410	31752.4	33789.4	5133.28	28150.4	11134	46396.4	15361.5	5355.02	18464.5	33690	29389.1	29683.5	43522	21102.4	11715	39961.7	30472.4	29704.6	9045.9	15952.8	28475.6	30737.1	36817.7
K00608	0	0	0	4.03483e-55	0	8.51794e-52	0	9.48288e-54	0	7.26545e-55	0	0	0	3.43273e-52	1.17058e-54	0	2.99407e-56	0	0	0	44.0613	0	0	0	0	1.81602e-54	0	0	0	0	0
K00609	29844	25961.6	39712.7	27595.9	63420	42461.3	37191.8	45646.5	49808.7	54253.4	7932.64	40901.2	17509.3	84086.2	46268	6694.41	58776.8	59329.2	55330.8	46134.1	64073.3	35621.3	15780.8	119398	54738.4	52292.5	27953.4	34150.7	41138	64225.2	57810.2
K00610	17988.6	19278.5	23445.1	17647.7	34693.2	26021.2	14758.2	37604	30075.3	38807.9	4983.69	31682.6	10685.2	46029.9	23777.2	5170.51	34270.7	30605.6	27698.7	33812.8	46658.1	22817.5	12297	38611.1	26264	29018.8	15506.6	18850.5	29097.1	27995.7	33943.8
K00611	27412.8	15470.2	29832.1	18027	39711.3	31925.7	38300.1	15233.7	57541.8	35995.2	9278.74	22250.2	15384.1	57919.2	33434.6	4331.13	65945	24959.6	50545.1	44851	35126.9	22435.4	20137.2	85865.7	37908.3	40006.7	23309.6	35842.3	47201.8	59411.8	25002.4
K00612	2481.24	1416.83	4142.57	3434.09	3411.83	1072.05	2403.57	3744.33	2951.12	1657.32	214.595	1407.48	1160.46	1855.26	6684.65	469.775	5223.75	4891.35	2324.89	1386.06	5223.13	2666.32	1130.88	9199.88	4601.94	4769.19	1830.05	1276.65	3144.65	5865.09	2427.23
K00613	0.0995737	3.86097	0.0105251	0.216805	9.02468	198.777	16.3116	0.107545	0.229712	2.13996	3.08195	1.3526	0.00388187	0.0952386	1.51066e-15	1.67923e-49	4.29	0.662383	6.84464	0.263269	1.18291	0.205805	0.157066	16.9577	9.43289	0.26494	0.163677	0.315308	10.38	0.0184503	22.1599
K00615	96185	75459.1	120346	64848.5	175642	85431	117424	140519	169589	132686	26040.4	123983	53207.9	172385	145364	17944.1	241383	161228	143587	118797	176143	96420	55050.6	258108	131040	145620	96163.4	106387	149393	199453	144231
K00616	20140.3	20988.3	32403.2	22256.8	36280.1	38236.6	18235.2	36891.2	57428.9	42360.2	10172.2	32982.9	16825	68858.3	38455	6485.26	39808.8	56267.7	52014.3	64919	53311	21931.5	24120.5	87137.2	42896.8	32532.1	17743.7	22746.2	49366.1	53826.4	45981.9
K00619	806.686	977.258	3221.08	1735.19	410.241	4214.81	805.486	2162.47	1145.67	289.403	359.053	658.531	1371.44	10384	262.076	178.623	71.9172	466.693	8134.79	396.095	3670.11	1751.26	60.0122	17610.6	8375.88	4930.37	1357.18	1161.78	1117.02	1771.4	849.81
K00620	19142.4	13980.4	16628.7	11276.1	35913.2	16177.9	29360.9	16222.2	16039.3	9937.13	2325.89	14776.7	10485.1	30654.4	22361.9	1229.05	50778.1	21843.8	29936.2	9383.78	15455.8	17696	2548.93	67475.4	30234.4	30287	18691.9	24424.5	15911.1	36819	15221.5
K00621	72.151	13.916	25.4148	68.3299	35.137	82.6243	125.007	35.8276	43.0884	45.2735	5.54058	42.5861	10.9589	107.469	223.19	25.8131	77.2683	56.8054	82.0045	28.3374	72.2302	24.453	35.3487	288.346	127.684	105.421	106.789	64.0607	60.2075	219.653	33.2061
K00622	0	1.56266e-179	2.09352e-178	1.94787e-56	3.25376e-179	4.11216e-53	3.64259e-158	4.578e-55	7.59062e-178	0.0021662	9.65426e-179	2.33329e-179	7.4494e-179	0.00260476	5.65115e-56	7.53505e-179	0.00475767	0	3.74738e-222	1.85377e-178	5.05399e-178	7.06409e-180	3.12531e-178	1.84094e-179	1.75532e-179	0.00172764	0	1.13454e-178	0.00563478	2.3761e-179	8.13441e-179
K00624	3.95429	2.75677	1.95714	5.07153	30.9656	4.35632	3.53517	3.41138	125.884	21.1766	20.5122	0.95962	8.80527	4.52954	3.94229	227.676	12.8576	1.10683	12.2876	14.9722	30.2256	7.02416	2.37215	233.399	15.4149	19.8313	59.6538	1.60333	274.431	115.241	0.00495772
K00625	23218	24552.9	26200.2	29270.6	45177.6	22589.4	30870.6	40384.4	17053.1	29413.2	2610.08	30610.1	13233.1	38896.4	22270.6	4410.22	46064.2	46193.1	24945.5	17803.3	45631.9	28416.3	2649.26	43667.6	27603.6	35505.9	20703.4	28002.2	20569.2	38679.5	47320.3
K00626	34784	11594.8	28960.3	18760	35679.2	26359.1	40884.2	16450.9	47594	31500	8230.28	19448.7	14313.8	54215.8	22702.4	4048.68	54328.5	22169.5	44742.5	46435.8	36117.2	20962.4	20509.5	73119.2	38203.7	41112.6	19653.6	43463.9	40235.5	40718.1	19764.8
K00627	23231.8	2815.33	11447.8	11009	16894.6	25042.4	32208.3	6497.98	28239.6	17951.9	4474.61	13604.2	6379.48	22175.9	9037.59	1695.15	45026.8	9536.28	18569.5	29285.2	18054.5	13236.7	12251.8	20144.5	7866.28	23327.8	15780.8	28593.4	24864.1	23303.7	8791.8
K00630	0	0	0	8.5673e-56	0	1.80864e-52	0	2.01353e-54	0	1.5427e-55	0	0	0	7.28883e-53	2.48554e-55	0	6.3574e-57	0	0	0	0	0	0	0	0	3.85601e-55	0	0	0	0	0
K00631	2927.3	350.63	5023.17	1951.19	973.408	12809.4	2002.41	686.125	20127.1	12377.6	3473.16	2974.89	1868.52	14016.8	2609.97	1206.09	832.109	137.575	8018.59	23981.4	9951.02	319.93	10457.9	2491.78	3343.74	3562.83	77.8432	4235.69	13917.3	1916.15	2164.57
K00632	11552	1145.71	11405.9	6451.88	5355.58	25764.8	11793.3	1988.54	40994.9	25478.8	7139.31	8551.09	4635.83	28990.4	6809.18	2499.57	5986	1326.25	17385.2	48081.6	20913.9	3207.86	21382.9	9345.74	8021.53	11630	2140.44	18276.2	29885.8	7439.4	6399.42
K00633	12300.8	7957.79	10187.2	24561.2	21360.3	19708.8	13340.9	16005.4	11117.8	20606.9	2471.33	17499.1	4426.05	29696.8	18123	1296.04	21186.9	23155.4	15804.3	24771.5	21387.4	12454	5378.5	36545	17533.6	20300.3	11490.7	7544.61	10708.1	22193.3	18639.3
K00634	8215.71	9508.76	10725.2	12288.9	15659.5	9239.81	9957.59	28588	6869.46	20104.4	1321	21734	3266.34	21958.2	8148.81	3590.45	12423.7	24033.5	11048.5	5603.01	19300.1	15858.8	860.596	13304.7	10435.2	13157.7	8959.93	13733.6	11094.1	25638.5	27905.4
K00635	6.57293e-15	0.353053	5.82313e-16	1.31396e-14	1.93222	2.61104e-48	0.696994	4.51471e-16	2	6.48873	4.85365	0.394941	0.643874	3.4593	1.51	1.97635	7.21898	19.2534	4.53436e-15	0.536366	1.41815e-77	0.56714	5.54831e-15	37.1185	16.19	38.299	9.23925e-15	6.24563e-16	9.3767	8.94924	1.79801
K00638	681.664	1053.2	859.911	329.362	1747.74	20116.7	866.579	1184.97	2684.15	1379.91	184.301	679.43	426.417	8704.67	3033.57	99.6364	3635.32	556.391	1412.57	1055.74	1219.5	558.417	298.2	1969.1	776.835	912.901	2073.73	451.34	1790.21	2278.82	859.381
K00639	15291.9	15688.3	22845.7	24218.8	23409.5	31096.3	23231	51580.1	28616.3	35267.4	4096.54	38457.9	6893.44	45037.5	13197	4532.07	16877.5	33213.2	22456.8	33077.6	48231.9	21969.6	11367.2	17727.3	18072.6	23858.8	9731.79	13988.3	27289.9	25516.3	42871.6
K00640	37662	44420.9	47513.2	32753	87099.7	55849.2	49220.8	70661.1	49025.5	39759.3	8501.52	65666.4	20443.5	88659.2	49937.2	8961.41	73618.9	78233	56414.1	50702.5	86595.4	44162.6	16212.5	119505	58423.7	69390.5	35819.9	55020.4	47850.8	75620.7	94286.5
K00641	796.882	486.563	2569.99	1084.65	2312.6	3611	6407.36	1491.1	2265.97	1172.35	39.7747	4054.65	487.372	666.716	600.529	24.4737	537.07	4529.54	1398.15	745.281	312.203	673.995	262.152	2087.37	812.088	2011.42	1070.92	2188.01	2447.24	2651.25	5473.73
K00643	23.8226	0.538288	18.4805	9.45161	43.6804	2964.11	3.47868	119.959	71.3834	66.886	12.4234	4.48878	2.23569	1023.84	148.886	2.34409	49.6745	5.71727	59.4162	83.6339	212.719	9.35892	82.9941	212.681	40.4974	62.4042	16.3102	68.7527	265.984	77.3403	145.756
K00645	33516.6	24988.6	40763.6	28988.3	62198.9	42852.2	38429.7	45040.3	54273.6	55035.6	9816.99	40415.6	18132.1	83253.3	39263	7117.25	61413.1	58052.2	55269.3	52700	62385.6	36532.1	18864.6	108937	54284.3	54802.9	27594.7	36336.3	45395.6	66163.8	64806.3
K00646	36.948	358.211	26.2857	18.3282	179.202	775.983	46.3621	583.984	1655.99	14.2466	24.7431	48.6005	8.39647	425.951	313.831	4.97733	99.7041	56.6694	20.8331	188.949	98.758	347.094	38.0418	447.207	62.1031	71.0452	157.577	285.378	56.3067	62.8288	1415.83
K00647	7431.76	12602.2	18060	3942.32	14043.6	22144.7	5647.54	47443.5	38048.7	21737.6	6526.97	31956.9	5798.98	37737.9	8885.92	5011.56	8705.8	24504.9	17826.9	29218.2	64497.4	17321.2	16171.2	12607.5	15146.8	11107.4	3477.46	9062.73	32685.4	8489.5	21240.1
K00648	40939.9	39595.1	48393.5	49776.1	72497.6	55263.7	41203.7	122572	50050.3	60553.3	8483.41	86576.9	20689.4	101741	42632.2	8698.07	65710.6	81507.6	59357	48090.6	108585	57478.2	15224.7	111349	64167.3	62275.2	30706.7	39891.4	47060.9	70716.8	83544.8
K00650	0	0	4.91782e-07	5.12435e-06	0	0	0	2.90624e-05	5.12801e-05	0	2.22177e-05	0.00011279	8.211e-07	1.02487e-05	0	0	0	0	0	2.7342e-05	0	0	0	0.000153822	0	5.12801e-05	6.84466e-06	8.03241e-05	0	0	0
K00651	27115.2	23443.2	34531.7	27077.9	54330.6	35904	28141.9	43007.1	42306.2	43855.6	7206.95	35131.4	16031.5	74808.2	40564.5	6092.05	51151.4	48558.7	49589.6	46120.6	53949.6	31235.1	16446.3	104394	47941.4	48767.7	24415.5	31093.8	37044.9	49712	47788.4
K00652	14737.6	14543.9	19977.4	24933.8	22472.3	34092.4	11736	52837.1	29023.8	35590.1	5056.49	40975.8	6842.54	50843.5	10070.4	5637.26	6005.56	35580.2	19011.9	49290	52121.2	23910.5	14583.4	15041.3	19939.8	27743.8	6142.01	14842.2	24342	14403.4	47404
K00654	0	0	0	1.01256e-56	0	2.13761e-53	0	2.37977e-55	0	1.82329e-56	0	0	0	8.61457e-54	2.93762e-56	0	7.51373e-58	0	0	0	0	0	0	0	0	4.55737e-56	0	0	0	0	0
K00655	41089.3	36103.8	51298.1	34632.2	94840	47768.9	47117.1	66454.2	62281.6	68206.6	10476.8	53495.6	23237.8	108758	71563.4	8494.26	100532	84647.4	73309.2	57011.5	75978.8	51618.8	18317.7	166105	74272.3	69628	44364.9	41845.9	54102.6	101702	72189.4
K00656	57936.9	46847.3	69076.8	46439.5	109082	50494.4	70416.4	114132	113181	107745	19874.1	98984.1	42951.4	134056	98530.5	14131.3	98621.6	91128	90567	130036	128468	58593.4	47242.2	179040	81552.1	89764.7	56675.5	59828.4	98441.2	115106	93310.1
K00657	16457.1	12538.7	19523.5	16512.4	22939.6	16875.7	16785.3	31829	31742.8	33919.6	4741.99	31945.9	7254.73	34568.9	18553.4	5116.08	16699.9	28383.8	20367.2	29141.2	44116.2	20511.7	13646.5	26755.3	18737.4	24127.5	10047.4	24676.8	26568.2	24611.1	34743.7
K00658	8174.72	4098.02	7655.43	13091	5847.19	20332.6	10638.6	14065.4	21094.4	13780.4	3619.96	12493.7	3003.35	18538.8	4958.69	1939.19	9809.2	7481.24	10334.8	25102.7	20008.3	7124.95	10639.2	6143.66	5802.43	7809.65	2683.83	7515.63	17965.2	5398.98	8653.77
K00659	0.0653441	0	0.005789	0.130626	0.0161986	0	0.174497	0.00448825	0	0.0161986	0	0.0668502	0.000680788	0	0	0	0	0	0.0450778	0.00578069	0	0.0530845	0.0551579	0.199952	0.0323761	0.0524673	0.091851	0.00620903	0.17122	0.0121078	0.0462667
K00660	5.15702e-06	0	4.56873e-07	1.03091e-05	1.27841e-06	0	1.37715e-05	3.54216e-07	0	1.27841e-06	0	5.27588e-06	5.37284e-08	0	0	0	0	0	3.55758e-06	4.56217e-07	0	4.18947e-06	4.35311e-06	1.57804e-05	2.55515e-06	4.14076e-06	7.24896e-06	4.90022e-07	1.35128e-05	9.55561e-07	3.65141e-06
K00661	33043.2	35076.5	47424.1	45356	72386.2	75016	48905.7	74175.4	53166.3	40666.1	7934.29	60031	16023.3	94148.8	55235.2	8301.99	61084.9	86860.3	47130.5	49774.6	67094.9	39862.4	16010.4	104286	49373.9	59831.7	31002.8	39818.8	48842.7	80430.6	86272.7
K00662	1788.89	2125.77	2039.34	783.582	4316.53	1467.7	2738.02	1392.83	1692.14	1401.05	561.757	2484.56	1287.38	1309.25	6104.58	808.297	3722.75	2297.72	1593.71	970.395	6047.76	1892.07	1190.93	8514.7	3433.12	2783.52	2451.53	1711.06	2630.96	9313.92	1478.05
K00663	268.554	124.966	109.561	599.101	248.102	103.64	125.573	59.7405	84.8768	42.7449	16.3097	56.698	27.1336	55.3595	115.946	15.0123	30.6378	102.104	37.5536	16.816	59.5594	85.3526	18.3633	379.462	63.1278	214.323	216.516	51.1627	128.944	132.245	87.5658
K00666	11403.9	12077.3	11225.8	16536	19321.2	10991.5	8018.24	39442.3	9191.71	8204.15	1780.19	28303.3	3281.45	24214.6	10706.3	2202.95	7812.36	19155.7	8041.88	27571.2	26973.9	15725.9	4693.66	16228.3	14417	22461.8	7167.31	8999.85	9667.21	12851.7	29368.1
K00667	47.6941	7.14101	21.7717	1.01816	148.157	1.87344	3.16411	89.9715	105.954	122.764	4.86078	3.01652	15.303	13.416	56.478	8.27214	10.0949	9.82037	37.2885	51.4274	126.832	5.26244	1.49874	107.985	13.3832	6.08982	27.8374	69.4675	141.844	14.0347	66.8574
K00668	148.173	289.522	72.1162	51.0327	672.355	13.2666	115.41	1573.4	40.9262	119.373	1.41353	83.5632	107.309	583.845	37.6385	68.3867	631.775	346.544	65.1108	55.6665	201.693	114.571	47.7392	193.074	68.2584	234.758	401.235	37.4024	64.9859	449.071	491.999
K00670	2.42629e-07	4.0595e-89	1.42798	4.85028e-07	6.01471e-08	7.36722e-144	1.10003	1.66653e-08	24.3495	0.679146	2.50799e-88	0.584859	0.983874	0.374419	0.21044	1.95746e-88	7.39608e-89	0	1.5455	8.00627	26.9253	1.97108e-07	2.04806e-07	6.41431	1.20216e-07	1.94816e-07	3.41051e-07	2.94889	1.28724	0.140749	1.71793e-07
K00671	144.302	27.8319	50.8296	136.66	70.2739	165.249	250.013	71.6043	86.1767	90.5469	11.0812	85.1721	21.9178	210.499	446.381	51.6261	154.537	113.611	164.009	56.6747	144.46	48.8998	70.6973	576.692	255.369	210.842	213.578	128.121	120.415	439.306	66.4123
K00672	0	18	47.98	6.64898e-52	9	1.40367e-48	1.52471e-58	1.56268e-50	0.85	503.74	3	912.38	225.88	5.65678e-49	1.929e-51	3.15401e-79	4.29	0	27.98	7.75948e-79	99.3834	307.704	165.92	112.201	8	479.74	431.78	1044.4	7	9.94587e-80	4.06
K00673	2930.18	350.63	5020.22	1953.04	968.692	13015	2003.11	733.736	20150.8	12364.3	3460.51	3053.25	1849.69	13683.6	2624.01	1216.9	858.633	152.498	7823.66	23662.4	10193.5	317.089	10467.8	2890.66	3430.74	3550.51	85.8202	4255.72	13856.8	1869.28	2202.56
K00674	9288.08	2618.99	12617.3	5821.08	23117.5	17688.2	8190.09	4389.57	30121.3	21923.6	5345.91	9707.01	4125.02	30135.7	13465.9	2846.32	22616.7	25001.7	18688	29233.5	17053.1	7812.86	11585.8	35869.8	14961.3	13778.7	7912.72	10621.6	21193.6	28362.2	17988.9
K00675	6135.66	2166.81	11334.9	6225.37	4810.64	7596.57	7615.29	2444.77	34788.7	19451.7	5183.41	5253.29	4514.42	25505.3	9533.44	2167.15	3471.96	2422.39	22140.7	27518.3	18397.9	2541.2	16348.1	26368.9	12422.7	8816.38	2309.6	10977.3	24134.2	7262.19	6369.62
K00677	17194	20627.3	32890.7	23759.1	33941.4	43409.4	12852.6	57778.3	32143.5	51541.1	5458.45	43177.9	10058.3	75495.5	10860.9	7580.41	17593.4	48036.7	37337.8	35095.9	74361.2	34794.7	11458.4	47815.8	39785.9	32143.9	9219.4	16494.3	27365.3	20712.9	55797.3
K00680	13576	9856.71	10621.9	16069.9	22751.2	22829.9	19528.9	17154.9	20832.5	5245.76	2098.42	18353.3	3790.92	18490	14910	1496.32	19039.3	27468.5	8669.17	6610.91	23868.2	14042.8	2356.86	22053.5	16324.1	20422.2	11365.2	22312.4	9880.96	16420.9	25537
K00681	11879.3	3690.19	22193.5	7791.3	11583.5	25698	13550.7	5798.99	62314.1	31038.7	8299.64	9233.04	8399.17	53673	7892.16	4746.23	17427.5	8759.97	44299.9	37636.4	35538.3	8653.16	22462.3	59089.8	31771	18535	6788.64	20460.4	38478.3	15056.4	10144.2
K00682	0.0141545	5.22496e-77	0.00138312	0.0296413	0.00350887	1.01492e-121	0.0377988	0.00860383	0.0134658	0.00350887	0.00583424	0.0440989	0.000363085	0.00269125	1.97547e-76	2.51944e-76	9.51946e-77	0.0831054	0.00976454	0.00843205	1.68987e-75	0.0114989	0.011948	0.0837053	0.00701316	0.024831	0.0216937	0.0224376	0.0370888	0.00262274	0.286405
K00683	0.352699	25.33	0.152981	3.50288e-09	0.0272352	2236.33	5588.34	0.656288	0.0730568	2.03931	0.00831593	2.50124	11.5933	13.6496	10.0643	1.09619	1.55197	1.19556	1.20881e-09	4.62229	10.4264	0.566659	5.56671	43.5129	9.03	123.661	0.352699	1.66502e-10	392.628	170.59	4.19987
K00684	5183.72	6206.45	10022.1	3191.99	8160.51	19430.5	9594.75	19720.6	21465.3	14000.5	3998.48	16809.7	3309.58	22918.3	4516.08	2945.23	2765.41	12379.1	10554.1	24641.9	27422.5	6494.38	10622.9	6212.29	8541.26	10495.6	2791.83	8376.24	18150.2	4048.9	16467.7
K00685	73.3269	6.43061e-76	0.86	5.39356	10.7607	9402.4	29.4443	225.646	25.52	73.9096	3.63	58.3336	16.2345	3489.01	53.6036	7.94	173.537	19.5199	4	83.9551	218.972	11.0175	1.34	297.878	94.4671	110.105	19.12	4.90502	78.1391	29.464	99.4739
K00686	990.3	174.574	425.37	262.199	1905.84	175.13	1013.22	188.219	135.515	496.796	60.8687	317.626	258.867	242.51	483.006	38.1648	377.195	171.121	232.4	335.866	259.392	323.766	62.692	783.691	403.349	1709.01	581.963	320.452	633.51	1212.56	221.939
K00687	7.22	40.8	143.68	142.68	84.3898	2.7	2021.76	1.2617e-08	221.241	110.344	37.76	222.584	13.86	255.01	39.4421	111.092	120.73	4387.41	13.2	230.033	30.6077	133.03	254.975	153.286	76.61	253.633	180.75	316.01	218.65	2372.28	48.03
K00688	42732.1	40031.7	56466.9	38262.3	93458.4	39962.8	50977.6	82388.7	85051.8	80991.5	13325.8	66307.3	26338.2	112647	77728.1	10415.9	92482.5	91346.6	79392.9	78976.9	97352.3	49987.3	31870.8	154014	71852.8	78125	42226.9	52754.4	70327.3	95407	77135
K00689	0.322432	114.448	166.57	762.697	46.0465	78.5137	170.495	4.61077	85.4901	187.937	29.5063	23.0799	51.4664	240.804	40.4301	131.151	211.684	8772.43	17.5081	291.549	186.276	388.526	458.172	134.56	77.2648	92.4526	158.157	55.8111	356.606	1933.13	76.8803
K00690	7853.01	5322.04	13584.5	5466.65	18407.4	5390.42	11569.3	8059.71	28968.5	22887.4	4684.09	10789.4	8154.6	24725	29091.8	1707.72	18590.5	21641.6	18754.5	28995.2	18068.8	6335.21	14251.6	46850.2	17358	15534.2	9348.59	8967.49	20305.7	23586	13032.2
K00691	1495.9	4027.24	2406.13	11640.4	4893.72	4800.4	3208.82	3374.51	1004.97	931.536	291.626	4381.36	620.693	1345.54	1608.27	400.91	1438.41	5760.21	1080.29	1602.52	2304.59	1609.53	108.269	1706.56	953.515	2960.32	1599.67	4435.56	1911.16	2584.39	14364.1
K00692	80.2291	32.3242	192.451	280.411	569.63	3131.36	117.321	45.7745	31.0384	64.6823	151.064	64.2354	27.2104	1297.27	48.372	26.2267	67.4694	12.5192	33.5745	51.2447	207.851	184.989	95.1666	118.468	355.977	177.737	85.782	38.545	113.203	242.136	56.729
K00693	0	0	0	1.51602e-54	0	3.20047e-51	0	3.56303e-53	0	2.72987e-54	0	0	0	1.28979e-51	4.39827e-54	0	1.12497e-55	0.669027	0	0	6.55865	0	0	4.18	0	6.82338e-54	0	0	0	0	2.22497
K00694	3541.78	1008.47	9139.98	3314.13	7824.75	12913.2	3974.28	1463.42	34131.6	20581.4	6185.35	4147.67	3648.71	20590.8	4522.54	2384.49	5994.03	6558.82	15700.2	27711.2	17651.5	3060.38	16880	4909.81	4929.28	4604.92	1344.91	7734.61	25905.9	6600.62	3741.02
K00695	90.4632	525.721	456.418	10.4033	107.082	111.659	27.8094	7336.52	34.452	43.939	22.802	4153.1	18.0045	1364.71	352.379	76.3393	116.497	852.132	17.6559	34.8403	1949.04	1061.16	2.81105	295.517	632.995	61.2505	12.7468	57.0129	175.979	7.94629e-78	346.242
K00696	4.39081	4.15137e-78	1.02773	4.93646	0.628378	345.29	149.194	42.5103	0.327435	0.572261	8.14285	5.13525	0.128986	0.0806095	0.00495029	0.118491	10.2007	16.7648	1.74002	34.0869	1.34076	2.72455	9.76449	8.63704	9.13485	9.63067	13.6723	2.34858	21.7948	100.117	19.6347
K00697	3204.37	356.529	5121.72	2514.71	1038.85	3745.86	2096.55	712.175	20264.3	12450.2	3480.08	3102.35	1930.4	10271.6	2662.12	1220.78	957.761	217.853	7846.74	23645.3	9860.09	335.259	10492	2725.93	3311.21	3689.59	118.352	4299.42	13958.3	1981.06	2240.24
K00698	0	0	0	4.1472e-67	0	8.75515e-64	0	9.74697e-66	0	7.46778e-67	0	0	0	3.52833e-64	1.20318e-66	0	3.07745e-68	0	0	0	0	0	0	0	0	1.86659e-66	0	0	0	0	0
K00699	0	0	0	0	0	0	0	0.0387669	0	0	0	0	0	0	0	0	0	0	0	0	0	0	0	0	0	0	0	0	0	0	0
K00700	37560.1	34872.9	46446.7	31165.3	82440.3	34694	44299.3	60919.6	61419	64261.9	9206.23	55265.1	21795.8	90516.8	70969.9	7391.84	88393.7	76188.6	61625.7	50077.1	75841.4	42578.4	18125.2	144448	59359.3	65554.6	41153.8	41456.4	50899.6	84904.8	73376.4
K00701	15.3692	3.48396e-78	6.44924	6.0871	17.6132	6.70978	4.02737	1.02118	10.4122	5.87105	2.37311	3.74267	0.0425769	42.257	86.8077	7.5827e-31	18.8712	1.67744	0.0277284	0.856114	70.4526	5.18232	15.6249	95.0956	17.1938	18.8916	10.9318	2.59278	113.647	45.591	3.54948e-08
K00702	5602	6584.53	8514.69	4701.04	16026	4407.96	6197.69	6825.16	6941.25	6650.45	917.473	6502.39	3172.03	8580.91	14982.4	1376.49	16071.3	13727.8	7844.4	5092.46	6526.49	5990.68	1826.44	24035.1	11790.1	13185.8	7547.79	7545.7	6063.23	17033	17573.4
K00703	34845.3	29651.7	44575.1	27962.2	73552.1	27779.2	35876.6	47793.9	52920	59418	8253.54	41417.6	19675.2	80103.8	56292.8	6821.21	78912	69780.5	55693.5	46955.7	61392.5	38853.8	16095.6	126164	58140	59620.6	33781.7	36994.4	45412.7	78088.7	66328.3
K00705	43726.4	34552.1	51676.9	30589.1	94673	33495.1	50800.3	59955.1	59853.1	75368.8	9329.14	48791.9	25915.9	102716	78648.8	6855.47	104831	84228.3	70414	52465.3	72918.9	45493.2	19045.7	179316	70198.6	72838.6	43458.2	49346.8	51006.3	92052.4	79519.8
K00709	8.4	155.549	94.4114	6.53845	181.026	504.878	48.5584	464.849	9.44608	3.2	5.10995	127.026	5.72279	223.287	29.4208	0	53.63	474.692	88.0136	224.141	317.817	324.139	0	82.5514	119.323	67.0903	12.9551	122.362	6.14159	18.841	742.922
K00712	130.727	105.789	420.472	314.153	202.776	116.913	534.175	262.169	430.768	165.123	109.188	28.8297	51.3457	760.171	215.401	71.1382	595.465	534.371	197.471	306.198	57.0361	231.728	131.307	861.699	434.956	346.916	67.1022	72.6876	205.738	2136.38	119.922
K00713	2.37644e-05	0.562714	10.2099	1.27153	4.64338	4.69902e-11	7.01994	0.672086	124.979	342.666	4.20298	1.73975	2.33374	31.1465	2.47571	2.44841	1.2488	0.0818213	62.0924	11.2242	104.739	0.385427	74.6927	3.50745	0.708685	4.1255	0	20.9831	25.2733	1.1986	8.08969
K00720	66.2962	9.71181	14.1784	20.5906	41.3085	0.757495	13.4978	13.7224	88.7052	86.8481	20.9832	10.7882	0.148221	281.584	36.5056	39.6477	169.307	654.85	0.281818	27.3846	56.9271	39.8442	28.2883	155.099	16.3952	25.1532	22.9166	18.2416	107.721	136.696	18.8217
K00721	19625.6	19492.3	26694.2	18267.6	43588.2	21663.9	11792.5	44114.5	13977.9	39188.4	2721.13	36733.8	12963.2	60606.3	33356.5	4704.38	36784.8	48578	37974.6	16651.9	46530.8	28254.9	2974.24	90812.1	36640	32829	20160.2	16063.3	18670.2	40121.2	58108.8
K00728	6.17769	23.6985	17.9297	8.93428	18.9592	1.90465	13.991	22.5034	88.0786	39.8778	4.00981	22.8368	8.36421	21.1103	46.005	5.67532	9.54575	6.48472	33.8003	93.5668	65.655	8.83794	3.57478	108.084	10.4228	17.6382	48.4242	14.2907	76.6881	27.932	155.509
K00729	0.330092	1.37122e-79	0.2646	2.47421	0.0521496	3.61039e-37	2.33281	10.8719	21.1193	2.91215	8.26259	42.2539	0.419119	3.81141	1.46358	1.17086	1.26905e-41	0	0.157316	11.6505	4.43482e-78	1.95686	0.778535	57.8978	0.104231	19.8112	3.31268	29.9261	0.551222	0.170898	0.14895
K00737	69.8524	384.278	1642.84	344.176	264.731	20.8214	563.334	148.012	4318.65	2274.3	453.99	147.201	403.47	3446.92	447.542	358.971	170.451	20.1137	186.267	1290.1	2485.48	54.6875	1582.11	235.504	260.531	223.16	512.676	666.442	2912.32	288.702	909.493
K00743	341.535	556.909	194.244	66.8806	1168.12	237.182	274.043	1383.04	384.609	189.61	64.997	204.097	139.806	1997.26	1767.33	163.822	3167.24	95.0707	1141.59	414.308	1001.44	933.821	19.1194	2152.53	548.988	1037.69	1395.7	414.391	496.195	1985.27	872.86
K00745	5.10343e-08	9.99916	1.79045	1.29911	1.30291	0.722147	13.7868	3.7448	24.9191	4.39626	0.487539	2.81306	1.46682	15.5405	3.42118	2.54732e-26	0.487539	0	1.30291	9.65631	153.41	8.14527	4.56017	9.4649	4.56017	9.12034	7.17364e-08	4.8493e-09	51.7884	41.7871	11.1382
K00748	11188.7	11770.4	23186.5	13465.9	21541.5	33427.1	10570.9	30894.5	30203.4	33049.8	4993.34	24784.8	7084.21	53590	7683.32	4601.75	13580.7	29548.5	29965.7	31720	48352.6	20464.6	11077.9	40627.9	30009.4	20830	5409.76	11527.4	22460.8	14847.4	31906.9
K00749	0	0	0	6.26618e-121	0	1.32285e-117	0	1.47271e-119	0	1.12834e-120	0	0	0	5.3311e-118	1.81794e-120	0	4.64985e-122	0	0	0	0	0	0	0	0	2.82031e-120	0	0	0	0	0
K00750	0.0522289	0	0.00462709	0.104408	0.0721928	0	0.139474	0.00358741	0	0.0129474	0	0.0534327	0.000544148	0	0	0.118491	0	14.927	0.0360303	0.00462045	0.0744239	0.0459961	0.0440872	0.15982	0.0258779	0.0419366	0.0734156	0.00496281	0.136854	0.00967767	0.0748013
K00752	1144.56	462.842	1575.74	786.052	1244.85	472.305	1480.17	1421.25	1387.23	956.598	82.3996	1187.74	734.026	934.115	4870.74	21.9858	3649.37	863.438	1163.47	471.474	4496.46	1434.57	1024.06	4809.26	890.01	2018.61	2151.87	1493.94	1310.04	2415.45	531.492
K00754	6166.93	9259.97	8026.18	9092.41	20242.7	16532.4	11491.7	17130.1	16738.5	10249.7	3271.76	10486.6	2256.83	33801.9	16035.4	915.722	15116.3	19141.5	10557.5	14498.1	19038.6	8481.8	1208.42	33697.5	19018.8	10074.5	9142	4122.13	6952.09	28271	13338.3
K00756	6737.69	6315.19	9932.53	3474.13	22391.8	4784.87	9774.1	4898.99	7547.06	14365.6	2104.5	7594.12	6614.44	21983.3	24035.4	2629.1	21161.4	17301.3	16148	11225.4	10249.4	6962.59	2758	50863.3	14228.8	14533.1	12706.9	5986.62	10831.8	35667.5	16735.7
K00757	31530.7	24017.8	35404.7	24607.4	56337.9	45655.4	30657.9	48150.3	51029.5	48275	7215.78	50335.2	14425.4	77928.4	46952	5373.67	81235.1	47114.3	52275.1	42397.3	57864.4	34824.1	16300.1	97221.1	48162.5	48217.2	30969.9	36439.2	37808.4	62859.4	52372.2
K00758	4145.39	448.648	6508.54	3955.46	1832.21	13309.2	2690.93	811.131	20212.9	12539.5	3520.22	3297.54	2031.76	13887	2922.91	1220.67	1103.16	544.346	7938.12	23734.1	10400.3	566.828	10599.2	3484.14	3619.34	4683.8	407.009	4489.9	14316.2	2420.41	2367.08
K00759	26363.6	19699.6	29788.2	24175.7	53696.8	28140	26537.7	37940.2	44156.3	50038	7217.49	34196.3	11128.5	60807	42530.9	5926.21	62245.6	52074.5	36105.1	39383.1	55785	30748.8	15845.1	80081.4	37269.3	41320.7	25830.1	25325.1	35349.9	55669.8	44334.5
K00760	32848.7	25407.9	39684.6	28604.9	60191.9	41372.5	39384.5	45808.5	51432.3	52013.7	8670.4	39710.1	17726.6	83172.5	43089.3	7572.51	64300.8	58335.6	54549.8	47008.5	62002	36275.2	15745.7	112513	54048.4	54559.6	28916.8	35975.2	43513.5	74223.7	55748.5
K00761	32353.7	25521.8	39692	28435.2	63878.8	37596.4	33798.6	53285.6	49973.5	51663.3	8001.45	45461.4	16062.3	80344.8	42756	6450.47	67635.8	59510.3	53880.2	45589.1	63090.1	38918	15627.4	109509	54407.9	52271	28697.5	36155.7	40474.9	64994.4	55439.5
K00762	35726.7	31728.8	45828.3	31173.6	80241.4	45031.3	45718.9	52897.2	56926.9	58572.8	8755.71	46244.3	19657.8	90775.9	58397.2	7345.66	77748.7	69703.7	62666.6	49979.8	69583.8	43815.1	17600.1	134560	64218.4	62953.5	35200.1	40304.8	47649.2	76456.7	60535.1
K00763	28993.9	23125.8	35138.1	27199.6	58959.3	34603.8	32417.5	28755.3	47432.9	44193.1	7686.81	26061.6	15730.3	75779.4	41965.4	5003.71	66327.1	46330.4	51136	46471.5	47982.3	30039.5	15368.9	107688	49298.6	47956.6	26914.4	34412.8	35458.6	61520.4	44728.1
K00764	47086.7	41065.9	55362.1	41667.9	104079	58905.5	56098.9	79859.7	60811.9	66161.7	9976.19	69532.5	26174.6	119204	65129.2	10324.3	93214.6	89259.9	76362.7	54992	91601.8	58031.2	17918.6	167936	77094	79006.1	44503.2	54187.5	56123	91448	93443.1
K00765	23232.1	21364.7	32226.2	24299.2	51436.7	38179.3	29102.6	43932.4	37998.1	30008.1	6433.32	35136.3	15056.3	66140.4	36158.6	5931.9	40074.9	46301.2	43580.9	38184.3	48282	27962	14400.8	90978.4	43217.9	42465.2	21440.6	26416.4	34995.2	42774.3	48678
K00766	13119.9	17181.3	20986.8	16427.4	31789.6	29921.5	12699.1	35221.8	11439.7	7945.53	2089.34	26189.9	5863.12	42951.4	17007.8	3785.63	27304.5	31196.6	25863.7	13256.1	30954.1	21361.3	1721.05	52784.3	30602.7	25325.7	12876.8	13820.3	15076.3	26303.9	31492
K00767	18379.2	17140.3	27320.5	23598.3	31686.7	30544.7	23184.3	38096.8	37499	26163.8	5312.68	29732.4	12416.4	41728.9	16982	5727.19	23888.5	38967.3	24398.7	33796.5	45004.6	21430.1	12358.9	32414.1	24673.7	33353.5	12280.2	20834.4	30522.2	29674.8	38018.3
K00768	25820.6	21384.9	27489.6	18693.2	43105.3	24462.1	27747	38804.6	22953.2	25814.2	4604.52	28530.9	11103.8	61973.2	37921.9	3846.93	57583	43558.5	42380.4	46697.8	48309.4	28040.1	7973.5	97702.5	46023.8	39503.6	22975.1	24236.6	23191.7	53417.6	43684.3
K00769	2994.15	1518.93	5359.8	1988.75	1652.99	15304.1	2112.61	2102.56	20269.1	12456.2	3486.22	3478.67	1908.17	14243.5	2801.37	1208.64	939.005	944.057	8438.13	24592.2	10838.5	1065.06	10467	2743.26	3757.8	3761.79	175.817	4756.08	14658	2145.42	4568.63
K00771	0	3.48396e-78	0.000118089	0.00123048	7.25428e-78	4.87018e-52	8.12116e-57	0.00697857	0.0123136	4.15406e-55	0.005335	0.0270837	0.000197166	0.00246096	6.69286e-55	1.67994e-77	1.71187e-56	0	8.3548e-121	0.00656548	1.12679e-76	1.57494e-78	6.96788e-77	0.0369363	3.91349e-78	0.0123136	0.00164357	0.0192877	1.23513e-76	5.29753e-78	1.81357e-77
K00772	3845.99	1514.66	6433.68	2438.54	6759.72	6895.7	2089.4	2594.84	1894.42	2877.05	869.326	2779.98	2186.4	17803.4	2029.23	194.206	9303.54	3296.64	14774.3	4640.18	6082.31	5874.33	450.346	31016.2	14147.2	6110.71	3234.48	2427.12	2305.37	6068.48	2017.98
K00773	32067.6	26156.4	39570.2	26561.7	64296.5	42344.8	39715.8	53244.9	50371.3	51622.7	7877.73	43768.7	17591.2	82865.2	43069.5	6764.7	68205.1	59613.4	55113.5	45825.9	64495.8	39223.4	15612.6	111658	54736.2	52974.8	28740.9	36118.4	41582.9	65458.2	56051.7
K00776	0	0	0	2.51862e-58	0	5.31706e-55	0	5.9194e-57	0	4.53523e-58	0	0	0	2.14278e-55	7.307e-58	0.00516984	1.86895e-59	0	0	0	0	0	0	0	0	0.00690543	0	0	0	0	0
K00778	0	0	0	2.0283e-128	0	4.28195e-125	0	4.76703e-127	0	3.65233e-128	0	0	0	1.72563e-125	5.88449e-128	0	1.50511e-129	0	0	0	0	0	0	0	0	9.12909e-128	0	0	0	0	0
K00782	7486.14	6050.32	11253.3	11328	8590.16	5150.17	2324.35	24641.1	6662.61	4623.97	978.938	17735.7	2667.36	17585.7	3481.14	2311.99	3227.76	15799.1	6737.88	12972.2	27978.2	9787.06	3252.18	6836.63	8545.08	12350.1	2458.65	2532.23	6243.64	6762.48	14824.4
K00783	32587.5	26881.9	39512.2	26981.7	64534.8	42507.6	41152.7	44845.2	50523.2	51635.7	8041.39	39874.4	20752.2	81158.6	44406.6	6670.02	69262.4	58696.6	56586.5	45963.3	63030.6	38222.8	15656.2	112503	54512.5	53652.5	28724.2	38341.3	42013	66167.5	56104.9
K00784	21040.9	27214.6	37663.5	23153.2	50913.9	28030.8	19067	46825.5	39241.4	50043.4	6925.67	35802.5	17381.4	67963	40300.2	8065.92	43403.3	51539.8	41128	43753.7	53949.3	27506.4	13725.1	74031	39516.5	40811	23969.9	19877.7	39735	54962.5	53897.2
K00785	0	0.203121	930.016	45.459	85.0716	1.73383e-11	8.10758	4.52569	164.381	345.722	8.86467	4.3626	7.27653	727.612	836.395	5.85141	4.70905	3.1221e-11	172.344	528.631	290.804	5.72458	80.7356	46.6116	11.7202	14.5089	0.58736	26.4728	454.196	78.4931	328.661
K00786	5538.64	4750.72	8221.16	2376.87	24217.6	3254.42	4852.9	5845.53	4945.5	17830.3	1691.67	4773.26	3274.9	25802.4	19653.4	491.022	17292.3	18309.1	14517.4	9596.61	7622.42	5394.47	3019.83	57832.3	14872.8	11236.1	9502.8	4457.3	5753.19	21437.1	20647
K00788	37791.7	39339.3	54458.3	37191.2	74808.3	51133.7	45805.7	81843.5	54015	47777.7	8922.42	63049.2	24416.9	95486.6	38502.2	11385.2	75072.2	77301.2	64783.2	47987.4	87618.1	50994.9	14418.1	117924	69134	68088.3	31084.3	42305.5	51263.3	76756.7	77757.3
K00789	44155.2	30396.9	44757.4	31654.8	76365.8	46159.5	54745.5	52307.7	59915.8	62871.6	8832.55	46730.5	21443	89469.7	53102.3	8404.96	92455.9	63519.1	62648.1	49185.4	71422	46771.8	17954.5	129612	61411.2	66106.8	38110.5	55034.4	48931.3	87670.3	61163.6
K00790	52061.9	33329.9	50764.4	39324.8	97791.4	49359.4	65889.6	54070	64707.5	68061.9	10624.5	52667.7	23924.3	104927	71491.3	8268.13	114907	83332.7	75087.9	56679.5	74319.3	52030.2	19595.5	170641	70417	80281.4	49121.7	60696.1	55485.2	110135	80549.4
K00791	39923.1	35937.1	50192.8	38589.1	77871.7	51933.7	43631	80133	52202.5	70625.3	8590.37	61903.8	21275.8	104946	46758.9	9871.9	73400.1	77539.8	62862.5	49901.4	93587.5	53873.4	16108.4	119272	65569	65974.5	33305.8	43146.6	47263.1	72399.1	79491.3
K00793	19677.6	18549.1	31402.5	19598.2	39708.4	45429.7	21984.9	36888.3	38362.6	40328.6	6618.23	31024.8	13022.2	68236.7	21998.3	6008.98	34594.5	44916.7	41579.7	38453.9	53980.5	27648.2	12399.1	68846.2	42339.6	35151.7	14714.6	20015.1	32610.2	42212.2	40836.9
K00794	19741.5	18183.3	31251.3	19617.7	39872	36269.8	21987.6	36881.7	38018.2	40384.4	6646.11	31021	12972.1	64615.4	21677.7	5944.11	34547	44884.9	41404.7	38291.1	53710.4	27642.5	12423	68495.3	42395.3	35099	14604.5	19975.3	32462.4	42227.5	40776.9
K00795	6237.65	1833.76	8818.82	2828.74	17635.6	15066.3	4614.52	2244.7	21787.2	20602	4276.9	4952	3487.53	26257.5	11729.6	1300.96	14742.5	10646.5	15726.7	27051.5	13690.8	5148.41	11188	29922.4	10723.1	8810.6	4911	7131.41	16203.8	11820.8	11659.2
K00796	16162.7	17555	27318.9	18354.9	31179	35105.3	16427.8	37670.8	32559.7	35690.4	5854.9	29325.4	11672.8	61064.9	14424.6	6124.4	21025.7	38048.1	35757.6	36920.7	50942.2	24400.8	11998.7	50089.1	34237.7	29854.3	11591.6	15761.4	29310.3	33249.6	36607.9
K00797	16168	9466.98	22125.3	11441	30256.9	14647.6	16216	9602.76	30255	28844.6	6029.88	8539.87	7461.98	44392.8	24878	3057.02	27087.6	21477.8	33522.9	38496.4	21778.8	11919.5	12601.9	77285.6	31065.8	28324.3	14194.9	15559.8	26799.4	38064	19333.5
K00798	7236.09	11113.8	14513.5	12065.4	14326	18938.5	9314.4	29521.6	6853.48	13343	1012.75	21183.6	4364.73	35159.5	4845.99	3313.57	8200.02	24828.3	20073.9	7803.83	29591.6	15432.3	526.79	36324.2	20871.3	15782.3	4539.83	7340.28	8825.67	15539.8	30228.2
K00799	9188.35	1540.85	24636.9	7995.98	4907.1	55090	9350.77	2821.37	94312.6	56703.4	14700.7	10071.1	8669.53	63722	12769	6015.58	4453.48	563.36	37752.2	80561.9	47013.7	1461.49	45092	12358.4	10832.3	12315.2	483.903	19813.7	67061.3	7869.86	11073.8
K00800	33717.7	25575.2	39550.2	27676.8	61771.3	42266.5	41533.7	46156.2	51133.4	52199.5	7859.68	43727.4	18135.7	80734.2	44659	7220.88	71363.3	57096.9	55168.3	45717	61088.7	37501.6	15795.3	111646	53278.9	54755.5	31283.8	39491.1	42665.1	68395.5	56505.6
K00801	76.3606	25.33	6.4582	15.8015	18.0178	3335.09	5604.9	26.4064	15.1735	7.20403	7.94599	65.1601	11.9168	494.466	97.6364	0.00371948	129.525	2.14433	1.1208	5.79989	309.075	59.7324	20.9676	136.665	100.019	133.383	37.7199	4.05029	802.234	215.592	1.15036
K00802	0	0	0	1.92762e-124	0	4.0694e-121	0	4.53039e-123	0	3.47103e-124	0	0	0	1.63997e-121	5.59239e-124	0	1.4304e-125	0	0	0	0	0	0	0	0	0.00181768	0	0	0	0	0
K00803	798.74	831.991	664.815	339.621	1932.9	652.679	1485.5	1380.76	1395	1110.55	120.277	1197.82	561.014	964.021	6189.7	58.4899	4300.14	1029.31	1008.3	583.261	2236.32	983.321	1086.23	4638.78	908.186	1482.33	2351.29	897.024	1300.89	3236.93	724.108
K00804	0	0	0	1.62047e-126	0	3.42097e-123	0	3.80851e-125	0	2.91794e-126	0	0	0	1.37865e-123	4.70129e-126	0	1.20248e-127	0	0	0	0	0	0	0	0	7.29348e-126	0	0	0	0	0
K00805	24909.2	14795.8	23428.7	14604.5	46695.4	11462.2	33975.5	17080.4	25963.2	20648.1	3608.05	15856	11485.6	34254.7	36665.8	2456.43	57359.5	29361.1	27272.2	19696.8	22360.7	19034.5	4898.53	75493.1	28497.4	40181.9	26537	25602	21431.6	59976.1	26969.7
K00806	34791.1	26192.2	40173.2	29505.2	67711.8	43202.3	43131.1	48423.3	52028.2	53206.4	8748.39	40620.1	19026.8	84326.8	44543	7707.26	72442.5	61510.9	56877.9	47415.3	64408.5	39693.3	15836.8	114355	54904.7	56808.4	31376	38325.4	44371.7	76715.3	56986.5
K00808	131.639	24	9.06323	0.818822	17	61.5689	12.2315	16.7898	28.5934	30	5.85667	28.6386	40.1056	21.9257	22.0496	9.7507e-77	119.905	0	4.84928e-120	4.01527	1.70148	0.226831	4.04429e-76	88.0241	8	6.5934	7.88006	48.3278	25.99	4.1546	46.9582
K00809	447.491	99.9707	259.287	645.453	108.445	948.221	18.8754	374.171	97.3877	364.982	11.5239	2300.78	629.586	123.232	212.913	35.4221	328.781	916.123	420.119	61.8712	269.16	467.052	97.8412	403.407	279.317	1201.46	366.545	716.484	346.171	172.194	1170.03
K00812	28575.4	23683.5	29286.7	27048.5	43383.5	32244.6	31141.3	82807.7	17738.3	36650.4	3697	59012	12293.5	67669.6	15266.6	9635.47	41633.5	52339	34880.4	15178.8	71570.2	43637.4	2664.6	61408.6	40437	43326.4	20402.6	33067.5	25495.8	56706.8	59642.4
K00813	3023.3	378.377	5338.83	1983.04	2555.17	14071.2	3426.19	752.372	23661.7	12481.2	3706.41	3409.24	1900.16	14561.3	2855.56	1312.31	1122.63	1382.41	8150.51	24095	12412.6	539.197	10600	3339.02	5638.87	4005.75	479.415	4435.65	13942.3	2104.02	2196.92
K00814	0	0	0	1.02073e-55	0	2.15486e-52	0	2.39897e-54	0	1.838e-55	0	0	0	8.68408e-53	2.96133e-55	0	7.57435e-57	0	0	0	3.74146	0	0	0	0	4.59414e-55	0	0	0	0	0
K00817	31433.3	29712.2	40392.1	30617.2	72865.1	54198.1	36616	53122	43326.2	51201.4	7758.71	45720.4	18765	86389.1	43181.8	7270.04	62099.1	69346.5	55006.1	45669.5	71150.8	41608.5	15504.6	113864	54460.9	54035	29927.6	37395.9	41709.5	58663.3	66912.7
K00818	10629.8	7991.93	10798.3	15847.4	17029.7	12584.3	12770.9	29115.9	3906.1	3434.07	600.141	22058.3	3984.59	18646.4	4969.38	3652.71	15936.6	24741.3	7299.07	4148.59	21973.2	14660.6	547.821	11334.9	7951.44	17184.7	7428.92	9858.71	9138.12	12949.1	28760.9
K00819	1753.21	883.863	1390.16	1585.22	864.064	2558.39	678.839	6471.73	157.768	155.8	43.6568	4599.66	752.309	2375.32	629.54	367.005	750.872	2202.85	1053.01	243.734	7569.28	2618.14	71.5694	694.846	1074.64	1294.88	315.257	216.869	657.48	833.993	3878.65
K00820	37247.7	31530.9	43573.1	32396.8	72702.9	44402.1	39217.9	55317.7	56430.8	45843.5	9904.95	50238.8	20139.9	87157.2	53235.6	9051.88	85739.6	61871.7	64436.4	50760.8	63853	41179.7	17743.3	137073	67102.8	60925.1	36299.6	39921	48734.6	77463.1	57221.3
K00821	24826.6	16377.9	23974.6	11689.8	38783	36616.3	28802.4	16917.1	36919	24343.8	5984.89	19004.6	14996.5	49514.4	28840.9	3323.99	57170.7	19057.7	42447	37857	28840.4	19260.2	13257.9	78004.2	35308.4	35043.3	21446.7	31873.9	32596	40831.8	18303.4
K00822	20.9534	2.59384e-49	9.58109	9.28978	33.3868	2964.74	2.59072	118.824	31.1245	116.315	6.63955	11.9257	9.53921	952.262	166.375	7.30086	50.7893	6.46283	2.00121	82.7028	125.367	14.9869	23.5325	355.215	42.0062	51.0242	30.2552	2.80538	203.092	81.6534	70.4464
K00823	5307	786.912	9377	5828.8	4365.97	5082.33	4030.45	1329.52	29247.9	17654.4	4488.04	3920.35	2935.68	14859.9	4678.05	2407.01	5705.93	2897.97	15375.1	26353.4	14749.7	2087.68	13897.7	6827.52	5190.69	7779.45	1136.5	7155.18	21165.5	4069.62	3802.83
K00824	2898.07	2102.7	4649.15	862.973	3834.76	7436.42	4263.92	3476.92	2566.89	2657.34	890.207	1561.8	1965.13	17807.6	2325.95	335.301	5809.89	3307.5	14475.2	5089.45	4095.02	3759.62	384.39	30115.6	13954.9	6281.44	2567.71	3712.66	3178.55	5884.47	2332.24
K00826	32297.9	24724.3	37214	30414.3	60309.6	37070	40254.8	46194.4	50308.2	51418.3	7281.11	41212.6	16815	65789.6	42676.6	6350.04	62605.7	57738	43774	45452.4	62032.5	35621.2	15862.5	83634.1	40916.3	52766.8	29634	35783.6	41737.4	60773.8	56732.3
K00827	0	0	4.39878e-05	0.131732	0	1.03144e-52	0	0.00259951	0.00458679	8.79776e-56	0.00198728	0.0100886	7.3444e-05	0.000916703	1.41746e-55	0	0.298773	0	0	0.00244563	0	0	0	0.0137587	0	0.00458679	0.000612226	0.00718466	0.0843928	0	0
K00830	417.685	177.78	211.35	793.028	62.5392	9690.02	265.575	814.076	171.611	138.138	17.4841	180.494	286.907	3570.46	40.1946	3.08889	17.1901	128.264	335.403	98.1978	1275.92	563.319	15.6014	269.105	175.607	911.31	557.44	194.992	380.791	38.575	56.1329
K00831	32279.1	26484.5	39324.8	27715.6	64657.4	37774.3	31084.5	54841.9	44503.7	50759	7012.21	45496.6	17232.7	79180.1	43165.6	5745.12	69338.4	55422.3	53073.1	40364.5	60479.1	38158.6	15290.3	108622	51660.3	51271.1	27423.8	35781.7	38302.5	55750.6	56153.9
K00832	4973.42	1603.7	12273.5	3196.82	8180.59	14138.7	4319.11	2309.07	26441.1	14286.1	4667.97	4346.45	3551.23	29372.2	4182.01	2368.02	9283.82	7011.61	22148.9	27927.7	19127.6	5833.33	10850.7	34286.5	19857.3	8535.17	2171.35	5866.77	16457.1	12605.1	3551.88
K00833	12790.5	12301.2	22883.5	15804.6	23566	36607.8	14514.5	46940.1	30962.8	17713.5	5090.1	39433.1	7798.48	56895.6	10337.6	5288.95	15480.5	33718.3	31197.8	34647.4	53306	23802.4	11252.1	44298.8	28845.6	27015.7	7415.68	15212.8	25166.7	21523.3	35123.1
K00835	2942.39	375.96	5055.34	1961.95	987.341	23355.9	7595.77	779.272	20214.4	12422.3	3467.23	3004.81	1880.06	17249.6	2728.4	1206.39	845.539	127.05	7829.32	23533.8	10104.8	318.551	10494.5	2589.27	3367.93	3606.36	72.4227	4266.4	14697.4	2061.93	2144.34
K00836	854.501	1189.9	5264.68	2729.94	1804.24	4062.32	2006.93	745.482	20741.9	9548.62	2633.99	793.049	1647.69	9314.72	1812.67	1180.31	813.603	478.786	7478.27	5596.58	8548.65	750.671	7093.33	2199.73	458.255	1377.53	418.288	4134.52	13468.5	1725.14	2874.29
K00839	41.4632	215.187	3304.98	926.408	895.066	3371.15	1185.14	124.27	12040.8	6664.93	1204.98	389.903	1022.28	7496.83	910.279	810.287	511.759	51.687	6362.67	3362.45	5509.86	168.523	4791.04	761.482	285.858	568.274	101.315	2554.03	8453.82	558.925	1571.96
K00840	2976.64	367.077	5055.21	1947.64	976.064	4004.42	2007.18	587.745	20216.1	12353.7	3464.97	3003.57	1889.63	10310.3	2607.62	1205.04	823.014	137.373	7829.32	23619.6	10012.6	312.519	10473.1	2543.3	3352.66	3459.06	69.4804	4290.06	13883	1857.18	2161.83
K00841	4393.12	1642.9	4738.23	4712.35	12866.9	4456.51	6265.83	1770.46	5754.96	8329.07	1386.79	2160.9	1821.06	13499.5	9497.86	329.454	15683.8	15453.4	7422.25	3438.19	4557.93	4000.2	1009.72	27725.9	8745.69	7136.6	5574.87	4881.32	3047.75	14371	9710.51
K00842	422.423	54.5367	1312.16	221.57	748.254	1232.33	560.323	279.358	3468.32	232.764	221.896	164.194	117.722	1099.43	241.869	221.656	150.166	1167.51	565.741	206.539	2208.19	293.161	44.5761	973.04	2232.46	2682.48	723.969	196.895	387.883	342.465	163.594
K00844	2843.73	1836.87	4341.61	9526.2	2674.07	2863.7	1557.22	3028.54	220.985	997.611	65.8097	1824.45	679.717	2320.22	1547.92	598.426	1031.59	2458.67	1217.32	955.299	4834.21	2714.27	148.373	1878.7	1888.37	4415.88	1499.58	572.323	1581.25	2009.58	3989.7
K00845	48954.3	48871.2	56923.1	54512.6	104947	57602.3	62450.4	74933.8	67351.8	66025	9314.36	72518	29025.4	86841.4	73707.8	9783.69	91696.4	100627	60897.4	55058.5	92064.9	52983.6	19458.5	123323	61897.9	86092.4	49086.5	55829.3	60060.3	93794.8	133849
K00846	0.00275404	0.00688539	0.000967798	0.00295171	0.00804802	0.00138076	0.00254247	0.00519806	0.00331596	0.00615621	0.00028016	0.000173657	0.000363367	0.000770979	0.00494169	0.000170752	0.000310361	0.000540579	0.0101683	0.00297072	0.00389354	0.000303661	8.53501e-05	0.0020959	0.000773242	0.000346497	0.00797292	0.000669161	0.00814365	0.00081035	0.00385384
K00847	43546.2	39330.7	51816.3	42793.2	78499.6	43517.1	56827.9	88520.3	75227	75199.6	12662.1	64762.2	22412.5	102105	61953.9	10570.9	72990.9	89262.5	61083.3	77339.4	103586	50439.6	29972	116583	65647.8	70167.3	37106	51184.6	64571.1	79731.8	89113.3
K00848	15067.8	18046.9	19945.3	19844.4	28328.7	16697.9	15436.5	42140	24872.8	18441.1	4642.96	32892.1	7498.32	37109.6	20805.9	5748.92	19110.7	34182.4	21211.8	34067.5	41229.2	20061.1	12521.1	26114.6	20729.2	27763.2	15531.9	15092.9	27514.4	25273.2	33479.6
K00849	23297.8	23144.5	32585.4	25711.4	55468.9	42720.4	30441.4	42937.2	45610.9	51993.9	7143.11	35215.4	14477.4	71614.4	43655.6	6064.11	46582.2	54670.4	40312.3	42377.5	52255.3	28970.6	15155	86887.9	41241.5	44775.9	24759	24904.4	36478.8	56129.7	54997.3
K00850	66078.6	65532.4	88245.9	56800.2	153611	77164.6	91173.9	137516	90486.1	95222.9	13455.2	114548	37014.5	171482	126659	11873.1	151355	139790	110102	81310.7	131612	81330.2	24076.9	261490	112240	118092	74756.8	78400.9	82191.5	152361	140357
K00851	6035.31	1062.59	8243.4	4480.24	2157.02	17196.4	5337.12	1495.85	21640.5	14513.6	4066.94	4897.15	3842.45	17993.1	4859.07	1492	1639.33	715.695	9812.86	28117.2	12108.7	836.005	12268.5	4767.16	5183.99	8101.06	1322.71	5434.48	15482.4	4439.77	2646.94
K00852	25064.7	25462.6	22154	20111.3	42368.3	38093.8	28245.6	30310.7	44460.4	29759.1	7378.49	37951.8	16552.3	44250.1	39462	5009.79	67630	28049.3	41908.3	47778.9	39357.7	22474.9	17383.7	50810.3	28262.6	39200.9	34954.6	33341.2	38685.4	61581.1	39828.2
K00853	6256.41	7703.62	8734.07	5622.59	11768.3	10127.8	6817.77	6668.28	21954.8	14937.7	3681.65	14548.9	3097.77	12930.1	7103.64	1488.09	5929.97	10717.1	11244.5	25430.3	14727.9	2509.36	10746.4	6659.71	5506	9249.79	6244.91	15682.1	16845.1	6449.57	24400.2
K00854	39631.2	32627.9	36334.9	34105.2	70218.9	32157.3	41759.9	58824.7	47804.3	38856.6	7467.21	50538.7	23621.2	55552	62412.7	7142.55	82375.3	44413.5	49944.8	46994.8	58192.5	35166	17007	87512.1	42087.8	55162.5	47971.4	38243.9	50094.8	65842.9	52578.1
K00855	3017.53	350.63	5030.35	1963.27	1012.06	13444.8	2018.97	790.782	20145.7	12362.8	3468.85	2980.5	1848.45	13806.5	2762.98	1199.11	968.663	128.795	7823.7	23587.1	9968.78	317.252	10495.6	2660.69	3326.18	3500.95	84.4932	4267.62	14067.2	1942.34	2189.3
K00856	1232.3	560.921	644.564	1502.19	6509.7	640.18	787.425	2195.14	477.642	572.34	194.742	484.818	575.676	1559.7	314.998	273.802	4144.58	2653.44	1557.08	515.459	3037.25	2891.04	63.3999	1691.62	1344.8	1863.29	1866.78	334.417	578.896	2385.24	2076.93
K00857	21155.1	15845.2	25369.5	21279.4	39709.1	25637.5	21214.5	34895.5	36007.9	52122.2	6186.7	29172.2	9315.93	59573.5	28481.3	5548.55	41474.1	45169	32279.4	36718	45328.8	26677.3	14098.8	60858.2	30055.1	31868.1	17911.2	24935.2	29596.7	47092.2	46170.6
K00858	32474.7	25638.3	39613.8	28192.8	64133.4	41841	39582.4	46361.4	50622	52419.2	8054.45	41368.8	17842.8	81631	43246.4	7274.79	68297.1	58605.8	54902.2	46041.3	61909.5	38224.5	15736.7	111631	53949.7	53376.7	29513.6	36504.6	42243.2	66568.4	55732.2
K00859	28267.1	27581.2	41808.4	26859.2	61101.1	43551.9	34839.1	46429.4	49338.8	58278.1	8362.19	40888.7	17693.8	89937.2	41874.7	7834.36	50494.5	60809.5	58458.9	45759.6	70481.4	37049.8	15515.3	118714	61639.4	50314.7	26436.5	30511.9	40547.7	62451.4	55450
K00860	9229.56	8419.39	16219.1	14950.6	14538.2	20297	7340.89	28408.1	23697.7	31564	3850.87	20728	4194.43	35078.2	7927.01	2888.43	10691.4	19748.8	16484.9	28018.2	31397.3	15585.4	10943	12605.1	13963.9	16569.4	4927.13	11234.2	19352.4	10641.6	24699.8
K00861	0	0	0	1.57355e-56	0	3.32192e-53	0	3.69824e-55	0	0.0174277	0	0	0	0.020956	4.56517e-56	0	0.0382768	0	0	0	4.36927	0	0	0	0	0.0138994	0	0	0.0453334	0	0
K00862	749.43	87.7691	318.665	795.31	795.672	92.6196	521.015	78.0378	84.9628	201.553	44.5037	245.568	159.125	200.264	316.733	8.60476	274.558	121.679	85.5585	80.4841	155.88	207.577	55.3555	595.571	253.541	945.189	215.574	185.274	376.574	547.124	138.384
K00863	1866.32	2481.88	6216.15	4449.84	4389.89	1210.27	3216.21	2110.33	21873.8	10977.9	3426.31	5570.47	2428.92	11993.3	7040.38	2221.86	9638.12	4084.26	10193.8	9468.5	9780.66	1666.79	7314.03	5443.2	1489.19	2355.65	5722.82	4504	16703.5	18663.4	6580.7
K00864	32135.1	23993.3	31182	17409	62117.8	35472.9	39680	40009.4	46232.8	36477.3	7742.79	42567.8	17045.3	62539.4	50348	5504.02	80770.3	45551.4	49830.1	41297.3	50766.8	29310.6	16124.1	99502.8	43185.6	46621.3	35513.9	38531	41809.4	72783.6	47119.3
K00865	22842.9	18075.2	26879.7	16425.1	37938.4	29928.4	23636.9	44799	46788.4	45222.8	8631.12	38709.6	14336.7	52241.2	26020.6	6084.18	37237.9	37545.3	31221.3	59039.9	55307.2	26003.3	21660.8	37143.3	32264.1	37951.2	18604	20780.6	36491.5	38985.4	31766.4
K00867	5068.54	542.872	5660.29	6723.81	1264.22	13698.6	4601.02	1216.83	21292.8	14536.7	4378.04	4985.44	2133.85	15910.8	2767.48	1388.28	1118.15	4823.25	8372.11	30263	11185.8	600.489	13406.8	3483.36	4694.99	6522.36	277.349	4966.12	14813.6	5234.39	2477.48
K00868	33163.3	23081.6	42608.2	26708.4	57607	39628.1	34518.2	45635.1	69095	47673.3	11121.1	39799.2	18054.3	85489.1	46629.1	7527.8	72082.4	52925.2	57835.1	68757	61516.9	31860.5	25808	108205	50581.1	53665.1	27107.8	40338.8	52035.7	65519.4	49084
K00869	10.5221	58.76	385.486	2336.48	92.4255	137.41	2259.45	69.9115	336.316	397.922	215.82	751.97	144.206	438.389	73.1124	123.091	138.825	4410.78	32.9901	328.698	381.326	367.895	351.988	320.225	241.889	539.073	425.867	855.135	334.804	2717.98	69.1784
K00870	6.00184	1.18373e-63	73.1914	2.05706	250.075	1059.93	0.770525	5.59223	3504.16	17.2065	215.364	21.0488	14.2342	379.089	0.191465	90.0042	0.0272849	1517.58	20.3773	16.5926	1828.86	123.449	11.2568	329.946	1958.26	394.011	157.066	14.8767	12.9031	69.9571	0.0650427
K00872	10666.2	4759.58	18250.1	9968.19	29131.8	23565.7	11959.3	6288.39	30329.2	27113.7	5973.74	9831.62	6534.68	49218	22260.5	2363.23	21928	25797.7	33284.7	33258.8	23649.4	10901.6	13365	75948.3	29921.3	22350.6	10484.7	10987.5	22535.3	25618.5	20112
K00873	33612.5	29382.3	49156.6	31598.4	64700.3	63535.7	43726.8	62365.9	75053.1	67186.7	12610.7	51810.9	20901.3	105339	51402.1	9213.32	57459.3	66993.9	61663.1	73628.9	79488.5	38100.4	26586.4	117069	58789.6	58654.7	30220.3	40058	59094.9	74705.4	62597.8
K00874	31324	23955.8	43589	24841.5	60136.1	46916	39676.2	68721.6	63029.1	42641.3	9292.2	57747.9	15436.7	80443.8	51354.5	8440.29	62416.9	50050.1	45876.7	47873.8	79924.7	35591.5	24111	86904.3	36619.2	48567.8	28924.7	44696.9	53065	52779.3	63611.2
K00875	0	1.62542e-77	2.17759e-76	4.92714e-55	3.38443e-77	1.04017e-51	3.78887e-56	1.158e-53	2.72981	8.87222e-55	1.0042e-76	0.67	7.74857e-77	4.19189e-52	12.9922	7.83765e-77	6.85104	0	3.89788e-120	1.92821e-76	1.30303	0.0103065	3.25082e-76	1.91488e-77	1.82581e-77	8.54423e-08	0	1.1801e-76	20.7359	2.04897e-05	8.46108e-77
K00876	50479.8	41691	60316.5	42671.4	99662.8	51705.1	48727.8	87786	63010.9	83435.4	10381.6	71482.6	26405.4	124613	68762.3	11213	106940	97566.6	76670.4	55150.9	97075.5	61320	18739.9	167416	80544.7	81038	44503.8	57360.2	56566.4	107233	98863.8
K00878	20553.3	12125.2	22312.3	10571.4	31923.2	16913.2	26249.4	12646.7	34779	22469	5895.69	15605.1	11694	35334.1	23490.4	3860.99	57695.8	24183.7	33347.7	33231.2	26186.8	18465.4	12872.9	57713.5	28124.9	30506.1	16380.1	22069.1	29439.1	42375.4	14438.8
K00879	5359.05	3405.79	3120.22	3376.95	5000.92	13394.6	9497.7	5374.59	8579.53	5267.84	1480.31	5293.93	1594.18	10544.8	4619.25	616.132	4800.96	2609.82	4907.87	23237.7	6325.79	2381.99	4774.93	5468.51	6828.18	9459.49	4058.87	3350.97	5041.71	10245.2	1728.33
K00880	5367.47	2072.4	3621.56	2630.08	4814.95	4559.49	3560.91	3003.37	12632	9819.47	1866.61	3792.83	3185.41	8923.15	4450.84	893.536	5373.63	1097.62	10913.5	22804.8	8607.49	1436.57	7973.61	4429.49	4093.44	6348.43	2672.5	4491.93	9691.35	3799.98	2401.87
K00881	2041.01	909.618	618.397	877.493	2319.82	572.733	1116.82	2595.73	1289.16	2899.1	487.506	1937.72	495.878	2408	2013.06	173.024	3892.69	690.958	2376.8	3815.67	2979.54	668.25	2190.34	1468.42	1289.74	2553.5	2604.39	935.9	2017.63	2801.15	803.287
K00882	15682.7	16236.9	25155.9	14313.1	38876	28160.5	22488.4	16058.7	45589.8	30760.2	7266.72	17023.5	13700.5	58256.9	37276.7	3845.03	39090.4	33512.5	43444.2	41468.2	30942.9	15294.7	14788.1	95873.3	42048.6	34048.6	21103.1	17753.2	32765.8	50885.2	22578.1
K00883	3359.54	784.231	4259.16	1597.39	1640.83	3586.31	1790.4	903.117	12666.1	9325.3	2997.85	3146.37	1364.69	8625.72	3126.33	888.485	759.489	844.82	2986.44	22062.4	9657.7	487.084	7901.53	3341.84	4866.43	4352.3	812.126	2816.53	9557.31	1857.75	1706.5
K00884	2948.63	351.262	5051.94	1960.26	1000.16	12672.9	2064.13	685.65	22215.3	12624.9	3479.46	2963.92	1859.64	14060.6	3891.53	1208.11	848.942	130.051	8117.02	24226.9	10368	323.817	10584.7	2650.21	3329.08	3509.4	80.9958	4347.9	14337.7	1964.2	2158.66
K00885	3004	140.446	373.172	1034.94	141.745	9059.6	480.03	564.772	3728.47	4154.76	1007.95	2463.82	370.829	6124.43	1265.43	110.131	152.06	123.05	2182.36	19866.7	3908.88	82.4708	4324.17	1126.12	3074.11	3027.2	13.5372	1097.81	1689.94	900.231	438.491
K00886	20.4297	5.9	8.63672	18.5238	49.9038	6.70978	8.68482	11.3637	20.3031	29.4341	4.13293	151.036	17.0068	89.8905	111.985	11.5103	26.4112	14.283	1.3319	5.95348	289.971	7.47131	14.3336	215.426	101.905	60.4831	18.8727	2.65061	121.335	144.541	14.6753
K00887	850.504	631.893	1305.6	2656.28	3026.38	632.473	5109.91	1035.59	2005.43	1247.52	219.05	1864.72	616.842	1767.44	4826.26	215.492	2145.16	5685	529.065	975.305	2956.56	1330.05	1452.22	5484.32	1440.68	2380.78	1825.36	1418.55	1647.87	5134.59	1897.29
K00889	6.90431e-05	0	6.11671e-06	0.000138021	1.71156e-05	2.0994e-53	0.000184375	4.74232e-06	0	1.71156e-05	0	7.06345e-05	7.19326e-07	8.46057e-54	2.88511e-56	0	7.3794e-58	0	4.76296e-05	6.10792e-06	0	5.60895e-05	5.82803e-05	0.000211271	3.42089e-05	5.54373e-05	9.70505e-05	6.56051e-06	0.000180912	1.27932e-05	4.88858e-05
K00891	34299.4	33536	43373.4	30835.7	50418.1	47962.9	41271.9	64363.1	74348.8	55425.7	10677.5	50992.7	21721.6	82637.2	39975.1	8028.31	54546.1	50487.4	59903.3	70983.3	76423.1	38047.3	25577.4	87582.1	54921.4	53632.9	27394.8	43181.3	56680.3	60995.5	52525.4
K00892	2927.3	350.629	5017.48	1950.51	967.836	12357	2000.85	681.183	20120.5	12350.7	3459.19	2956.51	1848.3	13569.6	2588.85	1199.11	813.842	125.373	7823.66	23515.9	9827.84	305.635	10465	2434.64	3283.79	3458.85	62.6332	4255.7	13816.8	1840.93	2134.44
K00895	5621.4	9755.02	10523.7	10171.3	15528.3	9085.44	4390.36	27088.5	2158.88	18997.3	485.281	19326.3	2933.19	21475	3310.02	2706.82	4147.68	20310.8	6846.94	3841.37	29170.2	14514.9	592.368	8168.76	9948.89	12576.3	3959.71	5225.18	4630.14	5778.4	28697.4
K00897	1195.07	1137.11	2922.51	1330.18	1697.11	367.918	1563.2	1752.59	1921.97	816.342	119.464	381.109	419.145	962.858	2585.08	50.1962	4718.63	3687.65	1937.64	1185.87	643.776	1251.05	114.786	4296.81	3644.28	2679.63	771.286	374.578	1412.31	4473.21	569.018
K00899	4773.76	2484.71	5886.15	2406	4245.29	5199.35	6615.46	1888.07	21471.6	11044.2	3212.57	4529.15	2302.79	10517.5	6964.34	1712.51	13518.4	1700.96	10118.5	8276.19	11395.4	2907.98	8519.37	5909.85	3575.06	5123.43	3400.55	9776.28	15758.6	6356.79	5626.91
K00900	0.0539554	0	0.00478005	0.10786	0.0133754	0	0.144084	0.003706	0	0.0133754	0	0.055199	0.000562135	0	0	0	0	0	0.0372213	0.00477318	0	0.0438325	0.0455445	0.165103	0.0267333	0.0433228	0.0758424	0.00512686	0.141378	0.00999758	0.038203
K00901	12430.6	12044.3	16831.4	16222.8	35932.7	25660.3	12266.3	31602.3	32829.6	22787.2	4411.8	26208.1	6501.63	46550.2	18594.4	3615.94	19164.2	33264.6	22886.9	34362.8	36694.3	17327.7	11007.9	42018.9	20892.1	26004.1	12574	13912.9	21181.6	28607.7	35975.4
K00903	0.100742	0	0.00892497	0.201388	0.0249736	8.49548e-54	0.269024	0.00691958	2	0.0249736	0	0.103064	0.00104958	3.42368e-54	1.1675e-56	0	2.98617e-58	4.25	0.069497	0.00891216	0	0.0818409	0.0850375	3.05836	0.0499146	0.0808893	1.64161	0.00957252	10.264	0.0186668	0.0713299
K00906	2927.48	350.63	5018.35	1950.57	967.838	12486.1	2003.13	682.615	20122.8	12379.6	3459.78	3085.14	1857.82	13602.5	2603.29	1205.2	830.723	129.514	7825.66	23520.9	9833.04	312.646	10450	2600.61	3290.79	3480.74	77.2731	4230.25	13814.8	1861.48	2138.82
K00912	11242.1	10136.1	18855.3	13218.7	21526.9	27201.3	10349.5	29175.7	29275.2	33016.5	4423.58	24016.5	5648.47	37594.7	7433.98	4440.71	13409.4	28576	18481.1	31140.2	42121.7	18824.5	11005.3	13515.3	17263.7	16845.9	4963.13	10337.8	21615	12370.9	31146.4
K00914	0	0	0	1.97373e-127	0	4.16674e-124	0	4.63876e-126	0	3.55405e-127	0	0	0	1.67919e-124	5.72616e-127	0	1.46461e-128	0	0	0	0	0	0	0	0	8.88345e-127	0	0	0	0	0
K00917	1786.83	3031.84	2554.44	1373.36	2688.86	2262.13	3741.16	2057.37	5977.63	1552.97	591.986	1970.86	5488.33	3010.5	2538.46	1355.91	2567.56	7359.97	3797.49	2102.16	3855.87	1536.01	504.863	4382.81	4359.56	4330.43	3419.74	1584.33	3261.41	11160.7	1031.42
K00918	257.348	399.407	361.842	107.073	1130.73	165.21	359.571	291.621	487.663	404.168	24.0733	242.806	268.924	310.721	522.81	45.0224	472.319	382.396	288.02	401.765	741.652	199.872	55.5941	1153.82	132.759	257.328	475.592	154.681	550.259	886.575	204.11
K00919	34373.5	26739	41806.5	27492.1	69393.5	42959.1	42294.9	53946.4	52552.1	55281	8751.83	44583.1	18535.6	87146.4	46668.6	6791.5	72899.3	62672.6	57821	47340.9	65742.8	40347.2	16454.4	121541	57049.2	55908.4	30670.7	39709.1	44434.1	69250.9	59842.3
K00921	4.31332e-05	0	3.82128e-06	8.62256e-05	1.06926e-05	0	0.000115185	2.96266e-06	0	1.06926e-05	0	4.41274e-05	4.49384e-07	0	0	0	0	0	2.97556e-05	3.8158e-06	0	3.50407e-05	3.64094e-05	0.000131987	2.13713e-05	3.46333e-05	6.06302e-05	4.09854e-06	0.000113021	7.9923e-06	3.05404e-05
K00923	0	0	0	3.09524e-130	0	6.53437e-127	0	7.27461e-129	0	5.57354e-130	0	0	0	2.63335e-127	8.97989e-130	0	2.29684e-131	0	0	0	0	0	0	0	0	1.39312e-129	0	0	0	0	0
K00924	1867.88	1547.62	1747.6	1416.74	5158.02	4087.6	4350.63	1496.58	1114.5	3548.51	413.769	1433.07	876.206	5259.72	5552.98	95.6495	6847.24	3327.47	3733.3	1935.66	1494.53	1611.99	333.067	10802.9	2790.56	2509.49	4397.16	1025.79	2171.79	6202.78	4332.29
K00925	35913.9	26517.5	38820.2	32850.3	63970.5	37743.9	42335.8	43543.9	51919.6	52177.8	8523.36	43481.6	18010.1	77731.4	44726.3	6601.79	64258.8	58309.7	51644.1	47908.6	60730.4	35689.7	16064.1	104447	49688.8	55236.7	32205	43736.3	43331.6	71447.6	57455
K00926	25649.2	12653.7	21465.3	11581.1	24716.7	8666.14	23762.3	16941	55116.4	34771	9390.71	21026.3	9788.23	32431.4	25862.7	4053.62	54369.2	12078.6	33605.4	78684.9	31491.5	14667.1	25992.3	34630	24281.1	26770.4	18029.8	25934.3	42900.3	42593.1	13744.9
K00927	33822.5	24686.7	35772.6	28716.9	64027.2	36650.5	40579.6	45121.7	49610.5	52619.4	7518.38	41009.3	16613.2	65632.4	42580.4	6547.59	69283.6	60073.1	44121	44766.5	61104.7	37890.9	15733.6	85192.6	42304.2	51747.6	30494.5	36066.5	41780.9	63214.3	52971.4
K00928	40558.3	38273.9	49743.9	45735.9	85564.8	55648.4	48929.4	74371.9	66368.5	61196.1	9551.04	65196.6	25289.3	97559.8	60306.9	9346.84	85666.9	84325.1	67685.8	53665.1	85516	50915.5	18560.2	139949	67320.2	70553.2	40866.2	47289.8	53118.2	81810.9	79200.7
K00929	9694.47	11430.7	12474.2	13117.5	19307.9	9720.3	11771	32715.6	7788.7	21033.8	1651.27	24873.3	3768.02	26289.9	10538.4	3890.48	15490.6	25193.2	12333.5	7622.74	20641.4	16901.1	1236.07	15898.8	11646.3	16046.7	11172.8	14788	13011	29248.2	30917.7
K00930	29323.8	21714.9	32050.4	25184.9	50760.1	38509.2	35159.3	43378.4	38537.1	26013.4	6272.24	36657.2	16114.6	60940.2	29195.5	5434.22	56811.6	41238.9	44144.5	40541.6	47219.4	30503	13361.2	78199.7	40616.7	45879.7	22773.5	35000	36336.2	45350	44584.5
K00931	30622.6	23937.9	35807.5	27583.5	60910.3	39817.7	38015.8	51257.4	47054.1	34140.7	7546.22	41424.6	16991	75226.8	38677.5	5614.63	66068.6	52062.4	50985.8	45067.5	52283.9	34177.8	14439.1	103375	49315.2	52846	26204.3	34278.5	38386.6	55912.7	52848.9
K00932	3891.26	346.019	4925.12	1933.87	930.428	436.854	1961.52	545.632	19934.1	11723.5	3439.61	2973.42	1829.18	8384.6	2445.09	1179.05	782.308	123.05	7314.97	23884.1	8953.1	295.507	10109.6	2291.62	3321.54	3428.2	49.25	3980	13440.4	1747.5	2096.05
K00933	0	1.38791e-24	1.53945e-05	0.00016041	3.31532e-24	1.15899e-34	8.77885e-24	0.000909753	0.00160524	4.84345e-23	0.000695491	0.00353073	2.57033e-05	0.00032082	1.61848e-24	6.0389e-24	6.93957e-25	3.60356e-06	1.53149e-22	0.000855901	2.7807	9.50642e-25	8.06239e-23	0.00481516	1.74682e-24	0.00160524	0.000214262	0.00251442	5.63002e-23	8.04063e-09	9.0789e-24
K00934	0	0	1.53945e-05	0.00016041	0	2.84891e-51	0	0.000909753	0.00160524	2.43e-54	0.000695491	0.00353073	2.57033e-05	0.00032082	3.91513e-54	0	1.0014e-55	0	0	0.000855901	0	0	0	0.00481516	0	0.00160524	0.000214262	0.00251442	0	0	0
K00936	20920.3	22994.6	20328.5	34851.5	46210.7	41528.3	33886	28487.5	33600.4	12675	5102.82	32031	13817.1	46471.7	33542.7	7259.53	40391.8	47517.5	24909.2	24629.6	33451.8	22364.9	4770.6	53342.7	28782.4	40868.6	23494.3	23634.9	27877.6	68008.3	30128
K00937	24981	28021.8	38688.3	34913.8	59934.5	43321.8	28963	77433.8	45078.1	34886.6	6724.12	50392.8	16903.6	83166.9	46483.9	5708.01	55752.1	60008.2	50973.5	46096.2	61117.2	35969.3	14888.1	109214	51943	50159.9	24154.6	25516.8	37789.9	50575.7	49762.4
K00938	10.5057	49.76	361.49	2327.29	92.3897	137.41	2257.53	68.1667	330.276	146.02	212.995	295.858	31.2648	438.383	73.1124	123.025	138.825	4409.11	18.9949	328.659	330.851	214.754	268.795	265.198	241.886	295.504	209.928	332.998	326.211	2717.92	67.1442
K00939	32962.1	25683	39577.3	28088.7	64857.8	42050.2	39776.8	45985.1	50418.1	52222.6	8027.56	40095.9	17874.8	81555.1	43141.9	6664.3	67794.5	58804.3	54969.8	45892.5	62892.2	38447.8	15790.3	111625	54241.1	53740.5	28857.5	36315.7	41812.4	65520.9	55658.6
K00940	10452.7	6849.93	16232.8	14942.3	16193.2	26621.9	14165	25802	23980	23138.9	5062.12	18990	5494.92	50896.4	7693.14	3408.09	12320.9	20483.9	27212.7	32389.2	32011.2	17311.7	11343.1	37760.9	23869	19450	5239	8205.69	21217.6	16078	14928.5
K00941	27035.6	21044.7	35505.5	22366.8	52118.4	38494.4	34114.6	40869.8	44327.9	26095.8	7430.89	35768.6	15227.8	66253	26714.3	7680.54	58462.7	45970.3	43739.5	42011.8	58668.4	30675.9	13151	79435.6	45746.6	46541.4	21215.8	28501	37378.2	52620.1	40109.7
K00942	35583.4	29511.7	46808.6	32542.2	77586.7	43435.5	45111.9	52682.3	55939.8	60627.2	9058.88	41902.6	20120.3	95492.1	54507.5	6873.71	79857.5	72926.8	64128	51134.5	66432.5	42206.5	16528.9	142783	65272.6	60516.3	34098.4	39062.2	45608.9	79951.2	65898.3
K00943	24289.9	10090.9	24229.6	16571	40336.7	31107	33341.3	11813.2	41978.1	31322.5	6741.3	18461.4	13225.4	52501	31577	2383.96	54263.9	34540.1	42122.6	36614.5	29561.1	20174.1	14733.5	88400.2	34811.7	35947.5	20920.1	29263.7	29728	48434.5	31748.1
K00945	48719	41345.4	56338.8	35735.3	111575	49607.7	57973.5	62873.8	68133.1	74842.8	10282.8	56799.6	30622.1	114256	87610.9	8230.6	125525	86744	82356.5	59258.7	80444.5	54339.6	20530.7	196922	80558.2	81007.1	51413.3	54257.6	58335.4	108385	81447.9
K00946	12720.2	11375.4	22603.3	16221.8	24063.8	27053.4	11383.3	39331.9	27412.4	33849.8	4254.03	33385.1	6173.78	39702.5	8338.01	4471.9	14009.7	33288.3	20337.1	31469.2	44907.6	21492.8	11160.3	15479.1	17013.5	19197.7	6043.96	12218	23973.9	14848	38043
K00947	0.446304	0	0.236562	0.106179	2.80821e-07	9.12507e-51	6.60199	3.01322	0.15043	2.80821e-07	0.0651754	0.676844	0.0300588	0.0300645	1.25402e-53	0	3.20747e-55	0	0.0454554	0.640831	0	0.743739	2.24023	2.37604	5.61275e-07	2.28138	2.62051	0.363044	5.20132	0.491757	24.1267
K00948	35832	30273.1	42826.3	33340.2	73795.3	44979.4	46381.9	53468	60091.8	56422.9	9260.48	47127.6	19445.2	90021.2	54270.1	7471.08	76790	68262.6	60641	51956.4	69515.4	41901.6	18018.7	123874	58712.1	59455.1	36666.1	40235	47853	78750.2	59917.8
K00949	25407.8	23913.6	28324.6	23752.1	54851.4	23522.2	32122.6	41194.4	27034.2	21037.3	4044.7	30182.9	14431.1	57151	39039.2	4123.6	61375.1	46660.8	39917.6	18036.8	41745.1	27971	4744.98	103342	44123.3	43898.8	26484	31468	23124.2	57860.3	44543.8
K00950	17371	20507.6	30730.1	25601.6	34825.7	48486.6	14112	56990.1	27883.8	26073.8	5295.78	41872.8	9776.7	68559.3	11359.7	8179.98	16334.9	47372.9	32248.8	35735.1	71420.9	29511.2	11477.9	47942.8	33822.7	31235.3	8759.76	16656.1	29543	28453.3	54965.9
K00951	42279.4	39306.9	56526.9	41988.3	88982.5	53333.1	39606.9	78790.6	62528.8	72191.5	9099.54	66224.1	21883	106724	50399.1	10083.5	83743.5	91916.9	66879.4	51207.4	101045	58572.2	16392.3	124720	70165.6	68210.4	36841	45699	50724.7	80769.4	89099.5
K00952	490.968	1676.88	498.431	214.611	2233.45	144.162	614.944	1840.97	473.843	758.973	24.181	808.875	432.262	964.286	688.223	120.624	1040.94	852.908	319.818	265.51	926.934	476.601	226.982	1455.55	287.88	867.195	1159.96	827.401	819.644	844.405	263.96
K00954	32465.3	25095	39469.4	28259.1	64747.5	42839.1	40256.9	45352.7	50282.4	51706.2	8090.42	39667.2	17659.1	81111.1	43036.6	6690.05	67624.1	58808.8	55015.1	45300.4	62577.3	37650	15623.7	111433	53703.8	53603.1	28878.5	35950.8	41408.8	65421.3	55774.5
K00955	409.302	734.173	221.775	130.551	364.119	1653.86	2936.78	270.516	232.927	121.86	25.9918	216.772	134.331	175.173	1374.05	29.4338	2221.94	122.783	526.045	324.941	355.482	236.594	60.5913	688.6	265.071	400.446	517.609	262.512	893.138	1376.19	1784.12
K00956	8934.19	10182.6	17730.8	15074	15291.8	20981.6	6334.77	28370	25018.3	31952.7	4023.66	20742.2	5641.77	36009.6	11260	3322.03	11632.2	20249.4	18271.4	29481.1	31460.5	15189.7	10995.2	17622	15802.5	16736.2	5191.92	10487.6	20395.5	12498.9	25312.1
K00957	9716.78	11590.4	21167.9	15377.1	18250.4	24166.9	9647.11	29346	26678.6	32788.1	4080.91	23039.3	5992.44	36441.4	12840	3401.65	13800	25380.5	19520.3	29980.8	34777.4	16086.2	11069.5	18855.1	16417.7	18835	5771.7	11310.8	22303.3	15772.9	34777.5
K00958	229.652	202.178	197.791	294.886	173.986	640.119	397.518	712.553	268.005	150.719	16.4176	244.147	310.111	200.296	192.449	54.1328	90.2802	125.014	408.688	81.1217	1463.61	604.872	70.8293	570.025	198.439	930.714	679.858	225.318	594.939	129.27	110.784
K00960	0.256143	1.31798e-179	0.0226923	0.512042	0.0653516	5.80442	0.684013	0.0175935	10.4844	0.0634971	5.19094	0.318673	0.00266862	9.20233	4.28345e-49	0.00370897	2.08155	0.466886	0.176701	0.0226597	0.0023296	51.8635	0.216214	20.0471	0.126911	0.205667	25.8189	0.0243388	1.26116	0.0474615	0.181361
K00962	34689.4	27639.7	40309.8	26289.6	66110.3	42927.3	42260.5	56286.8	50772.6	52393.1	7928.65	45896.4	18110.6	83512.5	44283.8	6900.61	72407.8	60270.6	55607.2	46096.7	65937.4	40447.9	15819.2	113509	55291.4	55270.2	30458.7	39246.3	42929.1	67856.9	57780.3
K00963	16159.8	6124.19	24169.6	15017.4	21099.3	40508.1	26298.4	7952.19	62215.1	33199.6	10791.1	13481.5	10668.8	62147.2	18801.1	5731.03	19951.7	26102.5	41836.7	58837.3	39840.2	13945.4	24026.5	69974.5	36080.6	28372	11146.3	20077.8	40760.7	47073.6	14878
K00965	16089.3	13675.1	21086.3	12986.7	37330.2	30453.4	20997.1	14990.2	43980.4	30260.1	6455.58	14940	10547.5	47284.8	36016.3	3827.63	37800.4	31311.2	30387	37735.5	26795.4	13192.1	14355.9	68445.2	28326.9	29307.2	19442.3	18159.3	30618.2	50355.8	25386.5
K00966	1113.18	124.536	136.03	337.101	757.968	2418.32	6095.9	480.063	146.282	602.716	36.1618	478.629	336.34	276.775	601.044	75.6681	1433.98	297.417	351.438	217.739	414.987	635.457	110.267	749.071	149.723	813.355	877.123	201.241	1239.46	635.518	154.131
K00967	0.0114967	0.00204211	0	4.08661	0.217998	8627.26	0.00245899	96.065	0	7.35869	0.00256214	0.0105217	0.00342404	3471.26	11.8606	0	0.566106	0.000621054	0.0117764	0.00878373	0.0415669	0.166979	0	0.0273364	0.0153209	18.3941	0.0159466	0.000533028	0.00306419	0.00168702	0.000228475
K00968	1620.56	1840.75	977.086	4369.35	2906.83	13064.7	7037.55	3970.28	2800.69	1114.54	149.934	2899.31	768.213	6272.38	1393.01	258.147	2657.6	1466.58	1403.05	1193.2	3763.31	1983.66	441.88	2873.72	1526.32	2209.36	2363.23	1179.41	1714.38	2324.83	2250.07
K00969	33699.8	26994.8	40465.2	28462.5	68457.9	43559.9	41986.6	47980.2	53819.3	52661.8	8193.32	40867	18044.4	82574.6	44406.5	6762.62	69158.4	60175.6	54980.6	45569.1	66700.5	39359.9	15806.9	114681	55035.7	56796.5	30282	37334.9	42892.9	67442.1	57680.7
K00970	7408.35	6117.2	12914.3	14005.9	17749.8	24098	9801.06	12530	23747.4	21619.6	3815.74	11711.5	4018.02	27493	5392.54	2799.24	6145.03	15757.1	14030.8	27741.9	19206.7	9768.69	10723.1	8768.9	8653.26	14660.7	3687.73	9768.17	19365.1	8487.19	24618.1
K00971	21162.6	23867.7	33856.7	25459	36364.6	30715.8	21387.9	100507	38904.4	56752.9	8063	65659.6	10519.2	76730.9	23938.1	10514.8	22393.2	52462.4	29662.1	38305.5	92054.4	42457.9	16291.3	36751.7	36538.1	36613.1	14740.5	16238.7	38398.4	31517.1	51288.6
K00972	1679.77	2130.75	3654.58	1710.99	3822.42	922.291	2364.08	2126.31	2924.34	1217.58	265.934	458.222	668.847	1464.6	3803.57	71.7329	5550.74	4389.01	2809.86	1677.15	2007.41	2500.45	186.464	8948.21	6570.47	4170.65	1184.98	965.386	2205.05	6144.87	1194.34
K00973	28404.1	28794.8	37005.5	52702.5	56640.9	39819.6	31622	50977.5	49743.1	52063.2	7675.34	39594.6	15476.7	69550.5	45522.4	7711.12	43022.8	61956.8	40171.4	55097.3	66962.2	32349.1	15993.5	80008.4	45303.4	47284.9	24535.3	25029.3	40940.9	52112.1	63176.3
K00974	23707.1	15426.6	22980.1	15498.2	49631.3	24026.5	30197.7	18519.5	47379	31863.8	6997.04	18086.9	13078	44954.5	38483.1	4296.35	57698.6	36032.5	34881.8	38777.1	32910.8	20941.9	15055.1	76363.8	31442.6	38572.8	25693	27623.5	35159.9	53629.4	26971.1
K00975	46300.4	36417	52516.4	30856.1	99806.7	29942.7	57024.6	46081.7	76573.3	53067.9	10204.1	37533.9	25481.9	87671.6	80499.3	6754.87	121062	78390.5	72374.6	58523.3	56837.6	39778	19976.6	178527	76222.2	78437.9	49952.2	51718.6	57808.2	115613	51591.7
K00976	0	0	0	6.51593e-128	0	1.37558e-124	0	1.53141e-126	0	1.17331e-127	0	0	0	5.54358e-125	1.8904e-127	0	4.83518e-129	0	0	0	0	0	0	0	0	2.93272e-127	0	0	0	0	0
K00978	11606.5	8036.1	11090.2	22840	15033.5	7815.87	10913.8	23426.7	13491.8	5679.28	831.67	14702.8	4692.67	10746.8	18084.6	1163.62	26857.6	18824.5	10785	5681.25	16186.4	12512.2	2044.18	25202.8	14097	16305.9	9916.62	9059.92	10120.5	20871.4	11594.4
K00979	16804.4	14738.8	28013.7	19491.5	34088.1	36267.3	13604	36375	36022	42418.2	5991.87	28220.5	9389.93	67327.6	18484.9	4863.06	22666	39269.4	38376.9	38560.2	51778.3	24579.1	13446.8	68282.2	37330.8	29719.6	10725.2	15264.1	25281	24769	44276.9
K00980	6943.15	5451.16	6408.38	4935.56	13223.5	20434.1	9995.74	4185.48	13031.9	7739.87	1613.64	5876.61	6704.32	25208.9	11781.3	1238.43	10887.9	12227.6	16860	4528.79	10256.5	6161.74	1531.51	45034.8	17140.6	10501	7421.87	5508.97	7031.97	13021.8	13302
K00981	35909.4	25726.6	39996.8	33579.8	69902.3	43526.8	40350.4	46353.9	52471	54678.8	8868.77	42036.6	18233.5	83836.6	43282.9	6763.3	71478.5	62501.6	56594.9	51721.6	66284.2	40436.8	18613.5	112852	56321.7	56562.2	29569.9	36485.3	42741.4	67053.7	56354.3
K00982	3874.47	414.583	5365.46	3738.42	6205.46	13570.6	2081.06	949.01	20288.7	12646	3666.43	3199.54	2005.04	14860.4	2727.84	1241.01	4443.14	2381.18	9023.21	24202.7	11443.7	2587.24	10499.8	3854.88	4527.34	4151.12	711.459	4321.1	14107.3	2805.34	2324.6
K00983	4558.33	8925.92	6303.91	13918	11572.7	18460.5	2956.98	18324.3	2258.31	2860.69	346.124	17291.2	1888.88	11252.6	5216.77	1124.95	4787.59	16730	3497.53	2041.61	18693.8	7084.16	414.643	6028.16	5631.32	7050.01	3873.17	8292.95	3157.39	4287.97	25110.4
K00984	6897.76	2424.67	6820.42	3163.55	13961	2409.73	5503.2	2766.6	13793.8	13942.6	2535.69	4462.94	3253.02	14730.3	16244.4	623.998	19256.5	9680.37	11539.7	18287.5	7851.42	4785.78	5577.96	32859.1	9172.17	8135.06	6919.03	7710.51	11040.2	13824.1	10959.4
K00986	12966.4	10979.4	12834	46370.3	23739.8	10430.2	6699.14	41290.9	4127.69	3690.99	976.974	23475.5	3331.27	23362.5	10508.7	3124	12225.3	25184.8	8409.25	6731.65	29161.4	20481.8	535.697	12984	11424	15080	6365.61	7287.46	7941.43	7894.77	24159.3
K00988	15.097	2.68237e-78	6.30063	5.97746	17.6132	6.70978	6.25264e-57	0.6035	9.87145	6.29379	2.13881	2.34217	0.0170507	42.1489	86.8077	1.29342e-77	18.8712	1.67744	6.43252e-121	0.567777	72.642	5.03233	14.2583	98.1158	17.1938	17.0006	9.78744	1.66799	113.647	45.291	1.3963e-77
K00989	11120.7	1581.48	8744.43	5716.25	12608.9	18748.1	17579.7	2631.8	26164.8	14880.6	4695.17	6181.56	3588.92	20837.1	5212.59	1593.23	16836.3	7581.61	14054.2	30302.8	16016.5	7290.17	11042.5	10752.3	9286.4	13713.7	6559.96	14219.5	19068.5	13678.4	6196.84
K00990	3654.05	414.52	5320.84	3131.59	6177.3	13570.6	2080.85	948.355	20367.3	12696.8	3666.66	3202.24	2014.72	14998.1	2747.85	1246.36	4455.28	2292.68	9020.76	24213.4	11429.1	2580.42	10524.3	3843.22	4421.67	4034.29	711.383	4376.03	14157.1	2797.63	2324.44
K00991	36082.7	38739.3	45843.7	30795.2	64656.4	45436.6	41587.7	79207.8	57982.2	35136.5	7970.49	67546.8	17362.6	79217.1	37087.2	9886.95	71761.7	61497.9	51668.4	49229.8	85813.7	44582	14452.8	91532.3	57341.8	58159.6	29882.5	45832.7	46754.7	65769.8	62496.8
K00992	301.421	57.99	120.79	8.37	5112.71	1079.9	70.4225	255.74	150.45	229.406	177.51	144.24	136.32	900.735	108.42	24.94	3621.51	1992.11	996.3	129.4	1557.77	2231.65	4.33999	1306.78	1110.83	291.937	638.691	58.57	107.65	804.372	173.372
K00993	0	0	0	4.02606e-54	0	8.49942e-51	0	9.46227e-53	0	7.24965e-54	0	0	0	3.42527e-51	1.16804e-53	0	2.98756e-55	0	0	0	3.31763	0	0	0	0	1.81207e-53	0	0	0	0	0
K00995	30256.9	21693.2	27006.5	20364.6	64695.9	32173.2	41977.1	23810.9	48800.8	34862	7879.17	26050.8	15067.1	49003.6	41646.8	5524.99	70055.2	44572.1	37051.5	42606.3	39511.5	26337.4	15493.5	81286.5	35778.7	46411.5	29508.8	36462.8	39331.6	68870.3	39800.6
K00996	1609.43	577.071	5892.29	530.395	2031.76	7709.86	1535.25	841.424	12200.8	4122.24	2087.02	1012.75	1165.78	10785.1	1651.12	728.028	4255.01	3872.03	6614.95	3957.27	9669.14	2299.71	2324.17	13464	9502.4	3933.85	1069.77	1879.68	5532.21	2711.34	1044.15
K00997	11267.4	6872.29	19666.9	9570.97	21895.8	27734.8	18190.1	8903.83	38543.6	29809.2	7724.42	8979.16	10847.9	52360.4	24690.7	3752.59	22997.9	25274.2	35152	37026	26911.8	9943.25	15071.8	78350.4	29738.5	21708.9	13234.5	12477.6	30141.8	35990.2	19951.2
K00998	2927.3	350.63	5023.17	1952.09	973.408	12801.4	2000.86	686.125	20121.6	12386.1	3472.45	3014.26	1849.16	14025.9	2602.1	1205.12	824.596	125.373	8018.59	23974.8	10041	316.395	10465.5	2541.4	3389.83	3502.61	68.8432	4257.84	13913.9	1889.2	2152.96
K00999	0	0	0.000106787	0.00111271	0	4.89027e-53	0	0.00631068	0.0111351	4.17119e-56	1.80482	0.0244916	0.000178296	0.00222543	6.72047e-56	0	1.71893e-57	2.69	0	0.00593712	0	0	0	0.0334013	0	0.0111351	0.00148627	0.0174418	0	0	0
K01000	33865.5	27187	41112.2	28536.8	69315.2	43450.8	41167.1	46299.7	50982.7	55073.3	8307.17	43133.3	20068.7	85644.2	47559.8	6793.81	71635.4	62104.3	58309.6	46758	65653.8	38871.9	16051.1	121587	56681.8	56416.7	31512.3	37876.3	42837	69798.7	59559.9
K01001	0	9	23.99	8.54688e-57	1.19829e-78	1.80433e-53	1.34149e-57	2.00874e-55	2.79546e-77	251.87	3.55545e-78	455.76	112.94	7.27147e-54	2.47962e-56	2.77499e-78	6.34226e-58	0	13.99	6.82702e-78	47.5778	150.225	82.96	46.98	6.46446e-79	239.87	215.89	520.794	2.04023e-77	8.75067e-79	2.03
K01002	5058.26	3237.6	6991.4	2876.76	9428.85	4022.12	6612.37	5661.76	22689.4	14207.3	3801.04	6753.49	2764.09	13443.3	9053.31	2419.85	7920.08	2071.25	11064.6	24888.5	16030.8	1791.85	11743.9	9981.56	5584.17	6902.08	3924.58	6373.49	17372.7	7059.15	3635.93
K01003	0	0	0	3.00378e-51	0	0.5	0	7.05965e-50	8	5.40885e-51	0	9	0	2.22	18.8996	0	11	0	0	4.6922	4	4.16689	0.410402	20.5841	7	20	5.15	0	3.17	9.82834e-25	0
K01004	0.0592625	1.62542e-77	0.00525022	0.118469	0.014691	3.79704e-48	0.158257	0.00407052	8.85	0.014691	0.653324	9.73063	0.000617427	2.22	20.1176	0.0671635	19.34	0.976356	0.0408824	3.14002	9	2.83197	0.0500243	15.9247	0.0293629	20.1373	0.0833024	0.00563115	42.0453	4.01098	0.0419607
K01006	27807.3	23644.3	28461.7	22871.5	57297.6	25616.3	35876.2	42905.7	29587.5	37611.1	3849.8	38682.9	14486.3	53970.6	39168.5	5113.11	61902	51535.5	37113.7	16563.2	46146.5	33100.3	4798.3	88450.8	40873	45454	27783.5	31055.5	26296.3	58300.3	50402.3
K01007	9627.82	3287.67	12617.1	8955.78	9609.91	22312.3	7015.41	5883.19	24256.6	15704.8	4716.32	7343.33	6176.67	31826.7	6980.95	1416.93	14186.2	5279.27	25120.2	29165.7	22638.4	9014.06	11216.1	36902.2	18679.1	13522	6268.26	9621.13	18853.4	11032.8	5841.08
K01008	20121.8	11782.7	25294.1	9140.83	43696	23008.5	21195.1	15996.8	36296.2	36450.4	6869.45	14199.5	12509	61736.3	35405.3	3326.22	53014.9	32526.8	42675.2	41871.4	26047.3	15826.1	13345.5	99890.6	38120.2	32454.8	21182.6	23202	30697.2	52071.1	29489.7
K01011	7724.27	2263.83	11165.6	7037.58	6602.17	16638.4	4869.5	6426.72	43511.1	26261.8	7916.5	7486.07	4836.68	28174.8	6793.75	5498.45	6346.94	3564.8	18722	53115.1	23347.8	3025.21	21092.2	11995.9	8310.41	9571.37	3573.08	9007.04	33705.9	33633	5275.65
K01012	27658.7	30824.9	48940.5	26450.4	55341	53187	34824.5	65106.7	55261.5	27208.3	8605.6	50405.2	21283.5	101247	34612.6	8493.92	51412.6	53530.9	67599.3	52511.1	73637.7	39247.6	13778.4	126239	71458.6	58079.3	24955.1	27484.3	45306	70853.2	48078.6
K01014	420.635	0	143	1160.03	57	49.6362	0	2.72599	0.0292439	21.0423	9.01267	0.0643219	0.000468255	20.0092	1.79064	0	1.05946	166	0	0.270271	0	26.2964	13	28.6081	0	219.154	0.638534	0.045807	51	0	34.9682
K01015	0	0	1.67437e-05	0.000174468	0	4.74758e-52	0	0.000989484	0.00174593	4.04948e-55	0.000756444	0.00384017	2.79559e-05	0.000348936	6.52438e-55	0	0.000579141	0	0	0.000930912	0	0	0	0.813175	0	0.00174593	0.00023304	0.00273479	0.000810797	0	0.0149297
K01016	0	0	2.58571e-11	2.69429e-10	0	0	0	1.52805e-09	2.69622e-09	0	1.16817e-09	5.93033e-09	4.31721e-11	5.38859e-10	0	0	0	0	0	1.4376e-09	0	0	0	8.08769e-09	0	2.69622e-09	3.59881e-10	4.22331e-09	0	0	0
K01021	0	0	9.88249e-05	0.00102975	0	7.72625e-120	0	0.00584016	0.0103049	6.59016e-123	0.00446471	0.0226656	0.000165002	0.0020595	1.72243	0	2.71578e-124	0	0	0.00549446	0	0	0	0.0309109	0	0.0103049	0.00137545	0.0161413	0	0	1.51633e-13
K01023	2954.39	2252.84	2908.68	1500.96	49066.1	2682.44	1852.6	10645.4	5563.15	1679.73	1816.93	20759.5	1444.7	11494.4	4271.5	254.108	39848.2	25958	12190	1603.89	22223.2	25258.5	543.812	10671.4	10814.2	3939.61	8558.01	1209.38	2222.32	11456.9	5065.77
K01024	0	0	2.59786e-05	0.000270696	0	0	0	0.00153523	0.00270889	0	0.00117366	0.00595821	4.3375e-05	0.000541391	0	0	0	0	0	0.00144435	0	0	0	0.0081257	0	0.00270889	0.000361572	0.00424315	0	0	0
K01025	0	1.37122e-79	0.000106419	0.00110888	2.85514e-79	7.887e-53	3.19633e-58	0.00628895	0.0110968	6.72728e-56	0.0048078	0.0244073	0.000177682	0.00221777	1.08387e-55	6.61192e-79	2.77229e-57	0	3.28828e-122	0.00591668	4.43482e-78	6.19866e-80	2.74242e-78	0.0332863	1.54027e-79	0.0110968	0.00148115	0.0173817	4.86122e-78	2.085e-79	3.22793
K01026	19012.4	6546.74	11949.9	6048.49	22652.4	5780.23	25831.3	6464.03	12043.1	5279.38	1789.69	8161.71	8754.71	9579.36	8325.09	421.958	27039.1	6946.37	10455	7236.35	11556.2	10703.9	1816.6	18991.1	11011.8	19322.7	11344	26032.6	11082.2	18765.5	7019
K01027	56.4729	0.0391238	9.2375	48.6088	28.6451	51.0477	45.5326	72.14	0.047493	0.471591	9.00735	136.925	0.0990724	73.2464	8.45198	9.04991	617.085	250.973	68.322	1.94538	122.11	369.3	1.46242	159.798	79.8776	84.083	42.7298	1.75087	23.8269	3.68343	43.0075
K01028	4733.78	2135.36	7391.48	2746.25	13671.9	1899.68	5257.52	2138.53	11310.3	14374.5	1932.89	3483.25	2681.46	18980.4	11811	1006.52	9790.5	9652.57	13582.8	9198.19	7991.33	3526.86	6380.88	30138.9	8602.67	8811.43	4913.82	6833.51	10684	11081.8	11484
K01029	4189.43	493.421	3623.87	2691.68	3147.63	844.149	5805.78	666.986	9075.8	6051.05	1285.09	2409.95	1436.72	7177.15	2047.7	810.892	2362.65	668.686	6871.38	5868.4	5556.78	1644.34	5707.26	3652.89	1684.09	4836.14	1250.78	7700.48	8496.28	2742.24	2793.96
K01031	237.448	11.5624	183.942	566.794	135.263	2203.51	51.7486	58.4565	398.955	793.148	51.1241	27.5138	50.2764	1287.19	1322.88	29.5986	51.5182	102.288	586.803	164.355	1191.84	29.1914	427.805	313.504	49.5253	227.206	36.4156	285.001	559.344	201.299	80.4296
K01032	220.559	9.18224	178.271	564.458	88.5875	2202.9	48.0392	28.4015	363.028	751.986	49.5201	25.4871	45.1706	1282.74	1305.83	28.6132	49.7231	99.1882	571.686	147.384	1152.42	26.6289	426.467	266.395	46.1681	224.401	25.7613	261.777	509.735	195.562	58.6656
K01034	11610.8	1927.88	5612.1	3307.49	9431.24	4230.88	12007.8	1956.43	8461.01	3012.34	1128.91	6449.22	5753.49	3358	4746.33	825.266	13207.1	7453.37	5425.68	4970.5	5679.82	5499.74	2138.75	9806.54	6118.37	10530.6	5051.08	13211.5	6473.98	9731.15	5500.79
K01035	12015.8	2024.67	5742.9	3442.49	9770.94	4507.67	12320.4	2015.79	8547.09	3061.76	1136.08	6596.24	5813.94	3453.49	4962.91	856.594	14399.7	7491.88	5554.85	4995.65	5739.34	5692.93	2151.97	10031.2	6162.23	10844.2	5264.97	13661.9	6700.72	10256.4	5602.91
K01039	5707.67	661.709	2917.35	1923.06	5699.89	1299.36	5730.28	1377.73	4283.73	1856.6	349.243	2383.65	1158.75	1588.62	2304.47	136.629	15508.2	2506.22	2922.6	1204.56	4039.76	3368.91	377.923	5224.43	1899.68	5237.04	3818.56	7020.16	2572.48	6037.33	1874.71
K01040	5618.97	609.429	2676.59	1914.69	5537.69	1239.6	5606.06	1327.05	3953.43	1635.97	312.718	2313.52	1111.92	1342.09	2119.83	117.935	15445.3	2425.78	2725.83	987.976	3925.29	3263.18	347.357	4807.05	1754.6	4997.35	3660.27	6924.9	2378.8	5935.01	1805.06
K01042	9901.6	4707.81	15207.9	5153.51	12745	19591.7	14271.3	9431.87	50536.4	24962.7	7338.27	8340.05	5867.94	29604.8	11554	3760.69	23150.9	6452.8	20556.5	33414.7	27257.8	6129.75	18497.5	13318.7	10917.5	12840.1	9601.64	16320.3	33801.2	22417.4	7220.51
K01045	0	1.01512e-12	31.555	0.982519	1.89	2074.2	5.89	23.1224	84	120.03	5.89	2.89	13.22	941.346	33.0705	5.89	8.85291	0	5.665	13	19.22	6.335	15.3835	26.89	1.27762e-12	4.42217	0	9	65	4.335	9.89
K01046	5178.11	3695.77	2417.65	2297.25	7576.75	2208.02	5996.03	2488.57	7290.76	2274.8	975.994	3760.17	1515.58	4329.35	6259.56	230.883	17598	3307.84	4671.23	3747.08	3221.25	4217.13	596.739	7607.83	4089.19	7601.04	6022.01	5879.13	4482.31	11227.5	2748.2
K01047	0	0	2.3043e-06	2.40107e-05	0	0	0	0.000136175	0.000240278	0	0.000104103	0.000528492	3.84735e-06	4.80214e-05	0	0	0	0	0	0.000128114	0	0	0	0.000720749	0	0.000240278	3.20714e-05	0.000376367	0	0	0
K01048	4525.26	2903.86	6644.74	4919.73	4754.15	13756.6	4563.89	4064.43	23937.4	14114.7	4142.72	5774.36	3730.5	18083.7	11284.1	1799.89	8829.68	4062.38	11556.4	26428.7	13362.7	2892.29	11733.4	12083	6856.99	6539.82	4572.33	5535.09	17454.2	11306.7	3736.59
K01049	72.151	13.916	25.4148	68.3299	35.137	82.6243	125.007	35.8021	43.0884	45.2735	5.54058	42.5861	10.9589	105.249	223.19	25.8131	77.2683	56.8054	82.0045	28.3374	72.2302	24.4499	35.3487	288.346	127.684	105.421	106.789	64.0607	60.2075	219.653	33.2061
K01050	0	0	0	0	0	0	0	0	0	0	0	0	0	0	0	0	0	0	0	0	0	4.06977e-33	0	0	0	0	0	0	0	0	0
K01051	10117.8	17765.3	20940.2	5974.72	22273.9	13892.7	8502.87	72873	26129.8	19717.7	4745.07	48961.7	5360.1	38011.4	14196.6	6002.93	15035.3	39365.4	19416.9	29311.8	61808.4	24984.2	11396.4	24488.4	22556.8	16355	7115.83	9293.13	28353.8	14744	37880.1
K01053	520.41	108.909	188.876	1200.81	357.862	2168.08	53.336	494.472	153.778	234.385	31.7188	79.2104	41.5632	1072.6	281.64	26.3623	131.167	204.916	81.8778	88.592	267.778	55.847	84.4545	511.846	93.3029	403.561	148.184	87.1245	545.731	231.023	188.478
K01054	0.00112708	0	9.98505e-05	0.202765	0.000279399	1.32285e-117	0.00300978	7.74147e-05	0	0.000279399	0	0.00115305	1.17424e-05	3.68849e-68	1.81794e-120	0	6.73714e-68	0	0.000777516	9.97072e-05	0	0.000915617	0.00095138	0.00344883	0.000558433	0.000904972	0.00158427	0.000107095	0.00295325	0.00020884	0.000798023
K01055	833.831	151.137	479.139	808.571	992.81	4356.78	694.425	169.692	490.239	966.871	106.625	515.953	249.454	2409.94	1590.31	57.532	358.93	183.005	680.682	259.224	1274.76	281.396	471.276	1247.95	371.09	1337.25	326.999	486.652	848.528	835.445	240.563
K01056	32261.5	24668.9	39551.3	28010.2	64654	42076.1	39891.3	45914.8	50317.1	51718.3	8037.28	39549.4	17653.6	81173.2	41953.4	6723.21	65817.2	58768	54665.4	45255.6	63058.6	37974.1	15593.6	111339	53648.5	53591.2	28585.3	35721.7	41328.9	65002.9	55607.6
K01057	4666.06	7301.68	5425.96	12134.7	8229.69	18052.7	2265.61	24295.5	1223.61	2535.53	193.455	19161.3	2554.06	12119.1	2611.21	1453.85	2445.54	18197.4	4394.65	5673.31	20580.1	10223.5	164.933	3846.58	4005.88	7828.31	2395.38	4939.11	4619.88	4185.47	20923.6
K01058	5170.12	734.18	5599.74	2887.97	1744.5	15977.4	2403.61	2319.47	20645.4	12690.2	3480.7	6163.84	3232.27	14768.2	2934.4	1757.8	1426.75	1694.53	8734.91	23680.5	12737.1	1948.23	10613	3612.31	3981.13	6906.61	606.454	4735.28	15154	3874.7	5714.16
K01060	4733.08	2060.3	4770.47	4147.66	12364.6	2501.48	5068.66	2258.65	4708.58	9272.41	1319.51	2702.32	2100.77	14931.7	14055.1	302.005	9605.68	16607.2	7643.49	5534.92	5567.17	3808.76	1882.58	31150.8	8752.56	7508.37	5912	6108.77	3848.53	16288.1	11968.5
K01061	6300.36	646.785	5568.81	3660.33	1534.5	6216.89	2633.81	1830.97	24012.4	17138.3	4462.24	6258.69	2543.38	13280	4178.57	1361.88	1318.2	426.002	10091.3	42803.8	15109.7	789.006	14957.2	4663.27	6856.11	7591.51	560.431	5654.41	15887.8	3322.57	2817.53
K01066	6414.93	2400.6	6777.96	4835.72	4690.96	5288.94	3219.33	1969.85	26663.1	24993.3	4222.63	6266.39	3931.88	15375.1	5951.13	2172.67	5612.9	1814.23	12255.7	39981.5	11775.4	5070.57	12704.4	9350.16	9919.2	8301.65	2320.47	5642.54	17084.6	6717.75	4221.2
K01067	0.00353587	9.31154e-78	1.04525	2.25603	0.000657875	0.25	0.806703	3.31914	5.73614	22.6632	2.59764	12.6194	6.32389	2.80336	0.0010255	4.48996e-77	10.8223	2.12057	0.550006	3.05869	3.60295	0.0167655	0.00224012	94.6522	2.32634	5.79748	3.97073	8.98524	2.43028	0.000552725	2.12236
K01068	0.0653441	0	0.005789	0.130626	0.0161986	0	0.174497	0.00448825	0	0.0161986	0	0.0668502	0.000680788	0	0	0	0	0	0.0450778	0.00578069	0	0.0530845	0.0551579	0.199952	0.0323761	0.0524673	0.091851	0.00620903	0.17122	0.0121078	0.0462667
K01069	3049.37	444.342	5155.9	1973.37	1309.04	15017.2	2059.9	814.059	24746.3	12608	3735.12	3054.42	1941.55	14592	2777.46	1313.43	904.492	3378.49	8102.89	24113	12500	552.573	10528.2	3407.28	5412.18	4028.69	353.029	4338.57	14293.1	2317.59	2363.05
K01070	5836.65	572.692	7117.52	3002.37	1181.88	5026.26	2783.02	1206.26	31496.4	19089.5	6051.56	5633.81	2995.97	12865.2	3139.73	1609.62	1193.73	279.942	8686.08	44790.8	13354.7	483.524	15953.5	4683.21	6464.3	6503.19	136.188	5686.38	20406.5	3304.99	2855.05
K01071	643.306	418.433	760.615	3951.67	824.073	517.782	2585.66	775.425	674.562	369.025	256.427	519.718	336.701	572.561	448.453	355.825	587.2	4663.86	725.404	434.023	2278.78	841.467	290.27	2288.24	516.474	1648.01	876.968	861.408	1320.96	2983.96	316.818
K01073	12.0036	36.5703	102.882	2429.47	80.1435	87.1533	187.828	94.4985	246.428	75.2546	36.3592	765.175	26.1623	53.3205	84.1771	344.976	34.9329	401.53	47.5683	98.7607	270.629	50.2039	11.482	425.628	122.274	457.401	170.458	83.2292	513.723	241.973	72.2214
K01075	245.998	20.05	337.829	38.6279	5266.45	362.527	68.872	224.241	286.563	155.39	174.807	221.876	98.3528	880.235	93.2919	1.08387e-48	3560.43	2305.55	1077.02	96.3456	1319.36	2239.67	4.24548	1093.47	1028.01	225.35	645.572	77.1082	447.092	984.055	219.607
K01077	15892.2	15696.1	22202.3	25294.1	33454.1	33588.2	18426.5	52196.8	27733.5	35649.7	3463.99	40380.1	6714.13	47323.9	13661.3	4033.82	19743.1	43107.1	22626.5	29851.1	47386.3	28458.1	9977.23	27337.9	22263.1	28222.6	10600	22073	22271.7	19231.2	52442.4
K01078	1.30119	5.52836e-77	0.916173	1.25707	9.15213	5.1191e-49	1.74668	0.249007	0.343013	0.154774	3.3124	9.8361	0.00794155	0.191814	5.33168	4.72105	17.5499	6.14655	0.430708	1.53308	10.6971	0.538674	0.621499	82.8041	0.309346	22.9584	4.6166	0.199878	10.6339	5.1911	1.91863
K01079	8783.59	8984.64	15601.7	14488.8	23754.4	22485	4651.66	28053.7	24038.5	15645.2	4168.42	23637.4	4407.31	31357.2	7720.56	3607.23	12288.4	29545.2	15047.1	27902.2	35146.7	14905.7	11048.8	10779.2	11529.7	15355.7	5334.68	10954.7	20113.6	13878.1	29181.5
K01080	0	0	0	7.13853e-124	0	1.50702e-120	0	1.67774e-122	0	1.28542e-123	0	0	0	6.07328e-121	2.07103e-123	0	5.29718e-125	0	0	0	0	0	0	0	0	3.21295e-123	0	0	0	0	0
K01081	8433.19	13239.7	16966.9	12907.6	26676.7	19047.8	12010.8	31382.1	6825.42	6616.63	1550.9	21058.8	5496.1	37311.7	8807.37	3169.95	15347.3	31479.8	21548.4	7042.13	33612	17447.7	905.099	47293.9	25951.4	17300.1	6852.26	9323.92	9863.98	16124.1	31985.3
K01082	6767.43	7587.76	15170.9	12921.4	13735.7	30260.1	4437.25	27344.3	23771.1	30909.4	3735.12	22923.4	3558.15	37742.8	6133.7	2795.12	3974.42	20386.5	15350.5	27459.3	28483.8	13422.5	10712.6	8923.19	10854.5	12971.5	3349.78	9941.39	18663.6	7529.47	29618.6
K01083	1.50175	8.79705e-30	1.5333	1.6807	0.0200271	8	0.271182	2.02691	28.2509	2.87439	1.29251	6.41974	0.0469749	12.1229	6.35417	6.8102	12.8327	7.39884	1.89314	12.4417	11.1739	3.75582	0.134164	89.057	0.0400281	41.2825	3.96925	4.52066	21.9467	8.53565	54.2259
K01085	6029.43	1355.3	6273.53	2471.41	1523.86	3931.35	2223.53	1346.74	21788.2	23528.6	3837.37	3931.78	2285.64	14429.3	3061.27	1301	3686.76	1655.37	9840.27	27076.3	14263.8	3171.32	12060	3779.55	6092.08	5243.17	797.868	4647.27	14383	2842.78	2628.58
K01086	59.6389	0	0	9.00368e-54	0	1.90077e-50	12.2315	13.2361	0	1.62128e-53	0.0227103	5.60637	0	7.6601e-51	2.61214e-53	0	110.615	0.0339393	0	0	0	1.33368	0	9.51789	0	4.05242e-53	0	0	0	6.04903	10.3236
K01087	3249.72	374.629	5087.79	2493.1	988.278	507.48	2080.08	658.828	20145.6	12393.2	3466.27	2981.9	1940.85	8745.62	2483.47	1205.13	912.907	210.86	7841.04	23620	9726.19	321.9	10452.3	2494.34	3281.05	3604.79	106.77	4307.13	13731	1808.06	2259.95
K01089	9019.74	8832.53	15586.4	13077.9	19385.9	22524	4668.25	42554.9	22684	15226.9	4090.46	31671.1	4948.37	33479.2	7333.02	4341.51	8155.23	23376.2	13676.8	27565.3	35429.7	15861.5	10683.5	10981.7	12406.4	15584.8	3668.64	9755.88	20036.1	8529.23	30756.6
K01090	28989.7	20646.6	24379.3	19116.6	51591.6	22585.1	41410.1	21852.5	27035.3	21492.1	4051.01	24370.4	15923.1	49087.7	42925.1	2941.57	67762	38265	43496.6	19473.6	27422.8	25329.5	5903.69	107951	40307.6	44352.3	28609.1	39302.1	24169.4	61837.4	34229.9
K01091	75300	63571.3	92941.3	63641.8	181413	86719.2	96732.8	113791	84488	119263	13493.9	88345.6	40929.9	185180	127780	13175.1	179014	141053	125846	76408.1	128327	91472.2	24381.6	305436	128735	130587	73658.3	75455.6	84042.2	148613	128897
K01092	12825.8	14096.6	17337.9	18800.4	27764	32874.8	18468.7	38251.7	28504.3	20266.4	4437.9	35171.7	10668.6	38270.1	23225.9	3851.19	20036.4	28369.1	20952.3	32557.9	41155	18009.3	14024.6	25841.7	14992.8	22085.3	12640.7	15275.7	26617.3	23427.8	34955.2
K01093	3164.42	318.672	478.575	1257.53	199.668	10843.5	619.848	1192.76	2329.86	3651.31	1060.94	2592.36	631.711	5989.2	1051.81	98.4111	176.864	271.303	1393.38	18898.9	3469.39	437.293	3860.19	1274.82	3219.58	3566.74	469.635	994.642	1322.16	917.271	439.86
K01095	5472.56	5296.03	5368.71	2572.19	14622.3	20286.7	1953.36	7489.41	8623.12	5943.2	1822.69	8367.01	2230.51	11356.4	2780.25	2407.56	6015.78	13482.2	4157.51	21142.2	14757.6	6755.63	4013.34	5457.01	10283.5	9432.43	3391.46	5250.64	5370.25	3558.62	13784
K01096	2829.74	359.59	5074.97	2197.79	973.42	3858.33	2083.52	586.945	20121.6	12384.7	3472.7	2969.47	1848.3	10453.8	2597.75	1203.67	814.787	137.372	8018.59	24022.6	9832.95	335.635	10468.8	2452.02	3349.56	3481.81	63.6933	4259.24	13913.1	1891.82	2150.78
K01101	963.133	192.073	1009.16	3149.53	2132.9	1675.97	2708.43	880.033	2256.29	994.245	303.434	1569.42	684.598	1193.77	4372.96	157.408	1653.03	6600.55	686.742	625.208	3131.55	1235.01	1240.86	4838.65	1179.28	1412.36	1798.09	969.8	1046.96	4195.72	768.534
K01104	67527.8	53800.2	80361.4	71163.5	129704	56788.8	86738.6	74843.3	99782.4	102731	18282.3	70637.2	35337.2	144743	113332	10918.6	150780	115110	104594	100260	101370	66558.7	34204.5	257738	104483	101771	65103.4	81795.5	88422.2	152536	111545
K01113	2304.75	17.7	784.491	6341.95	415.875	0.000271676	53.8497	40.9665	56.1544	202.44	62.8377	343.63	151.651	160.992	94.7092	36.8564	74.0478	940.274	155.28	25.2422	54.5411	153.168	74.7931	1103.84	34.4465	1408.63	57.2109	21.0256	323.622	342.331	144.827
K01114	831.533	190.172	186.817	3528.13	281.875	3790.91	513.72	164.313	754.649	232.214	156.638	454.463	207.483	1702.96	919.957	960.68	432.44	673.869	542.244	514.008	424.388	205.295	157.09	2134.12	415.604	938.375	815.357	184.761	1810.06	7276.12	150.158
K01115	7.33017e-14	1.78333e-09	2.43738e-08	6.60532e-09	3.7444e-09	8.63843e-12	0.0794796	0.34934	0.475451	0.176041	0.0557045	0.67	8.43839e-09	0.514929	0.0868026	0.041297	5.02729	0	1.12106e-08	0.151372	1.67952	0.00126089	0.598504	33.196	2.01698e-09	0.0473012	2.05016	0.21679	7.00706	6.40595e-06	9.14307
K01117	6.48145e-06	3.0922e-79	6.57165e-05	0.000691736	1.60674e-06	3.35127e-47	1.73083e-05	0.0324428	1.25265	1.60674e-06	0.0101313	0.0153533	0.000108832	0.00135756	4.6055e-50	1.49104e-78	1.17798e-51	0.0107433	4.47125e-06	0.00362235	1.00009e-77	5.26542e-06	0.00325661	0.0203953	3.21137e-06	0.00679785	0.000915766	0.0106405	0.590017	1.20097e-06	4.68156e-06
K01118	14809.4	5475.28	9574	7455.78	14423.4	17778.5	18281.2	2858.96	27208.6	16611.4	5169.66	7634.41	5911.31	23886.2	7871.85	4821.08	24730.7	9981.13	16777.7	29478.8	14916.4	7188.74	12773.1	16570.8	7480.32	15540.3	8356.2	21313.7	25680.5	19482.7	8287.68
K01119	13688.7	12957.2	19086	14853.8	21987.6	35094.4	11992.5	30083	25583	35800.8	5202.95	26239.7	6173.75	50840.7	16775.4	4963.46	17186.9	27604.4	20695.8	32423	44207.1	20079.4	12544.1	28355.6	19576.1	20360.6	9150.28	18596.1	23717	18894.2	31779.6
K01120	21.2476	0.000707695	9.45839	11.3528	24.9069	3298.74	2.54302	36.7847	20.0304	11.0819	7.18916	0.804445	0.00992153	1391.73	125.422	4.71113	30.7015	1338.82	0.237739	1.37146	102.756	54.4536	20.1041	155.941	23.9777	29.686	37.1295	0.327192	160.282	103.071	1.2267
K01121	0.00577619	7.37317	6.4899	6.75888	11.1607	5.76896	1.54406	0.41988	3.49059	80.4572	2.50813	0.317268	10.5775	124.368	0.387178	0.00175254	3.95756	638.726	41.7374	392.3	19.5408	32.0435	0.514965	69.2642	12.0053	9.93185	12.048	0.0135042	63.9465	94.008	0.142656
K01126	34806.9	39748.7	49332.1	47996.2	75307.9	74815.9	30492.2	71011.7	70551.6	63589.6	12143	64709.2	22289.1	102292	47622.1	10414.9	54460.7	80915.7	61469.8	70993.9	69002.2	40417.2	24598.3	108450	60767.1	64752.6	31099.7	33374.9	65918	72268.4	101848
K01127	0	0	0.000197979	0.00206293	0	2.8027e-121	0	0.0116998	0.0206441	2.39059e-124	0.00894429	0.0454067	0.000330554	0.00412587	3.85163e-124	0	9.85154e-126	0	0	0.0110072	0	0	0	0.0619249	0	0.0206441	0.00275549	0.0323365	0	0	0
K01129	32019.4	27021	30693.1	23719.4	57079.9	37595	34425.4	51444.6	42118.7	52806.1	7499.73	47775.4	19866.6	70163.8	45912.6	6449.28	53239.7	46788.1	45842.2	47016.5	62333.1	33998.8	16713.7	92826.8	43491.9	48251.8	27950.7	30731.3	41099.9	51773.9	52746
K01130	11518	13518.7	12798.6	22147.4	20908.5	20025.2	10873.1	34479.7	4205.77	6363.34	1282.42	27015.5	3537.74	26075.6	6247.71	4262.73	4349.46	23352.8	7582.19	24140.5	29499.3	14987.9	3796.05	9354.17	11660.3	18239.3	5153.17	12736.7	9020.88	8205.03	41331.6
K01131	3.95444	1.51034	2.34953	0.275208	3.52562	25.4196	8.09509	8.96265	4.86505	1.26114	0.922186	0.93403	1.59448	5.4532	25.9237	0	54.9198	0	6.04933	3.18974	9.8869	1.01561	0.00977248	4.39839	6.38112	0.782115	1.87932	2.06998	5.39951	14.2091	6.76824
K01132	0	0	0	0.0231663	0	2.86766e-52	0	0.00688508	0	2.44599e-55	0	0	0	1.15566e-52	3.94089e-55	0	1.00798e-56	0	0	0	0	0	0	0	0	6.11382e-55	0	0	0	0	0
K01133	3209.42	8950.06	4473.75	2103.25	11236.9	8011.64	3022.48	12713.1	2458.11	3225.99	471.483	20786.3	1519.04	3947.9	10179.8	580.657	19592	11949.4	5941.52	4083.38	8889.62	6993.45	115.281	4294.25	3954.56	4461.96	9565.5	5385.03	5297.83	12294.4	20881.2
K01134	614.915	583.333	750.737	188.192	1199.15	4226.11	5717.99	1864.89	281.018	643.915	13.28	524.987	172.198	2881.67	219.323	163.772	482.534	1452.18	608.917	577.533	530.037	1461.34	5.77668	720.256	1127.57	1530.41	252.004	407.975	1262.14	922.425	4001.55
K01135	227.217	571.043	477.093	134.795	574.718	2508.09	5855.15	503.783	279.931	390.416	1.96996	295.777	94.6306	80.9192	71.0772	14.5988	219.111	837.61	231.887	122.747	30.3516	339.741	5.74164	507.153	462.993	324.124	183.164	255.296	850.985	559.489	1162.04
K01136	55.4243	19.3461	26.0853	51.6546	148.983	26.0482	39.5733	97.3703	7.72064	6.13572	2.30611	36.7941	21.9312	30.9046	11.977	0	93.2217	60.1032	45.9845	19.5928	275.079	69.9802	3.07315	19.5192	40.8393	76.4937	47.8259	47.809	15.1837	25.4493	90.677
K01137	40.6221	142.056	78.755	18.7516	771.323	11703.3	7688.59	1079.29	88.1995	29.8762	5.40354	23.5681	25.0755	5521.45	97.2281	164.873	99.8869	45.5061	319.019	158.111	78.9214	271.604	15.8057	415.709	308.85	1144.41	176.602	25.3643	575.492	476.189	371.904
K01138	10488.1	11975.5	6193.54	4726.07	17468.3	18272.6	6010.63	10856.3	12073.3	12038.8	2924.5	23387.3	3107.68	18702.5	17885.4	822.72	28991.1	15265.7	11551.8	31814.7	10146	5301.07	6954.56	17824.6	12631.8	13858.5	15638.1	10997.2	9068.94	24111.8	29341.8
K01139	3073.5	1024.44	3868.35	2008.55	1334.19	14085.9	1631.19	1802.28	18997.3	10408.9	2384.89	2919.04	1459.34	14374.4	2351.33	974.71	860.874	2909.88	8317.58	23741.3	10767.5	767.364	8879.16	2548.22	5768.82	3908.03	337.732	3811.03	9815.66	1940.32	2069.13
K01141	3094.65	384.62	5135.31	1959.03	6069.12	13469.6	2058.77	839.174	20232.9	12560	3647.24	3077.24	1944.46	15081.5	2676.86	1229.33	4306.71	2104.53	9012.95	24120.9	11374.5	2545.03	10489.1	3569.34	4376.05	3704.2	692.959	4305.12	13940.9	2671.57	2183.76
K01142	30994.4	23823.2	37108.4	26943.1	66850.2	41535.8	38642.5	44142.8	45759.7	51103.8	8063.63	38901.4	16595.5	82031.9	40283.3	6463.77	68870.6	57786.7	53687.6	44311.2	63249.8	38890.7	15275.7	107673	53652.1	49278.6	27773.7	33610.7	38311.2	61428.8	53019.2
K01143	6.62521	0.835999	13.5954	1.69316	6.2878	0.445961	9.33237	0.99673	34.1728	27.4789	8.72427	3.74227	25.1076	40.4858	11.8259	7.31812	1.66227	0	82.9967	11.6923	124.887	0.51323	56.9183	13.4419	0.943068	9.72215	0.00569328	27.9409	37.4888	2.34233	6.69903
K01144	4969.93	7075.42	10023	11004.9	12648.2	9065	2349.28	26370.2	3682.36	18572	253.101	20140.2	2526.97	20213.6	3609.33	1954.55	3251.88	20247.2	7501.26	3398.86	18488.6	13755.1	381.425	6554.04	7477.69	11219.2	3438.44	5745.84	5397.33	7227.77	27263.2
K01146	2928.37	350.63	5017.49	1951.87	967.838	12888.3	2000.92	687.098	20120.5	12351.2	3459.19	2995.88	1849	13783.7	2589.58	1199.11	813.862	125.373	7823.66	23515.9	9994.63	306.184	10465.1	2458.13	3392.43	3459.99	62.6332	4255.72	13816.9	1840.93	2134.45
K01147	3301.36	573.991	5353.16	2201.77	6143.52	13657.8	2333.93	1566.58	20500.7	12703.7	3653.91	3282.94	2267.79	15055.7	2850.73	1227.4	4475.43	2216.4	9408.29	24068.2	12867.9	3044.4	10483.7	4028.15	4608.74	4501.52	1253.67	4504.53	14389.3	2750.74	2262.68
K01150	3196.88	427.448	5228.12	2131.41	6104.63	13411.3	2236.13	1103.05	20349.4	12510.5	3633.05	3090.49	2010.84	14529.4	2744.01	1216.11	4288.44	2191.11	8943.52	23722.3	11645	2660.34	10468.5	3545.34	4385.51	3871.57	852.246	4326.74	13930.6	2617.48	2189.63
K01151	26058.6	20493.9	31734.8	25497.2	49749.9	37036.6	35059	36863.1	44362.5	33929.6	6824.22	36293	14955.8	57491.5	38895.8	4504.87	49223.4	42918.2	43073.4	43211.7	43826.7	24272.9	14954.9	90561.2	40001.3	43378.4	23487.2	30067.2	37390.8	55506.3	46924.4
K01152	0	0	0	9.46027e-126	0	1.99716e-122	0	2.2234e-124	0	1.70349e-125	0	0	0	8.04855e-123	2.74461e-125	0	7.02004e-127	0	0	0	0	0	0	0	0	4.25793e-125	0	0	0	0	0
K01153	51162.2	36247.8	61129.7	41491.3	95522.3	62331.4	58764.3	97237	74709.2	77183.1	11990.2	77895.9	23308.8	122175	66335.5	8827.61	99046.9	96637.2	67820.4	68156.1	93889	58482.6	22713.8	162668	69006.6	76633.5	41584.6	55489.7	60672.3	84274.8	90893.8
K01154	73400.7	60152.9	82055.8	91513.6	139469	84962.4	73997.2	160461	88052.3	90816	13157.2	118212	31837	161727	89496.4	14293.6	138025	154137	91920.7	79276.1	158191	93322.9	24133.6	216348	98957.7	111080	54028.9	71894.2	77336.3	114443	148509
K01155	7291.22	13387.1	18465.4	12682.7	30450.6	17385.7	11182.8	34314.8	8324.96	12000.6	1586.92	25692	5775.22	51777	14791.6	2681.64	15762.6	33815.9	27176.9	8616.31	26754.3	17047	1391.9	68544.9	27568.1	20558.7	8729.65	14469.5	9023.03	18955.2	39188.3
K01156	19565	10097.6	26466.4	16722.3	40368.1	16212.1	22789.6	18154.7	18058.3	15687.4	2986.7	16170	8411.36	46401.7	28511.4	5187.4	45868.7	25019.7	31486.4	12429.4	27057.1	19361.6	3051.38	88653.2	37401	29417.3	15260.4	18451.3	17235.5	32911.5	24999.6
K01158	0	0	0	2.10371e-55	0	4.44115e-52	0	0.0173694	0	3.78812e-55	0	0	0	1.78978e-52	6.10328e-55	0	1.56107e-56	0.0947212	0	0	0	0	0	0	0	9.4685e-55	0	0	0	0	0.315013
K01159	28123.8	18311.7	33321.1	21643.4	52136.7	39563	30949.7	44174.6	42672.9	47968.1	6885.94	36972	12747.3	74298.1	31267.4	5747.9	50457.9	46483.3	45745.7	38707.2	59265.8	33740.3	14367.5	94883.7	45247.5	45826.8	20940.3	32108.1	34405.6	47098.6	51890.6
K01160	7274.38	378.823	3083.76	2604.98	1820.76	3297.15	1792.69	1154.37	14151.9	10316.6	2326.87	5946.35	1418.52	8742.77	1268.75	1013.88	1920.25	508.363	4754.27	28249.9	7964.85	1118.3	9853.61	2838.86	4847.83	5991.2	481.945	2693.27	8219.83	1911.03	1736.1
K01161	0	0	6.45832e-09	6.72954e-08	0	1.33705e-52	0	3.81661e-07	6.73435e-07	0.125738	2.91774e-07	1.48122e-06	1.07831e-08	0.151194	1.83744e-55	0	0.27616	0	0	3.59069e-07	0	0	0	2.02007e-06	0	0.100282	8.98875e-08	1.05486e-06	0.327072	0	0
K01163	25479.5	23731.7	27703.9	19395.1	49369.3	24495.9	24277.8	45399.8	24371.9	34849.7	3632.09	35371.8	13751.8	59841.7	30929	4435.07	59271.3	44880.1	41670.5	19202.1	47821.7	32848.2	3111.43	85190.7	40034.6	40163	26579.2	27705.7	23587	58029.5	49301.2
K01165	0	0	0	1.81609e-126	0	3.83396e-123	0	4.26829e-125	0	3.27021e-126	0	0	0	1.54509e-123	5.26884e-126	0	1.34764e-127	0	0	0	0.508101	0	0	0	0	8.17397e-126	0	0	0	0	0
K01166	2.43316	1.13321e-75	5.68434	0.0452493	14.57	1.57096e-13	0.324624	0.605968	32.1586	55.9558	16.4563	11.526	0.00725053	283.193	18.5018	4.53504	29.0602	15.3798	194.93	461.5	17.1715	12.5009	0.000535822	140.954	51.8758	111.137	3.5536	2.82928	161.556	61.4269	86.2111
K01167	204.98	1.41893	70.3062	562.085	34.861	4.7151e-13	9.46962	10.0008	6.46497	37.2431	5.00175	93.5903	7.49895	37.1691	26.1336	9.16944	4.76298	86.3503	6.33002e-120	6.46432	8	16.5288	6.17965	73.0291	2.96506e-77	145.105	3.85817	0.00217312	24.2433	33.0957	3.16656
K01169	2906.5	350.629	5040.32	1936.72	945.339	432.34	2005.62	548.442	20159.2	12192.9	3461.94	2959.05	1861.52	8721.76	2482.5	1205	794.36	123.05	7829.32	23525.3	9724.89	305	10379.1	2334.97	3259.98	3411.23	49.2537	4157.12	13694.8	1782.56	2142.94
K01170	0	9	23.99	4.6757e-56	1.71983e-56	3.06327e-53	1.92534e-35	3.41029e-55	4.01214e-55	251.87	5.1029e-56	455.76	112.94	1.26496e-53	7.33256e-56	3.98276e-56	1.61252e-56	0	13.99	9.79837e-56	49.39	152.84	82.96	46.98	9.27801e-57	239.87	215.89	522	2.92821e-55	1.25593e-56	2.03
K01173	10339.5	18222.6	22963.6	13484	31251.8	17853.6	5048.42	42563.7	9323.32	31916.5	1090.29	31001.7	5862.77	35322	5987.56	6599.4	8413.72	42337.4	14353.7	6194.21	45931.3	24964.3	905.33	16334.4	19691.2	22043.1	7420.71	11785.3	13457.1	16324.9	49441.3
K01174	324.459	79.5219	168.96	140.67	358.975	627.23	483.872	233.397	737.036	471.223	95.7112	1694.07	303.524	290.397	203.445	657.337	346.564	1378.49	230.861	649.242	763.44	419.208	295.788	1834.62	651.288	793.027	1086.64	861.344	1244.6	2785.73	1584.3
K01175	2959.39	360.899	5066.27	1954.94	995.786	12828	2012.09	748.647	20130.4	12409.2	3472.45	3074.94	1862.2	14007.2	2615.31	1207.22	815.019	224.231	8055.27	23991.3	10008.3	358.214	10466.4	2498.76	3458.91	3533	67.9114	4261.14	13935.6	1988.66	2292.46
K01176	12667.7	9195.09	15339	17657.3	10480.6	17665	14011.7	10042.2	53564.6	42673.6	7742.4	14322.9	6039.94	32442.4	10616.3	4572.33	9067.7	20218	22357.7	49505.5	34757.8	12224	22053.5	13554.4	14650.7	15825.3	6281.84	12525.8	32797	13275.7	16748.8
K01178	236.843	0.956516	26.6946	137.544	28.3411	59.2055	161.598	30.5105	21.8114	69.4655	6.11359	58.8327	30.6526	17.7706	17.0376	0.166354	147.775	7.60891	88.7981	62.7231	24.1779	74.2254	10.1867	139.742	23.939	92.0975	280.837	44.047	117.068	71.6343	39.8277
K01179	39862.8	27361.6	34253.9	33018.6	66744.2	40623.4	67836.6	22338.2	64796.7	33999.2	9122.9	36777.7	16302.5	38016.7	40178.4	6518.88	50285.9	36650	38570.6	42475	40055.8	30763.4	20503.6	62295.8	39179.3	75294.2	29250.6	62731.9	51741.4	54264.5	63978.8
K01180	0	0	0	2.07981e-58	0	4.3907e-55	0	4.88809e-57	0	3.74508e-58	0	0	0	1.76945e-55	6.03394e-58	0	1.54334e-59	0	0	0	0	0	0	0	0	9.36093e-58	0	0	0	0	0
K01181	11931.2	6171.84	8924.88	11556.8	13163.7	3672.36	11515	19989	6550.84	4398.71	1285.2	13601.2	2966.91	9617.31	13402.6	1971.91	12838.3	12776.4	6216.43	5312.84	14476.5	11473.7	1679.11	21366.2	14123.8	14197.3	7861.48	11338.1	8991.72	17166.1	17999.4
K01182	13277.3	16672.8	22448.9	9350.12	41797.6	11391.3	14129.7	23237.5	18867.9	23058	2738.27	20619.9	8702.57	39049.4	43686	2125.63	48586.6	37369	30175.7	17980.6	16633.9	15107.3	4268.08	82006.5	33031.6	26563.7	24254.4	10435.8	18673.6	49174.4	28213.3
K01183	2949.75	12434.9	18357.4	5034.5	16728.5	35074.9	6013.58	23291.8	29523.6	16774.5	4729.25	23828.5	3860.52	34218.3	7747.11	2599.38	3469.82	21204.8	16861.6	12400.4	30002.7	8359.16	10179.9	7538.08	4400.85	12180.4	4900.7	16640.3	25221.7	11637.9	44514.6
K01184	0.192202	6.86149e-25	0.508784	0.0226913	0.0006824	35.715	0.722632	0.399334	10.2844	0.548901	0.571587	0.0087744	7.20545e-05	16.5826	3.03696	4.11781	4.65897	2.52072	0.00189899	0.847243	4.75101	0.00223629	0.853427	1.43805	0.00136391	1.95194	0.19368	0.004509	18.5366	8.09638	0.239139
K01185	16333.8	3123.42	12508.6	13055	9499.28	16939.4	7532.41	7384.23	35918.4	29442.7	8509.7	11426.4	5161.45	31788	6304.87	3887.31	9979.1	2526.58	23180.7	72292.6	26692.6	6118.79	28735.9	10119.5	13122.4	16008.9	1800.46	12921.7	31921.9	7733.39	8221.86
K01186	9067.85	10844.1	12592.3	23917.5	15870.6	16378.1	15220.1	34988	5868.08	3988.14	1333.84	22080.3	3474.9	28133.7	8105.16	2990.24	9015.68	26490.9	7116.47	10657.4	31586.5	15939.2	466.064	8685.13	9935.71	17698.7	5306.65	5333.43	9853.12	20408.5	33340.5
K01187	35115.1	72313	67905.8	66155.2	98906	81762.6	44581.5	177900	63838.7	66187.8	10560.1	148005	20809	123359	55463.3	13554.5	54492.5	144366	59109.3	58797.3	159497	69506.6	21560	80712.9	55147.3	74348.6	36541.6	54676.4	70377.9	74447.4	192533
K01188	74.8766	78.0855	20.7005	11.7568	96.5894	34.9448	31.1971	99.6298	45.438	24.8899	10.8949	1238.2	19.4449	22.4581	296.363	2.28087	563.423	10.2246	127.1	54.2734	14.4413	51.3595	1.71209	46.015	39.9394	9.67574	238.99	13.5158	68.4599	324.199	75.2827
K01190	61503.1	99500	116992	125438	169699	111189	95027.3	285288	79379.1	102120	10994.9	206133	33292.4	200872	98077.8	24548.2	97771.5	224646	85854.4	77070.3	227651	120905	21507.7	153774	106762	133669	63033.7	71305.9	90190.8	120789	254624
K01191	10152	14668.2	9864.21	17440.9	21700.5	15733.5	13718.3	15020.5	17914.8	10944.6	2572.46	30515.9	4556.27	16507.1	27531.7	1530.11	19119.9	19847.4	9906.66	15408.9	18532.1	7955.97	6296.29	23035.4	8192	17068.5	17605.5	15847.1	12844.8	33735.3	34687.1
K01192	9120.51	14510.8	17893.5	17240.6	18934	22471.5	11278.9	35710.1	23651.7	14868.4	3337.17	29817.3	5776.38	27155.6	25086.3	3447.37	22380.5	29873.5	17297.9	10935.7	30747.1	15743.9	8786.3	25627.3	15626.7	19765.3	13031.4	11512.2	24766.8	22731.1	33139.7
K01193	14554	23353.6	27156.6	14886.4	39075.4	20595.7	22992.9	19325.3	48766.8	34961.6	7674.99	20201.8	19529.9	47649.9	31123.7	4935.01	28945.3	44002.1	41776	43318.2	32749.9	14687	17059.9	68719	36377.9	33522.6	19570.5	22800.4	41127.7	39095.1	28958.8
K01194	6105.99	1000.05	10874.2	4605.32	2711.28	1730.44	4329.19	1983.39	40993.8	24852.9	6922.47	7752.32	3920.64	17635.6	5473.23	2412.95	1904.36	2489.71	16350.3	47144	19526.5	775.694	20856	5730.95	7055.13	7917.13	398.538	8924.84	27943	4439.81	7912.61
K01195	5744.42	8369.3	6200.18	3121.71	12139	16269.5	3104.45	7580.52	3718.33	8420.01	1737.91	16048.9	2154.65	14178.4	7546.28	817.659	9776.53	16135.1	6331.23	23410.8	9798.42	5511.09	3905.88	15816	8484.26	10402.5	5364.31	6151.14	5973.84	12645.9	31468.7
K01197	5824.32	6398.15	6858.17	10546	15045.4	10970.4	13496.4	24653.3	5348.63	8611.18	2002.95	23783	2991.82	29563.3	5810.84	2534	3927.78	17466.6	5946.69	9966.59	20749	11357.5	628.85	8704.39	5670.82	13288.5	5092.63	5060.71	6446.61	19510	21411.3
K01198	5550.44	7126.48	12948	5127.63	11106.4	5892.54	12421	13802.1	19566.7	10338.5	2825.62	12066.6	3257.29	13495.2	12171.9	1997.86	18147.4	11766.9	14949.6	9542.88	11964.9	5188.17	6524.4	19338.1	11202.6	11853.4	8967.21	7398.63	17708.6	19332.3	7099.15
K01199	1.11169e-10	0	9.84872e-12	2.22232e-10	0.00172788	4.92416e-120	2.96869e-10	7.63577e-12	0.00252458	0.00185981	0	0.00182226	1.15821e-12	1.98444e-120	6.76705e-123	0.00332128	1.73085e-124	0	7.669e-11	0.0023901	0	9.03116e-11	9.3839e-11	0.00106311	5.50808e-11	0.000928638	1.56264e-10	1.05633e-11	2.91293e-10	0.00292293	7.87127e-11
K01200	8764.79	14210.3	17105.4	16142.6	27629.6	10115.7	9541.22	38443.5	9959.2	11961.3	3007.61	26022.5	4486.32	40313.6	17205.6	3358.88	17976.4	43474.8	14970.9	14592.9	36267.9	17687.8	1633.24	39836.2	20791.2	22089.9	9533.46	8597.96	10570	28958.2	34482.4
K01201	5854.94	12675	7491.37	4357.97	18142.8	14115.4	6136.64	21226.4	5494.07	4670.32	560.526	19110.3	3413.53	14864.2	17854.6	2759.57	11785.7	19388.8	5812.75	3478.53	25467.1	11724.9	3231.08	17376.1	6615.7	12154.3	8666.6	10606	8934.82	12900.1	31346.4
K01202	14.8559	95.0906	6.36625	33.6922	439.278	0.729736	2.02165	883.422	83.6624	1.402	3.57613	31.763	11.206	1953.62	14.9503	161.766	5.40068	2.78237	311.63	66.7136	3.71742	275.186	0.0654399	336.443	284.749	943.493	136.98	1.73674	2.65931	191.27	514.264
K01205	6367.82	11570.7	12086.6	14440.6	13611.8	14514.3	13886	53603.8	2326.73	2413.99	206.883	30279.5	2825.7	24557.6	5395.62	3391.97	4808.92	23004.6	5571.39	5343.89	30537	16543.2	308.164	7722.19	9021.95	13249	2366.56	2019.02	9379.24	7426.66	23482.2
K01206	23790.5	42140.9	52106.5	62872.6	57965.7	44672.3	35282.4	203459	14783.1	35380.4	2120.48	134789	11357.8	127537	31409.4	11812.5	23903.3	107910	33102.3	27923.2	135223	74377.3	3153.71	45442.9	40098.6	56636.5	20961.6	18059.9	30401.8	35972.7	110313
K01207	20596.1	14103.5	17430.4	14174.9	31762.4	29056.9	35218.3	18310.6	38427.5	23164.5	6299.89	22156.1	12289.8	37402.4	46590.9	2991.74	64019	21790.6	33176.8	40855.6	31948.2	19716	17097.2	53600.4	21763.3	29887.5	25983.5	23219.1	32938	49876.4	15260.7
K01208	56.649	0.153637	165.476	12.9079	963.961	3.41556	977.19	24.3417	27.1801	38.6833	21.0916	270.985	20.0631	88.5875	1.22364	0.0596386	170.535	161.486	26.8069	68.769	445.645	76.5261	70.7624	437.158	234.172	62.7187	145.606	19.1531	7.28824	95.8429	27.8085
K01209	17159.5	29180.1	29420	23404.2	37297.5	24078	20824.7	123700	16387.1	10238.9	2511.05	86220.4	8328.77	42387.9	29251.4	6719.76	35392.4	64833.1	21323.5	11464.2	60126.6	37294.5	2312.19	42427	37618.3	36630.1	17501	16211	22847.7	38236.8	51094.6
K01210	118.81	267.069	131.677	108.677	225.298	276.519	217.037	148.847	157.771	130.722	26.1706	116.076	87.1663	184.286	427.507	42.0965	167.703	250.868	204.443	79.7158	252.112	70.2457	67.3787	629.256	246.479	297.519	318.222	107.326	233.752	236.666	127.519
K01212	1323.16	1125.09	1990.9	247.312	3348.3	2011.41	474.921	429.09	531.484	389.595	251.996	847.136	767.516	1213.27	1347.01	1337.5	2530.74	1172.53	960.65	324.661	1617.71	912.827	100.504	2168.11	2088.04	1762.06	1060.13	321.4	1476.86	1355.39	911.687
K01213	0.00543812	0	0.00286271	0.00111949	1.23089e-06	1.01645e-124	0.0803839	0.00221948	0	1.23089e-06	0	0.00421685	0.00719438	4.09629e-125	1.39686e-127	0	3.57283e-129	0	0.000556776	4.39258e-07	0	0.00299729	0.0272761	0.00223433	2.46017e-06	0.0259455	0.0214042	0.00155157	1.30105e-05	0.00598743	3.51568e-06
K01214	0	0	0	5.29452e-56	0	1.11773e-52	0	1.24435e-54	0	9.53374e-56	0	0	0	4.50444e-53	1.53604e-55	0	3.92882e-57	0	0	0	0	0	0	0	0	2.38298e-55	0	0	0	0	0
K01215	5779.3	5785.66	9406.43	4417.63	23815.7	2259.32	7324.61	7613.11	4687.39	16874.7	1865.24	5280.01	3338.41	25575.5	22499.9	934.844	24031.3	25379.5	15891.2	7906.02	5900.62	6355.11	1731.54	53462.4	15419.9	12333	12425.7	5998.29	6776.85	25417.9	19901.6
K01216	79.5252	220.778	30.4146	130.255	155.023	11.6179	166.259	864.577	5.23523	14.5226	4.55884e-07	132.344	15.8237	109.411	53.4756	58.9091	33.1797	152.893	22.6595	39.9819	642.564	478.238	2.7137	48.9473	18.6748	77.0982	0.0715492	2.98997	88.423	105.152	108.438
K01217	0	0	0	3.45712e-58	0	7.29833e-55	0	1.74512e-06	0.790183	6.22517e-58	0	0	0	2.94123e-55	1.00298e-57	0	2.56537e-59	0	0	0	0	0	0	0	0	1.556e-57	0	0	0	0	0
K01218	13627.9	18794	14943.1	36036.6	25986.7	14790.6	13130.1	25023.2	21592.8	6727.46	1558.75	21756.1	6775.86	15460.1	18795.7	1913.5	22207	37942	13497.6	7744.47	20722.7	14518.3	2319.54	24910.5	18712.5	34248.6	8409.1	20392.4	12837.9	25326.5	40020.5
K01219	20.0924	3.02067	4.69907	0.689855	436.864	51.1794	17.3529	900.048	90.3034	2.52228	5.30729	1.92673	11.5306	1959.08	61.6528	157.687	110.272	0	317.833	71.3401	45.1766	249.317	0.019545	340.131	291.402	941.692	74.0159	4.14247	10.9284	213.286	323.092
K01220	97.9408	559.312	523.168	170.151	1303.21	115.613	3292.52	53.3996	97.127	177.16	143.075	766.784	2414.64	257.163	298.763	86.4015	323.102	4618.77	1026.02	280.68	679.668	269.692	249.223	810.835	649.653	342.402	453.202	404.187	185.278	2446.25	99.794
K01222	6375.84	3056.8	7441.01	4980.65	4427.66	11596.3	8296.22	3008.29	25195.4	15480.9	4447	8001.35	6060.03	15462.2	11098.3	1949.24	10658	6299.93	14323.6	26400.4	16867.4	3222.37	12308.1	8785.64	7544.22	8530.44	5967.66	7634.29	18999.9	19990.1	5550.75
K01223	22664.6	18785	45926.3	28642.8	48176.4	38946.9	48783.1	17101.8	136666	86966.9	23949.8	47041.7	22882.4	94477.5	56530.4	11565.5	61542.7	59211.3	81303.9	95633.3	76366.4	17437.9	61423.4	69206.7	38790.2	38936.5	31845.3	38834.2	106020	72301.4	34364.5
K01224	7791.34	16029.7	21772.9	10519.1	19764.5	16661.4	9150.18	45714	10947.7	24005.8	1363.03	28147.7	6754.55	23722.6	12468.6	2688.35	19071.4	35101.6	15736.1	7263.42	21063.5	20541.4	1518.99	26037.9	26617.3	20380.9	6449.24	7245.84	10796.2	21351.1	33271.4
K01226	6688.89	5806.89	12137.8	4079.51	17548.6	14536.4	8211.16	5488.56	25665.7	22504	5201.47	13164.7	7189.36	31258.4	18687.6	1753.06	18656.6	16737.6	20372.7	31340.3	16064.8	4993.6	11979	31931.9	13087.5	12271.1	10198.1	7689.52	20489.4	21173.1	13575.6
K01227	3.83179	11.6084	163.938	4.69353	69.2228	4.53085	20.9179	7.65944	347.857	32.0761	15.6549	135.439	1.5077	347.552	16.1176	49.0455	29.7593	7.11391	13.3527	54.3396	93.6522	98.4599	7.16518	77.6539	78.8718	62.0935	82.1121	5.77902	44.8815	310.597	22.6144
K01230	0.59375	0	0	4.39049e-56	0	9.26877e-53	0	1.03188e-54	0	7.90587e-56	0	0	0	3.73531e-53	1.27376e-55	0	0.989583	0.595239	0	0	0	0	0	0	0	15	0.59375	0	0	0	0.0279321
K01232	5634.03	4273.03	13061.1	4213.26	7700.34	7725.82	9349.56	3429.02	51608.3	23053.2	7787.77	12048.7	8880.1	22167.5	7076.74	3179.72	9249.16	7944.05	20036.5	33494.6	26357.1	3195.51	18881.1	7931.54	14139.7	11636.7	5362.45	9290.62	29730.7	9841.21	5302.46
K01233	89.6089	165.224	64.5271	24.6242	270.756	17.2192	88.3075	184.605	106.774	66.0372	26.2871	58.0021	37.7109	71.9112	498.252	15.6514	959.255	33.3584	217.287	125.081	56.6193	112.509	5.66298	141.755	87.1612	61.6217	445.797	34.3933	147.019	576.576	130.954
K01235	2725.31	4607.75	4561.17	1728.6	5973.34	2902.98	1852.62	27071.8	1085.3	1555.08	468.351	19744.8	1133.27	8937.52	3828.35	1921.27	5399.46	8389.71	2622.61	1693.74	13045	8398.57	126.317	4041.32	5437.12	4303.26	3347.22	1420.78	4361.11	4776.7	8168.62
K01236	651.304	5.9	223.188	1781.37	128.195	17.5	52.7416	247.428	66.177	38.5224	23.5905	139.943	125.978	46.2475	66.1083	10.6349	25.9524	266.547	40.4791	32.196	38.8575	45.3506	36.6976	181.726	22	424.477	30.1513	19.9854	106.755	120.442	43.4211
K01238	1.13965e-13	0	1.00964e-14	2.27821e-13	1.77133e-06	0.419123	3.04336e-13	7.82782e-15	2.58807e-06	1.90659e-06	0	1.86809e-06	1.18734e-15	2.44481e-50	8.33695e-53	3.40481e-06	2.13239e-54	0	7.86189e-14	2.45021e-06	0	9.2583e-14	9.61992e-14	1.08985e-06	5.64662e-14	9.51994e-07	1.60194e-13	1.0829e-14	2.98619e-13	2.99644e-06	8.06924e-14
K01239	8230.39	6620.99	4451.36	18400	14794.2	12185.1	12912.8	8558.68	24357.9	4472.83	1941.16	15215.5	4014.16	7360.03	13148	2005.71	32931	13312.6	13896.4	6526.44	5041.36	8400.29	3062.52	16235.4	5074.26	19229.2	13245	8392.04	10999	29581.4	4967.51
K01240	330.402	328.283	180.725	1138.28	558.053	639.08	598.031	376.77	1941.62	106.454	58.5189	540.345	262.011	89.233	251.104	2.55748	1371.33	987.012	721.339	136.707	148.622	451.213	245.248	763.797	178.43	1423.26	267.895	535.654	269.057	782.554	114.027
K01241	7389.55	7760.16	13057.3	12049.3	11669.5	12318.7	3875.48	33422.1	21821.9	30627.1	3725.38	24359	4302.69	31609.7	5876.52	3223.79	3953.8	16658.3	14356.2	26859.6	30292.6	14645.1	10791.3	8164.58	10786.1	13102.4	3130.2	9143.22	17790.3	6173.9	25577
K01243	23581.3	26878.4	32598.9	25100.4	60347.2	36625.6	25595.8	42388.3	52768.3	49795.6	7871.46	36446.4	14764.7	66170	40133	6969.27	57269.5	62804.7	40190.4	43360.8	58573	31602.9	15223.8	80557.8	41872.9	46382.3	24706.2	29074.3	36910.7	68072.8	56144.8
K01244	0.931974	2.85793	0	0.861205	0	3.9807e-118	0	4.43165e-120	0	0.743257	0	0	0	1.60422e-118	5.47049e-121	1.14189	0.931974	0	0	0	0	4.29327	0	0	0	8.48682e-121	6.57706	0	0	0	25.4096
K01246	21026.8	14431.2	21473	20942.5	27088	30953.9	28404.4	28932.9	32254.4	28599	5098.92	34201.2	11811	37026	18223.9	3832.55	31351.2	30093.5	27573.6	32779.3	45780.2	18808.4	13360.4	35990.5	21173.4	26084.1	13875.9	30542.9	27781.7	28215.2	35706.8
K01247	9622.97	5334.77	14806.5	4831.41	8310.47	14539	9700.42	14332	26246.4	14366	4896.26	11370.8	7506.73	41787.1	8267.82	1689.79	23004.8	6479.22	35919.2	26967.7	17208.4	8934.59	10763.4	65317.9	32564.2	16505.2	6626.36	12975.2	19394.5	19497.4	7415.56
K01250	9767.21	7217.68	8463.44	14452.9	12896.6	20451.7	11978.1	8615.04	42031.6	14900.5	4536.26	21041.2	7081.77	16057.7	15588.4	1446.11	35736	12389.4	21418	27455.4	12482.5	7344.16	13064.9	13493.1	7723.57	20485.5	12027.3	11494.7	20125.1	22677	8351.83
K01251	11099	6059.71	10577.1	16558.2	10838.5	21523.6	22307.9	9521.1	8606	4570.5	998.236	10157.8	4460.76	20601.7	6114.51	775.941	13024.5	11785.5	19086.2	6546.3	11204.4	10656.8	1533.83	36635.3	16629.3	16859.8	7022.96	13347.7	9423.75	13399.8	14565.5
K01252	2928.77	392.671	5060.11	1947.69	972.812	4108.29	2015.12	590.199	20225.7	12389.1	3471.58	2963.72	1868.98	10366.6	2650.48	1215.93	825.94	125.747	7896.96	23547.1	9946.26	315.645	10479.6	2497.82	3289.2	3455.67	70.9307	4241.41	13938.7	1879.51	2169.93
K01253	150.721	141.172	40.0921	44.9283	227.63	14.8313	73.0334	201.918	74.9176	45.2357	17.9722	293.169	54.8867	140.986	511.735	18.8094	1057.72	29.7543	209.449	89.8514	29.8058	84.7925	2.90642	152.485	65.8256	133.374	394.458	22.441	129.265	748.984	145.035
K01254	0	0	0	1.06037e-125	0	2.23855e-122	0	2.49215e-124	0	1.90939e-125	0	0	0	9.02137e-123	3.07634e-125	0	7.86854e-127	0	0	0	0	0	0	0	0	4.77258e-125	0	0	0	0	0
K01255	4617.57	2930.84	13096.9	4309.12	7817.11	23106.9	6322.7	3758.88	36252.8	18747.9	6973.71	5768.51	4923.75	38566.1	7206.89	2449.78	6444.05	8454.49	23375.3	29543.1	23591.4	4934.11	14813.6	34735.1	20085	9670.93	3439.41	8146.35	24404.7	12915.2	5317.2
K01256	7471.2	4502.96	9503.16	17807.7	8089.62	17203.9	3069.96	26998.2	21190.2	13113.3	4027.65	23404.1	3132.28	24017.8	5112.59	2054.13	6464.04	21400.8	11193.3	24624.2	35201.1	11335.6	10825.9	6336.78	8503.66	6817.36	1523.48	5033.24	16593	6392.91	11286.1
K01258	30407.9	24011.2	48682.3	27248	75122.3	62279	36452	49908.4	72561.3	61630.9	12676.6	37239.5	19595	123946	39122.2	10619	66966.8	67763.6	79869.7	51874.3	79555.3	42695	22094.1	155932	78424.5	50749.8	29111.1	33680.3	55771.4	83742.3	58176.8
K01259	2083.75	857.61	2870.51	6731.54	10140.6	13824.4	2123.63	2358.81	3975.4	1636.72	1142.21	2270.47	1211.23	7778.45	1509.9	2832.03	5792.13	4186.49	2375.84	1096.98	5359.8	3555.07	626.932	6373.2	3887.26	3099.89	2731.24	657.266	5052.71	19156.2	712.204
K01261	101.17	43.4852	158.636	176.955	93.1935	50.4111	2168.51	17.5453	343.422	159.469	47.3507	815.176	39.0005	415.356	59.2433	122.594	266.095	4426.92	79.3474	292.701	375.672	213.172	308.991	255.533	166.056	357.439	243.169	466.002	322.176	3116.19	60.7574
K01262	42629.7	41331.5	59292.9	41345.9	86411.4	54895.7	48506.7	119449	76852.8	80928.5	11338.2	89966	23452.7	125897	53485.4	13091.1	83937.2	94454.3	73298.2	57392.1	120294	63808.9	21626.7	130869	74229.4	71584.1	39082.4	48583.9	62661.6	105433	87455.7
K01263	2.07143e-09	4.04455e-78	47	357	0.0321959	3.32387e-46	5.53162e-09	1.42279e-10	0.047041	2.53833	41	3.03395	2.15812e-11	4.00333	5	0.061886	0.00608128	0.000141175	1.42898e-09	0.0445353	1.47	38.0274	1.74852e-09	0.0198092	127.2	0.164836	2.91171e-09	1.96828e-10	0.00720242	1.28578	1.46667e-09
K01264	0	0	0	2.16513e-52	0	4.57081e-49	0	5.08861e-51	0	3.89871e-52	0	0	0	0.799483	6.28146e-52	0	1.60665e-53	0	0	0	0	5.21091e-13	0	0	0	9.74493e-52	0	0	0	0	0
K01265	41778	42563.1	54504.7	43670.8	85103.3	56914.2	48671.2	87064.6	61066.8	75133.7	9552.63	68029.2	24944.1	112311	57221.7	9977.61	86958.1	86424.9	70989.3	54537.1	100363	57822.4	17573.4	133596	71752	71787.5	40067.5	44942.2	53031.7	92058.9	84682.3
K01266	1978.72	821.118	1368.53	814.905	5002.83	4078.64	3055.76	3049.36	4039.71	1759.46	310.275	4194.44	856.917	2947.98	6024.71	500.345	7903.71	2460.95	1672.17	1103.13	4490.55	2539.4	1302.69	6622.95	2508.19	2843.47	3134.7	2203.02	2631.35	6883.6	1052.56
K01267	15504.2	10912.3	19136	6851.59	31378.6	9670.7	14338.5	14281	12431.2	26514.2	2784.45	13996.9	9905.87	39611.1	26823	3142.87	45436.1	26718.7	30754.5	14380.4	19319.9	17199.6	2367.29	75703	30659.6	22725.6	17491	14230.2	15214	41339.6	20605.7
K01269	7.05393	1.75139e-79	73.292	4.27552	250.807	1277.84	4.33246	0.487919	4069.61	17.7095	232.809	1.39036	14.1737	381.809	0.379619	90.7901	0.054098	3078.67	21.2702	12.1412	2127.19	180.643	12.3956	305.161	1960.03	385.858	213.534	0.100145	23.0981	105.772	0.874814
K01270	31487.1	31189.1	44914.1	34559.6	57723	39589.7	27111.2	74832.3	46379.6	59642.1	6961.25	59953.6	16237.2	76571.5	28368.8	10594.2	57764.9	69238.7	41667.5	43272.1	91133	45121.1	13211.9	57178.7	42324.5	50610.5	22623.8	33730	42147.9	55606	72373.5
K01271	16407	4872.38	12067.8	11565.3	22556.8	19361.8	19670.8	7140.2	29331.2	24111.7	5475.71	15014	5707.75	32500.2	17384.1	2553.65	25920.5	21194.2	18338.4	33812.6	19076.2	9384.95	11279.3	41109.1	15944.3	17988	14139.1	20052.5	22562	31801.5	15155.1
K01273	18738	8922.59	12443.5	8227.21	30197.7	15369.3	22903.3	13137.5	22602.3	12586.7	4023.62	14747.1	7065.12	32664.4	21495.7	2944.91	48057	13737.2	26008.6	12510.1	18138.7	15984.8	4891.08	62928.2	24230.5	23706.5	19030.4	22477.6	19331.8	38346.1	16028.4
K01274	29.1089	15.3798	121.435	46.5933	111.464	27.8094	122.001	29.9998	257.336	103.27	26.5607	119.067	8.35694	379.749	30.7975	79.7763	97.7254	22.9533	18.828	62.5123	22.7244	73.4619	49.1893	208.695	80.3197	132.323	65.2913	35.201	35.5811	610.023	43.167
K01275	0	0	0	1.6873e-54	0	3.56207e-51	0	3.9656e-53	0	3.0383e-54	0	0	0	1.43551e-51	4.89519e-54	0	1.25207e-55	0	0	0	0	0	0	0	0	7.59431e-54	0	0	0	0	0
K01277	6735.85	10984.6	13445.8	11201.7	15432	9649.09	2710.91	43311.7	4445.08	19018.7	545.141	30146.1	3522.42	24802.1	4511.17	3281.6	4918.88	25716.1	8380.37	3641.08	33093.7	17368.4	412.872	9287.97	12120.4	12703.3	4152.81	6119.59	7101.73	8272.59	30348.9
K01278	12532.9	22178.7	25129.5	21639.2	29365.1	20601.2	5357.39	93053.9	6230.74	37558.7	1105.01	61019.8	6435.88	53703.6	9154.23	6737.11	10007.5	48090.6	16369.4	7450.76	73873.3	37474	757.546	17155.2	24351.7	24310.6	8006.5	11133.2	12227	13027.7	57133.3
K01279	0	0	0	2.75268e-60	0	5.81119e-57	0	6.4695e-59	0	4.9567e-60	0	0	0	2.34191e-57	7.98606e-60	0	2.04264e-61	0	0	0	0	0	0	0	0	1.23894e-59	0	0	0	0	0
K01280	2.25491e-28	0	1.99768e-29	4.50768e-28	5.58986e-29	0	6.02159e-28	1.54881e-29	0	5.58986e-29	0	2.30688e-28	2.34928e-30	0	0	0	0	0	1.55555e-28	1.99481e-29	0	1.83185e-28	1.9034e-28	6.89998e-28	1.11724e-28	1.81055e-28	3.16961e-28	2.14262e-29	5.90849e-28	4.17819e-29	1.59658e-28
K01281	1604.42	404.272	578.222	3331.51	1181.79	379.73	2824.36	1425.28	283.442	421.153	265.864	998.134	298.616	1086.53	335.021	236.48	1740.47	6273.74	550.612	366.402	543.719	1165.29	381.631	1515.01	598.579	1160.81	933.945	3666.97	529.12	3921.05	772.279
K01283	2.35915	3.98655e-78	0.791662	2.06929	0.208578	1.48442	2.27518	0.697294	27.2156	2.80672	5.71575	3.32196	0.0266609	18.9294	1.62688	3.8485	7.00295	4.70666	0.575275	2.86429	9.91375	54.3329	0.761357	69.3677	0.413178	19.115	28.3061	1.83743	19.8293	8.26735	57.666
K01284	17217.3	20009.1	32781	24545.9	31462.7	26697.5	8037.72	85354.2	30215.2	50982.3	4585.15	64105.5	9318.37	60846.3	11904.9	7892.9	11009	51714.6	25426.2	31266.8	73751.2	36236	11428.1	20505.2	26431.4	29635.4	8462.15	16521.9	29161.6	18940.8	65896
K01286	16735.2	10501.6	8820.26	13064.1	23932.4	6534.18	17342.4	11549.5	16526.1	7942.15	3010.51	14559	6661.06	15751.8	19973	1954.11	42098.1	12854.5	14937	13565.5	10690.6	12064.1	2112.63	26601.1	10144.1	20885.5	19020.3	16256.6	15858	35363.2	12419.6
K01288	0	0	0	2.68945e-122	0	5.67771e-119	0	6.3209e-121	0	4.84284e-122	0	0	0	2.28811e-119	7.80261e-122	0	1.99572e-123	0	0	0	0	0	0	0	0	1.21048e-121	0	0	0	0	0
K01293	102.366	23.5937	61.7658	28.501	186.039	19.5086	216.627	20.8399	21.8522	39.6508	10.51	53.7463	31.9483	30.8938	71.2204	0	35.6567	1.03649	23.3195	19.999	36.3858	42.2101	9.51436	69.2358	62.356	251.766	35.1907	62.4181	67.9809	70.19	41.3176
K01295	4571.24	2521.9	8899.86	2127.93	14765.9	22496.6	6697.77	3480.48	9762.72	2899.39	1925.73	2820.14	3321.02	32617.3	2124.68	344.956	13725.2	9183.9	23469.2	2947.76	15083.4	8850.92	879.027	50439.5	26077.3	8732.25	4524.44	8869.34	3950.11	9603.52	4199.78
K01297	9375.05	7409.28	13519.5	13520.8	16556.2	10316	6367.15	10270.8	27381.6	16905.2	4553.65	11192.2	4856.79	16941.5	10528.2	3365.97	12590.9	15747.4	13804.3	30479.3	21942.7	9165.92	11866.3	13295.3	10606.5	16993.9	4770.38	10661.8	20422.6	18340	22363.3
K01299	8999.05	4394.19	11540.2	3552.56	20060.1	16497.2	15968.4	5492.83	28753.8	20205.4	4126.14	8586.14	4593.88	26815.9	17241.3	1582.16	27006.2	16932.7	18774.8	10660.3	16357.1	8035.35	8427.81	35738.3	12276.9	11861.7	11183.8	14987.2	20238.4	20669	14284.2
K01301	0.49645	2.48502e-79	0.0273806	0.509782	0.0464949	1.27253e-51	0.500859	0.815531	1.97245	0.0464949	0.486316	2.66071	0.0199268	0.22433	1.74878e-54	1.19826e-78	0.514821	0.66232	0.394755	0.615073	8.03709e-78	0.152368	0.158319	8.12087	0.092929	1.27541	0.722352	1.77601	0.491451	0.034753	2.34025
K01302	15.27	37.51	7.59004	2.91532	17.3244	1.13895	36.4485	2.68244	1.89127	25.4513	0.978717	3.02085	9.14167	7.19199	5.46391	0	2.82129	0	4.35617	191.433	9.66748	10.4076	4.61872	6.44741	5.80674	164.785	77.3876	256.46	22.4754	122.785	18.6397
K01303	245.438	38.852	373.773	80.3637	1822.46	1651.56	1544.95	191.548	4595.7	234.374	277.739	431.269	83.1193	706.047	120.128	139.228	294.153	2119.9	182.519	222.452	3033.86	297.017	135.674	988.597	2355.5	752.447	492.725	211.419	293.512	595.287	197.434
K01304	4287.98	3437.37	7359.58	6904.24	6718.17	18653.2	8536.03	4909.35	11001.4	3192.27	2285.6	4758.05	3796.07	35787.2	4361.13	1097.33	12555.9	6893.66	26277.4	7364.39	10731.8	5868.8	1578.39	57488.7	26561.5	9201.63	5018.95	7386.99	6359.2	19392.3	3734.08
K01305	7053.91	5668.79	11375.2	3286.11	16627.3	24796.4	10357.2	6522.54	24980.7	12027.2	5059.87	6553.89	6604.78	39982.4	5212.4	1852.01	10913	11748.6	31186.2	27373.7	14998	9549.45	8799.09	55146.6	30032.4	15834.4	5591.37	10956.3	16142.9	17978.3	13205.4
K01308	5395.01	3821.54	5332.2	3974.76	9418.49	2891.36	6582.01	4495.56	8616.48	2974.55	620.638	3695.95	1804.04	3581.53	8364.12	831.008	12603.8	5738.02	6240.63	3434.95	2440.63	4438.4	851.315	12215.3	6989.59	10421.8	5831.64	3081.29	5867.08	11509.9	5356.59
K01312	0	1.37122e-79	1.83704e-78	1.22191e-13	2.85514e-79	2.57958e-10	3.19633e-58	2.87181e-12	1.46358	2.20028e-13	8.4715e-79	2.04744e-79	6.53677e-79	1.03957e-10	1.46358	1.17086	9.06727e-15	0.0012078	3.28828e-122	1.46358	4.43482e-78	2.55967e-27	2.74242e-78	1.61541e-79	1.54027e-79	5.49966e-13	0	9.95543e-79	4.86122e-78	2.085e-79	0.00244691
K01317	15.8177	6.04135	9.39838	1.10367	14.1025	101.678	32.3804	35.8667	19.4892	5.04738	3.70107	3.7987	6.37837	21.8218	103.695	0	219.685	0	24.1973	12.7741	39.5476	4.06245	0.0390899	17.6789	25.5245	3.15916	7.52108	8.32447	21.6054	56.8365	27.073
K01318	210.374	51.207	69.1359	556.156	30.2822	0.0130769	16.7573	17.97	2.04457	18.4501	4.43298	5.43374	9.90447	5.04877	21.1101	0.0316321	7.06646	85.1272	37.9886	6.2634	0.217148	17.5197	11.0193	6.54027	22.6382	124.74	113.502	21.5569	42.6567	36.0553	87.4332
K01322	2355.3	1894.13	4844.56	5224.24	4292.44	14919.2	1523.71	2679.2	4196.56	3040.27	419.565	3877.42	1343.73	7570.37	1746.1	1057.01	1476.87	6670.6	7341.01	1317.99	2469.01	1667.94	2410.65	3140.01	2354.4	4052.11	916.211	3100.37	7219.48	4777.8	8313.79
K01324	0	0	0	1.96545e-50	0	4.14927e-47	0	4.61932e-49	0	3.53915e-50	0	0	0	1.67216e-47	5.70216e-50	0	1.45847e-51	0	0	0	0	0	0	0	0	8.84621e-50	0	0	1.49156e-61	0	0
K01325	0	0	0	2.84826e-50	0	6.01297e-47	0	6.69414e-49	0	5.12881e-50	0	0	0	2.42323e-47	8.26335e-50	0	2.11357e-51	0	0	0	0	0	0	0	0	1.28196e-49	0	0	0	0	0
K01326	0	0	0	0	0	0	0	0	0	0	0	0	0	0	0	0	0	0	0	0	0	0	0	0	0	0	0	0	0	0	0.00579791
K01331	0	0.000707695	0.00948107	0.00276292	0.00147356	1.28433e-58	0.00452731	8.2564e-49	0.0343762	0.0174402	0.0043722	0.00105669	0.00337367	0.0260973	0.00267567	0.00341245	0.00128936	0	1.69711e-46	0.0083953	0.0228884	0.000319917	0.0141538	0.000833723	0.000794945	0.00141539	0	0.00513806	0.0250891	0.00107608	0.00368389
K01334	0	2.77583e-25	5.03647e-24	1.07898e-25	6.63064e-25	2.31799e-35	1.75577e-24	1.49013e-25	7.18794e-24	9.6869e-24	2.0733e-24	8.5819e-25	1.15122e-24	1.14196e-23	3.23695e-25	1.20778e-24	1.38791e-25	0	3.06297e-23	3.72224e-24	0.556139	1.90128e-25	1.61248e-23	6.99233e-25	3.49364e-25	2.03508e-24	0	9.20019e-24	1.126e-23	5.91056e-25	1.81578e-24
K01337	0	0	0	0	0	0	0	0	0	0	0	0	0	0	0	0	0	0	0	0	0	0	0	0	0	0.526506	0	0	0	0	0
K01338	43974.5	36685.5	52061.3	31111	78742.9	46728.9	41506.6	60884.8	63508.4	59060.5	9235.97	49162.7	22255.1	95301.9	58946.7	7753.62	96518	69978.4	66460.5	56649.2	76716.2	49182.2	17227.9	133662	67942.2	68048.2	39368.6	43024.3	50707.7	84943.8	62771.2
K01340	0	0	0	3.85159e-42	0	8.13109e-39	0	9.05221e-41	0	6.93548e-42	0	0	0	3.27683e-39	1.11742e-41	0	2.85809e-43	0	0	0	0	0	0	0	0	1.73354e-41	0	0	0	0	0
K01341	0	1.02682e-77	1.37565e-76	4.00883e-77	2.13804e-77	1.86349e-132	2.39354e-56	1.19796e-122	4.98779e-76	2.53047e-76	6.3438e-77	1.5332e-77	4.895e-77	3.78656e-76	3.88224e-77	4.95127e-77	1.87079e-77	0	2.4624e-120	1.21811e-76	3.32097e-76	2.83115e-23	2.05364e-76	1.20968e-77	1.15342e-77	2.05365e-77	0	7.45503e-77	3.64028e-76	1.56134e-77	5.34511e-77
K01342	4.75713	2.42067e-78	5.08561	8.63374	3.71157	1.48587	47.9448	2.26058	19.9773	2.12184	5.26247	4.32237	0.317724	13.7259	9.942e-06	0.534392	9.17909	9.34009	1.82414	0.414644	0.140174	55.46	15.7899	29.678	1.23728	15.6306	42.2544	1.80162	36.0803	8.06271	3.10257
K01343	0	0	0	0	0	0	0	0	0	0.00322277	0	0	0	0.00387523	0	0	0.00707823	0	0	0	0	0	0	0	0	0.00257031	0	0	0.00838316	0	0
K01344	0	0	0	0	0	0	0	0	0	0	0	0	0	0	0	0	0	0	0	0	0	0	0	0	0	0	0	0	0	0	0.00244691
K01346	0	1.19805e-24	1.60504e-23	4.08661	2.49456e-24	8627.26	7.66422e-24	96.0458	0.00124781	7.35869	7.40162e-24	1.78886e-24	5.71123e-24	3471.26	11.856	5.77689e-24	0.303249	0	2.873e-67	1.42123e-23	3.87474e-23	5.41582e-25	2.39608e-23	0.0016386	1.34575e-24	18.3932	0	8.69814e-24	4.24729e-23	1.82169e-24	0.00101373
K01347	4.48706e-41	7.49937	3.97521e-42	4.56936e-39	6.97417e-34	9.45702e-36	0.319598	1.05287e-37	4.419e-25	0.974659	4.22638e-26	7.35513e-34	4.67485e-43	10.7051	1.29964e-38	0.636864	0.376181	0	3.09541e-41	1.61949e-25	2.21e-18	3.64522e-41	6.19682e-25	9.58154e-06	2.22321e-41	0.248454	6.30724e-41	2.34134e-25	0.893318	29.9975	7.49937
K01348	0	5.73478e-15	1.666	0.364	0.122	4.7889e-25	3.62737e-14	3.07857e-15	16.696	7.06	4.28338e-14	1.77299e-14	2.37838e-14	51.182	3.606	2.49524e-14	2.86739e-15	0	6.32801e-13	1.696	6.122	3.92799e-15	1.06	2.122	7.21775e-15	4.20441e-14	0	1.696	8.122	1.2211e-14	1.696
K01350	0	0	0	0	0	0	0	0	0	0	0	0	0	0	0	0.00994849	0	0	0	0	0	0	0	0	0	0.0132883	0	0	0	0	0
K01354	2953.83	350.63	5027.51	1977.82	1001.98	13352.9	2009.07	790.018	20184	12362.4	3470.28	3025.34	1849.14	13712.9	2744.04	1202.26	879.125	136.779	7825.76	23606.3	10119.4	323.706	10488.6	2842.46	3387.98	3580	97.9352	4267.2	14041.3	1914.8	2232.67
K01355	893.344	64.43	61.574	363.663	52.605	199.715	168.5	230.285	521.228	1153.76	331.39	844.533	135.009	824.565	63.4074	32.745	77.2101	57.9217	164.499	3087.38	601.28	33.19	1446.65	358.301	926.072	1306.04	6	212.214	347.313	285.208	112.586
K01356	40006.9	25000.3	41793.4	20350.4	79848.7	34312.3	49403.3	29247.3	55090.5	54826.8	10128	28411.6	19426.5	97225	66960.7	4204.5	88854.2	52333.9	65997.4	56694.7	44594.2	31884.8	17516.9	176685	63470.1	59420.5	40093.9	48486.1	45307.6	91696.4	54484.6
K01358	38684.4	35216.8	52532.9	34840.2	79257.6	55040.1	47899.3	75910.6	76408.8	64629.5	12310.4	58939.6	24520.8	114695	57557.7	8936.24	76941.8	68038.3	78718.3	54036.6	88293.6	48470.5	24136.8	160624	76076.4	64961	36539.9	45130.2	63432.4	78757.5	66589.1
K01361	899.018	712.69	239.386	2188.25	620.728	263.103	1482.93	826.475	806.911	321.707	411.092	477.124	160.269	2449.22	577.183	481.567	698.583	7795.07	442.858	1595.51	1401.54	493.353	185.478	1313.55	773.505	894.935	696.071	1861.25	966.704	3798.1	1634.62
K01364	5.50166e-38	0	4.87406e-39	1.09981e-37	8.55113e-31	4.43095e-130	3.41923e-14	3.77889e-39	1.24939e-30	9.20408e-31	0	9.01824e-31	5.73191e-40	5.93641e-14	6.08926e-133	1.64368e-30	1.55749e-134	0	3.79533e-38	1.18284e-30	2.70971e-15	4.46945e-38	4.64403e-38	0.0117481	2.72591e-38	4.59576e-31	7.7334e-38	5.2277e-39	1.44159e-37	1.44653e-30	3.89543e-38
K01365	0	9.84002e-96	0.000401258	0.00418109	2.04888e-95	4.64368e-52	6.29493e-95	0.0237128	0.287991	1.78602e-08	0.018128	0.0920288	0.000669958	0.00836222	6.3816e-55	4.74479e-95	1.63226e-56	0.00360996	2.35971e-138	0.0223091	3.18248e-94	4.44823e-96	1.96799e-94	1.50434	1.10532e-95	0.0418408	0.00558474	0.0655386	3.48847e-94	1.49622e-95	8.32615e-75
K01370	0	0	0	1.54213e-58	0	3.25559e-55	0	3.62439e-57	0	2.77688e-58	0	0	0	1.312e-55	4.47401e-58	0	1.14434e-59	0	0	0	0	0	0	0	0	6.94089e-58	0	0	0	0	0
K01372	11657.6	18133.8	22270.3	17916.7	24691.9	16408.8	8578.14	58279.8	8055.47	21881.2	1194.2	41039.1	6389.11	32748.4	7160.28	5336.34	10818.5	43099.7	11775.6	5624.07	57169.6	26038.8	1010.24	14807.4	18794.1	19403.7	6764.47	11038.8	10751.5	14414.4	48181.5
K01377	0	0	0	2.68945e-122	0	5.67771e-119	0	6.3209e-121	0	4.84284e-122	0	0	0	2.28811e-119	7.80261e-122	0	1.99572e-123	0	0	0	0	0	0	0	0	1.21048e-121	0	0	0	0	0
K01378	0	0	0	1.14411e-122	0	2.41533e-119	0	2.68895e-121	0	2.06018e-122	0	0	0	9.73379e-120	3.31928e-122	0	8.48992e-124	0	0	0	0	0	0	0	0	5.14947e-122	0	0	0	0	0
K01379	134.935	31.1002	81.4169	37.5688	245.228	24.0076	285.548	27.4702	28.8046	52.2659	13.8538	68.455	42.1128	40.7228	93.8794	0	42.2259	0	30.7387	26.3618	47.9621	55.6394	12.5414	91.2635	82.1948	331.867	46.3868	82.2768	89.6093	92.5213	54.463
K01385	0	0	0	2.64398e-57	0	5.58171e-54	0	6.21402e-56	0	4.76096e-57	0	0	0	2.24943e-54	7.67069e-57	0	1.96198e-58	0	0	0	0	0	0	0	0	1.19001e-56	0	0	0	0	0
K01387	3.02684	68	0.503113	18.2203	0.188635	0.391999	37.1923	53.0523	441.02	48.9773	331.106	84.7777	1.27133	2211.51	160.873	6.76831	240.412	167.417	177.032	1448.85	51.9446	63.9189	1.47354	74.2585	11.5317	164.368	176.749	7.85858	144.115	7373.38	133.542
K01389	0	1.90295e-80	2.5494e-79	4.70027e-57	3.9623e-80	9.92275e-54	4.43579e-59	1.10468e-55	9.24354e-79	8.46369e-57	1.17566e-79	2.84138e-80	9.07158e-80	3.99887e-54	1.36364e-56	9.17587e-80	3.48786e-58	0	4.56341e-123	2.25744e-79	6.15454e-79	8.60236e-81	3.80587e-79	11.3858	1	2.11552e-56	4.5	1.38159e-79	6.74629e-79	2.89352e-80	9.90574e-80
K01390	1.53834e-08	1.73476e-180	0.539697	3.07521e-08	0.392737	0.196369	4.2549	1.1288	7.51142	1.32517	0.14696	18.2174	0.442146	0.620453	1.03126	2.94348	0.14696	0	0.392737	2.84671	48.267	2.45524	1.37458	20.3277	1.37458	4.81105	6.47711	0.590153	15.6107	8.77998	0.343328
K01392	131.639	24	9	0.066901	8	59	12.2315	12.7502	14	32.6032	1.07406	12.6064	40	19.2082	4.3406e-50	1.96373e-07	110.996	14.0792	4.53436e-15	1.40333e-05	1.42545e-76	0.0048688	5.54831e-15	47.9601	16.19	17.8523	7	38	0.45046	1.23132	26.7035
K01399	0	0	0	1.01887e-51	0	2.15094e-48	0	2.39461e-50	0	0.0709032	0	0	0	2.22	2.95595e-51	0	7.56059e-53	0	0	0	0	0	0	18.3517	0	0.0998417	0	0	0	1.31658	0
K01400	5.22974	0	0.495313	158.333	1.20238	0.0590229	16.7447	141.305	2.56895	2.31773	3.6406	80.5653	0.240776	0.000179736	1.54882	1.17087	0.345908	0.0165522	3.34617	2.84873	0.295213	26.5356	4.09422	46.3205	4.08274	28.6185	101.709	7.64658	13.6185	19.6052	9.24875
K01401	5.83207	4.12887	2.93657	7.71624	46.007	194.545	5.45107	17.1115	187.972	38.6725	91.4787	84.2646	13.1884	110.909	5.90444	340.112	18.9997	1.95688	48.1371	37.8939	71.5413	71.6127	5.76495	617.634	260.485	51.3489	127.988	26.4136	544.111	5415.17	0.0442073
K01402	7.19047e-14	0	6.37022e-15	1.43741e-13	1.7825e-14	0	1.92017e-13	4.93887e-15	0	1.7825e-14	0	7.3562e-14	7.4914e-16	0	0	0	0	0	4.96037e-14	6.36107e-15	0	5.84142e-14	6.06958e-14	2.20027e-13	3.56267e-14	5.7735e-14	1.01073e-13	6.83241e-15	1.8841e-13	1.33235e-14	5.09119e-14
K01405	0	0	0	0	0	0	0	9.28392e-05	0	0	0	0	0	0	0	0	0	0	0	0	0	0	0	0	0	0	0	0	0	0	0
K01406	42.1907	2.10279e-60	17.4303	18.9799	48.7741	5520.1	0.168166	61.9054	26.358	27.2271	5.14815	16.6201	0.018586	2336.63	259.851	5.53408	98.1903	6.0903	5.04265e-103	0.976262	202.404	14.3165	39.5533	266.098	63.6112	77.308	27.249	1.81817	346.119	129.418	1.54588
K01407	2927.3	350.63	4819.62	1950.67	973.408	12692.1	2005.32	684.856	19570.7	12102.5	3472.42	2956.51	1848.3	13978.7	2591.96	1203.31	813.855	125.373	8018.59	23818.1	9830.26	315.715	10406.8	2390.34	3304.48	3482.37	63.6932	4257.68	13851.9	1829.35	2070.52
K01408	4.86528e-05	3.69314e-78	4.31027e-06	0.00976599	1.20609e-05	1.92075e-52	0.000129924	3.34178e-06	1.79394e-76	1.20609e-05	2.28165e-77	4.97742e-05	5.06889e-07	7.7406e-53	2.63959e-55	1.78081e-77	6.75144e-57	0	3.35633e-05	4.30409e-06	1.19444e-76	3.95247e-05	4.10685e-05	0.000148877	2.4106e-05	3.90651e-05	6.83888e-05	4.62301e-06	0.000127484	9.01503e-06	3.44485e-05
K01409	44416.5	31874.7	52742.8	33498.4	89406.6	55694.4	54977.3	59079.1	64951.5	66777.8	10492.1	52422.7	22889.8	117347	64743.8	8083.47	88422.3	80239.2	79573.4	55199.7	80994.6	50202.9	18585	188274	81440	73593.9	40389.1	51750.9	51702.5	93506.5	74837.7
K01411	0	0	0	0	0	0	0	3.73514e-09	0	0	0	0	0	0	0	0	0	0	0	0	0	0	0	0	0	0	0	0	0	0	0
K01414	3167.53	459.28	5177.2	1961.69	6079.14	17599.1	13241.9	836.37	20354.6	12638.8	3653.99	3114.26	2034.18	15095.9	2739.84	1235.54	4318.82	2117.86	9018.61	24052.6	11403	2555.91	10491.7	3750.86	4421.65	3964.12	702.892	4331.25	16304.2	3030.25	2222.28
K01415	1.89144	0.00279044	1.72453	0.381409	3.26094e-18	8.00556	0.827759	0.406456	4.84364	15.9191	2.64214	1.06016	0.00756743	5.70122	5.09181	11.9433	14.2568	11.0122	0.000697209	5.14333	16.7785	0.50233	0.984929	47.0853	8.89797e-18	32.4886	4.90436	0.740284	4	5.14	8.87921
K01416	199.65	1.41397e-78	67.9762	551.415	27.0954	3.72761e-52	3.29599e-57	4.14988e-54	10	14.8559	4.27822	2.11127e-78	5.36	6.7	10	8	1.31026e-56	80.1174	2.21907	10	9.80148	13.606	6.17965	32.5626	5.36	104.103	0	1.02658e-77	31.4808	1.66847	4.02
K01417	2.64861e-16	0	2.34647e-17	5.29471e-16	6.56584e-17	6.57238e-50	7.07295e-16	0.0952808	0	6.56584e-17	0.405829	2.70966e-16	2.75946e-18	2.64867e-50	9.03212e-53	0	2.3102e-54	0.616935	1.82715e-16	2.3431e-17	0	2.15169e-16	2.23573e-16	8.1047e-16	1.31231e-16	2.12667e-16	3.72302e-16	2.51672e-17	6.9401e-16	4.9077e-17	1.87534e-16
K01419	5666.26	558.046	8127.47	5966.74	1563.75	15517.4	5644.3	1864.74	24146.3	13917.7	3922.47	3872.12	2415.83	15774.4	3718.93	1503.54	5212.98	2025.06	9322.92	24824.2	15034.3	2870.82	10869.2	4844.99	6608.1	7509.05	2711.15	5189.66	15328.2	2463.17	2550.81
K01420	28938.3	12931.3	21767.1	14112.5	51252.4	21858.3	33571.2	14203	40559.4	34804.9	7564.22	18304.9	11211.5	51287.2	35363.8	3756.41	68259.5	26915.1	35827.1	43161.5	30377.8	21425.5	13785.1	74449.5	26557.1	37091.3	25890.3	35311.3	33014	56985.4	28518.8
K01421	19397.8	22209.4	26011.6	17656.6	58289	14353.9	29979.3	25835.8	28250.4	28219.1	3984.08	25900.6	14781	47964.6	56857.3	3615.42	60394.4	49830	36321	23119.3	24318.6	21648.1	7051.22	114130	42733.6	38788.6	27080.4	22594.4	23924.6	83051.3	33065.9
K01424	37193.8	30344.5	39573.7	43726.1	75991.3	61146.2	30973.1	69387.2	47817.2	52189.7	8849.22	55448	15145	92362.3	37414.8	8116.35	71957.3	74912.2	54327.5	63512.2	86119.6	51898	18755.1	98258.1	55011.9	51990	26325.1	38732.1	40394.2	58562.5	68977.7
K01425	14168.2	11978.2	16647.6	15561.7	14440.9	38108.1	17752.5	40853.4	34054.7	19573.4	6094.5	36361.3	5796.3	36048.5	9193.03	3951.05	8523.66	34887.5	16152.3	48631.8	49428.4	15003.8	14969.2	13940.1	16506.3	18032.7	5553.21	16798.3	25967.5	27583.3	33940
K01426	2684.67	1408.33	1965.37	5709.95	4390.89	5873.99	5204.19	2156.8	6167.36	3623.88	777.602	5252.58	695.392	3894.97	3866.68	864.51	5502.51	2457.05	4624.11	2185.23	7828.78	2093.08	2020.04	4651.73	3468.24	3073.4	3767.35	2310.72	4891.81	13249.3	2189.03
K01427	8.40009e-05	0	7.44186e-06	0.000167922	2.08236e-05	0	0.000224319	5.76972e-06	0	2.08236e-05	0	0.669801	8.75165e-07	0	0	0.220404	0	0	5.79483e-05	7.43118e-06	0	6.8241e-05	7.09064e-05	11.386	4.162e-05	0.294465	0.000118076	7.98181e-06	0.000220106	1.55648e-05	5.94766e-05
K01428	2020.66	970.354	6230.06	2854.91	2554.9	2511.36	3491.15	1627.47	20440.8	10098.2	2876.26	1923.96	2458.95	8487.4	4188.71	1378.42	1743.42	4272.61	9441.81	6254.53	10535.1	1696.06	7203.83	5491.98	2495.43	4365.47	1939.79	4772.39	15096.2	6321.45	4813.59
K01429	1666.4	812.441	5937.86	2523.77	2252.71	1822.43	2867.09	1439.45	20031.4	9881.03	2818.44	1458.86	2380.85	7978.9	3208.39	1248.58	1252.29	3864.69	8595.1	5974.75	10220.7	1569.75	7057.83	3321.17	1712.36	3135.65	1324.19	4187.91	14766.9	5306.31	4616.96
K01430	1868.37	873.491	6103	2676.33	2388.92	2048.32	3104.38	1528.55	20416.4	9972.1	2835.25	1757.87	2416.84	8342.32	3785.7	1312.4	1555.69	4132.04	9235.68	5996.38	10405.1	1626.75	7132.65	4818.57	2172.76	3771.11	1633.47	4356.94	15061	5812.92	4705
K01432	20.903	0.000707695	8.72156	9.22005	24.3883	2666.75	0.804144	76.2537	16.0078	34.2425	2.43958	0.572964	4.91873	968.993	123.277	0.00341245	27.1968	2.3239	0.00121433	40.5604	103.973	7.84142	19.7559	145.627	25.4067	27.2938	16.2474	0.412424	157.433	70.4411	17.1963
K01433	5465.27	6941.52	10294.8	5261.06	8596.09	18390.7	3749.93	22603	20926.6	14866.4	3682.52	19466.7	3174.09	20172.6	4730.46	2376.28	3363.78	14924.9	9838.57	25452.3	25433.9	7875.58	10572.9	6061.97	6972.23	8849.14	2107.01	8713.61	17302.8	5087.13	19102.4
K01434	2669.34	65.8489	518.876	2708.35	241.895	641.389	200.81	297.887	498.624	1210.23	333.553	1386.92	131.706	1043.24	228.357	46.2438	131.543	412.533	197.961	3372.91	942.454	107.636	1453.96	716.017	616.112	1830.55	52.4218	211.701	865.925	416.744	277.96
K01436	7830.84	2070.9	7550.2	4878.15	12142.4	6094.64	9006.18	3087.42	17015.6	4711.65	1339.71	4616.62	2852.9	5809.62	8727.38	1536.86	20698.1	10662	7688.96	5893.12	15366.4	7680.91	2168.43	14640.4	8932.15	9173.64	6135.73	10469.8	7030.47	14823.7	3513.74
K01437	0	3.62276e-78	0.00312406	0.0325526	7.54328e-78	1.64308e-45	8.4447e-57	0.18462	0.325758	1.40148e-48	0.141139	0.716506	0.00521607	0.0651052	2.25801e-48	1.74687e-77	0.264414	0	8.68765e-121	0.173691	4.29776	1.63769e-78	7.24548e-77	0.977159	4.0694e-78	0.325758	0.043481	0.510262	1.28433e-76	5.50858e-78	1.88582e-77
K01438	9800.38	8519.09	15033.9	13583.4	17583	23569	7074.71	28119.3	23318.6	16181.3	4150.84	23341	5093.76	30855.2	8831.9	4274.86	9964.7	19032.3	14802	28660.4	32037.6	12749.5	11371.1	11353.2	10868.2	16708.3	5773.33	10680.7	21576.2	10295.6	29289.5
K01439	25354.9	15097.3	21553.6	16323.3	47474.2	28261.4	33840.9	20615.1	53802.6	33767.9	7518.26	22868.1	10181.7	46385.3	44271.4	3493.65	59896.9	35795.1	34449	40051.6	36281.7	19117.4	17043.7	75916.8	31223.9	38097.1	29393	29652.3	35969	51973.3	25449.1
K01440	4.38997	2.49834	20.4075	0.00518356	30.8462	0.0136104	0.308978	8.77514	11.3353	0	0.328098	1.01649	1.14469	20.4274	0	4.99635	1.55112	3.50502	3.08113	1.95212	1.2975	7.40264	0	18.8522	12.4418	5.01995	0.909818	6.59548	0.00517638	15.7528	17.5542
K01442	18998.2	23491.7	27740.4	28846.1	44097.5	26939.6	26950.2	55508.5	23057.4	18469.6	3857.76	48841.3	12356	57025.7	35196.5	3837.83	34224.1	64348.1	32000.5	18614.5	48788.2	29402.5	4667.36	81101.8	37549.9	38238.1	18811.2	28308.3	21281.6	51288	64580.3
K01443	27857.9	25174.3	37957.6	33814	53423.1	37822.6	37080.1	75428.1	44901.7	45414.9	7376.17	58427.3	14540.7	84529.2	54939.7	7042.42	56364.6	61544.3	46404.4	45699.6	74522.3	39793	16906	92290.8	46818.4	44605.9	31410	30410.2	40951.2	62168.3	54123.6
K01444	414.386	229.448	428.623	149.027	1949.63	701.114	1665.18	469.704	2453.8	401.148	236.99	1308.38	121.937	544.092	754.335	108.547	1348.58	789.321	591.772	346.302	1938.45	424.719	179.172	1769.03	1636.59	627.224	1128.35	269.328	753.259	6924.89	370.846
K01446	0.747904	7.49937	0.0662587	3.7451	0.388009	232.246	28.4972	17.5514	3.89602	0.403479	33.1022	2.99669	0.00779204	143.439	8.87248e-14	0.389442	1.03118e-12	0.892664	0.515944	0.346419	4.54	63.6573	0.682458	341.962	293.572	0.715559	77.8602	21.9711	6.82998	35.983	8.12789
K01447	14620.6	14261.2	12533.9	26556.2	23587.5	22933.2	27992.1	29744.6	5406.84	5636.64	1342.06	24623.5	5563.71	16540.8	9317.41	3004.5	26531.4	29480.7	8220.56	6494.73	27937.9	17668.5	591.051	12822.2	11317.8	18926	9121.53	17358.3	12269.1	17033.5	37553
K01448	70099.9	60420	79244.7	60658.5	112943	76261	83914.2	114052	121991	82476.5	20272.1	105339	50346.3	141274	77613.6	19296.4	136562	100228	103511	119355	139726	76597	40835.8	150063	91791.3	109983	60406.8	80361	109050	162357	99742.7
K01449	24897.4	8088.57	8802.86	8783.09	28787.6	6310.52	31753	11757.3	11132.7	7252.83	1828.25	16558.3	9272.94	11198.3	19627.4	1766.45	48103.7	9321.07	15454.6	8945.76	9849.83	15716.8	3272.66	29568.6	10853.5	26315.7	20961.7	33719	14836.6	37754.5	12889.2
K01451	13280.6	3465.2	12219.8	6200.19	39375	11544.5	16270.4	4957.81	20431.9	17927.5	4020.34	7559.99	5199.48	26034.8	16313	1217.08	43694.4	21878.2	20352.8	9130.47	22259	16479.3	5456.68	48401.2	17984.3	16324.8	14030.9	16195	14041.5	24855.8	17597.8
K01452	3.42807	5.22594e-78	0.313409	5.89096	0.722947	8.23826e-50	9.42389	0.28778	6.68478	1.33225	0.0346987	3.28755	4.15085	3.68528	4.05955	2.51991e-77	0.105883	0	7.50605	0.300694	0.609304	2.45472	2.97885	18.1457	1.44495	3.00982	4.51576	4.13934	28.4153	0.717277	2.29451
K01453	11.0673	51.1943	1.14318	4.94202	12.1372	7.69659	23.5361	30.5405	16.1105	65.5225	3.2851	33.031	26.537	10.0492	22.0264	2.47514e-76	49.5757	2.30811	52.2792	26.6636	13.9085	19.738	3.69166	70.9414	31.2814	95.4693	114.535	28.6644	107.945	2501.99	95.8733
K01455	272.919	64.387	134.897	175.315	177.96	379.275	401.377	122.329	201.406	202.879	34.6801	208.222	63.1868	253.725	501.874	59.1099	337.142	143.162	224.173	91.4101	216.542	94.9817	99.9085	873.095	321.451	432.745	289.878	182.583	202.656	427.684	123.882
K01457	662.263	61.7584	1151.09	1323.41	1409.66	3807.19	369.179	131.718	627.971	1482.7	84.1053	223.382	129.741	2912.28	899.142	42.4643	160.91	198.402	702.454	734.013	1425.5	158.192	629.817	548.118	216.541	716.715	297.714	444.092	1296.16	910.965	543.802
K01458	0.0109256	2.68937e-27	0.861317	0.0254833	0.0151017	5.12016	4.05029	0.427211	10.7874	88.7378	0.667882	0.761351	19.6425	2.00226	3.3	6.15479	7.31076	6.26016	2.00754	1.78757	5.93809	2.38965	1.2731	175.294	0.0054133	5.89426	16.4504	0.180506	2.02995	7.34231	46.8014
K01459	0.0372106	0	0.0196031	0.00759921	0	2.56892	0.550442	0.324154	8.10526	1.08966e-30	0	0.0288456	0.00230533	5.14833e-28	0.506596	0	4.49044e-32	0	0.00378978	0.250131	0	0.0267001	0.186779	0.0151984	0	0.177668	0.146545	0.0106232	0	0.0410004	0.0119599
K01460	2906.39	350.599	5040.19	1936.69	945.266	870.51	2001.2	591.299	20158	12198.6	3461.73	3198.33	1861.68	8765.13	2844.12	1204.86	794.295	123.05	7826.41	23568.4	9720.77	304.979	10371.8	2332.43	3355.08	3411.17	49.25	4156.94	13693.9	1782.54	2150.79
K01461	0.0336702	5.58428e-95	0.0168026	0.00651483	1.16275e-94	4.56561e-46	0.471802	0.0395726	1.29355e-05	1.01358e-07	5.60447e-06	0.024753	0.00197619	2.80939e-06	6.27431e-49	2.6927e-94	0.00295963	0.00123519	2.00325	0.140708	1.80608e-93	0.142521	0.160095	0.450388	1	0.156458	0.127386	0.00912575	1.98266	0.0351428	7.09221e-05
K01462	47766.6	37546.4	50421.3	38806.8	90991.2	56432.1	65151.3	59985.2	66435.2	58238	10911.9	52140.9	26147.5	103878	58502	8989.81	111277	78469.4	75862.4	55315.8	74440.9	52806.9	17820.4	153503	75396.8	75152.8	44383.6	52023.2	56349	104062	69247.4
K01464	22873.7	9247.13	11548	9946.87	32698.4	8653.65	21599.3	10867.6	18577	16173.5	3218.08	14615.2	11642.1	20965.2	22945.6	2353.6	54243.3	18193.5	21497.6	28554.6	14400.8	14642.4	5899.19	47883.1	19714.1	26366.1	17685.5	24190.4	15726.1	39153.2	16943.8
K01465	35996.7	27666.7	48326.2	29971.1	66142.6	50966.1	51794.3	57789.3	75162.9	63431.4	10876.7	47194.9	20306.3	93193.2	49586.7	8342.87	78993.7	59965.5	64143.9	51467.6	78507	39807.7	23101.1	119179	57397.1	59820.5	33349.4	44031	57911.7	72341.5	59972.6
K01466	4399.98	1065.44	2661.93	2220.56	4413.75	1184.71	1838.73	2550.82	5755.69	5511.84	1183.2	3993.12	1213.26	4138.01	5632	691.299	3169.08	1727.81	2831.87	19984	6520.94	1982.69	4956.23	8377.94	4786.84	6828.94	2088.12	1934.4	4283.88	5625.72	1464.51
K01467	2935.22	171.185	273.34	1186.02	213.1	3805.88	361.6	500.658	1311.86	3548.36	935.375	2618.73	328.03	3417.23	245.065	171.254	321.001	4527.36	793.441	18815.8	1894.35	199.483	3809.89	1355.23	3142.23	3095.78	113.818	671.44	1147.46	3196.61	408.432
K01468	9502.06	10616.5	15590.7	13857.7	14707.7	14454.2	8997.98	24856.4	28736.6	29646.6	3568.41	21661.9	4784.7	23272.4	6982.83	3243.31	17422	25147.9	16596	7730.6	41705	15515	8080.08	12184.3	10673.6	10483.1	6284.71	15605.3	21008.1	17136.1	27356.7
K01469	17.0835	2.90417e-77	7.38278	7.06065	17.6139	351.991	6.36283	48.5024	28.4293	31.4724	5.6172	17.17	10.4122	51.8929	100.798	7.31821	25.364	7.34005	0.0340814	41.6666	77.8641	7.96214	16.7142	224.64	22.5554	41.872	38.2833	12.1926	151.17	68.3126	65.667
K01470	9633.28	11355	8668.81	13441.9	23819.5	11371.3	12962.3	24803.7	8184.37	6363.31	1491.37	19180.3	3053.24	14521.6	17136.3	1758.74	23995.1	15367.5	10017.5	7200.78	24031.6	11141.2	2369.18	16661.8	10599.3	14393.2	14194.4	12865.4	11230.2	27162.4	17757.2
K01471	0.00266095	0	0.000235741	0.00531939	0.000659644	2.8377e-50	0.00710591	0.000182771	0	0.000659644	0	0.00272229	2.77232e-05	1.14359e-50	7.4934	0	9.97455e-55	0	0.00183567	0.000235451	0	0.0087837	0.00224615	3.49845	0.00131843	0.00213658	0.00374037	0.000252845	11.5521	0.000523552	3.35699
K01473	1882.28	539.028	1892.63	2127.59	2419.75	1701.23	1266.52	683.75	2157.54	1916.32	262.621	1226.28	557.911	2438.54	1727.44	203.754	725.364	843.959	1394.55	1478.48	1121.8	780.27	323.479	3389.11	1108.83	2775.99	1283.49	938.139	2072.5	1831.62	817.088
K01474	1534.45	442.841	1360.26	1510.93	2149.29	1632.1	1141.1	602.831	1525.48	1498.9	192.671	1069.66	482.581	1939.27	1387.2	172.66	629.574	613.187	1030.31	1067.93	915.726	598.236	281.374	2606.13	843.734	2292.16	1016.84	787.962	1704.16	1644.94	701.394
K01476	3906.52	2807.42	3587.09	1733.22	2599.59	18951.4	7416.59	11726.4	5386.91	3350.49	1715.41	10971	1854.36	10391.1	2230.37	1512.6	2846.39	8496.95	2747.9	1846.86	13353.9	6750.97	1924.37	4520.99	2991.62	3874.64	1991.96	5287.98	8519.3	7997.18	9881.06
K01477	204.98	6.25305	70.3062	562.085	61.3176	20.0531	3.70645	13.7972	7	20.0238	4.27822	107.995	11.4039	44.154	27.52	10.3995	20.2823	98.4541	1.33	10.4751	12	16.7321	6.17965	109.881	4.20072	183.501	19	6.24563e-16	28.2675	109.615	22.1979
K01478	7308.06	1063.93	7909.98	4426.6	7236.9	10320.4	9891.38	1916.61	21461.6	10345.9	3290.88	3805.6	3538.5	14470.5	4589.63	1600.91	21461.4	1671.26	10175.8	7722.99	9131.75	4825.23	7187.52	7295.44	1881.68	6772.28	4602.17	10549.9	16535	19061.4	6091.73
K01479	3542.16	556.961	6084.56	2783.22	4166.15	5260.49	4523.38	809.075	25941.6	10655.8	3190.18	1750.1	2259.38	9509.47	3525.65	1357.15	11058	3884.95	8600.88	5504.93	11246.3	2497.46	7389.96	4423.13	2879.12	3690.31	2230.44	7154.48	14492.7	5012.01	2751.14
K01480	16143.3	7544.7	19834.7	9969.39	31528.3	19951.5	17486.5	9602.28	30067.4	27358.3	5549.06	12315.9	7083.98	37789.4	20486.9	2921.77	22606.7	21710.1	24964.8	34133.3	25343.2	11842.2	12506.2	52333.1	19829.2	25431.8	14441.1	23105.6	26267.2	33763.3	26498.8
K01481	0	0	0.00171488	0.0178689	0	5.05606e-53	0	0.237196	0.178817	1.42829	0.0774746	0.393308	0.00286323	0.0357379	6.94832e-56	0	1.77721e-57	0	0	0.0953436	0	0.859769	0	0.638071	0	0.179929	0.0238678	0.280096	0	0	1.19377
K01482	2587.16	1485.99	3835.93	1134.07	10954.4	3802.86	2866.48	1795.49	4197.12	8685.43	793.625	1775.47	1698.53	13034.4	13024	148.475	8135.13	10969.2	7054.52	3015.64	5467.11	2707.86	1902.48	29284.4	7597.2	5423.06	4550.87	3577.78	2688.6	9614.33	9446.44
K01483	3943.92	2010.56	1093.57	1728.83	1674.09	2789.93	1666.61	2572.58	4076.38	3815.74	1007.56	3143.46	641.617	3869.43	1144.58	146.721	889.345	692.25	2596.77	20897.1	2830.89	1165.68	3947.95	3921.97	5099.93	4341.89	1550.07	1688.9	2353.97	2326.44	844.524
K01484	2929.73	350.63	5018.35	1951.92	968.692	13001.5	2003.11	733.591	20138	12361.4	3460.39	3004.88	1849	13681.1	2607.13	1205.24	834.776	143.892	7823.66	23564.9	10015.7	311.393	10474.8	2639.56	3357.26	3528.77	75.2164	4258.88	13838.6	1852.12	2196.03
K01485	4382.7	2182.17	5844.65	4852.16	4696.3	10042.5	5773.74	2679.51	20235.2	12082.6	3178.12	8331.87	2455.87	19900.2	3435.01	2162.23	3741.36	2984.15	14148.9	25583.9	13470.7	2359.69	9651.04	17430.4	10688.5	6599.48	2753.53	6744.16	13518.3	13189.4	3573.63
K01486	18371	10298.4	12731.8	9343.82	30800	17367.2	22137.4	14818.7	23726.1	14260.4	4054	18439.4	11471.4	33899	21553.6	2869.38	47344	18222.2	30563.3	27490.1	22920.1	16391.6	7479.54	63554.3	31088.6	27282.9	18810.6	19192.4	16172.9	39528.2	14558.2
K01487	17082.8	7722.11	12806.1	6249.41	25653.4	9618.92	16638.7	10424.3	20882.8	21985.4	3658.64	12931.4	7293.83	28332.4	20347.8	2103.21	37291.2	15294.6	23408.7	31383.3	18608.9	11895.8	10411.2	42686.5	16859.2	19481.1	13614.2	21208.7	20248.6	30773.1	17714.5
K01488	15157.7	8445.59	18597.3	12023.4	25175.2	18948.8	13532.3	10558.1	32638.9	24748.9	5384.86	12024.9	6084.82	33000.3	24502.9	2584.98	43644.4	25966.7	24417.3	33603.4	17932.6	11490.4	12320.2	48737.2	21338.2	22696.8	12997.9	14053.5	25131.5	44319.8	16008.4
K01489	32787.8	22988	37723.7	24063.5	55519.3	35788.5	35272.5	43379.6	46385.3	51611.1	7597.89	38781.9	16826.2	73696.1	45638.5	6896.11	65770.5	52467.6	49814.4	45000.9	59302.4	34625.8	16218	102383	48469.7	49604.3	28870.6	37870.5	40729.8	63926.4	54810.7
K01490	0	2.77583e-25	5.03647e-24	1.07898e-25	6.63064e-25	2.31799e-35	1.75577e-24	1.49013e-25	7.18794e-24	9.6869e-24	2.0733e-24	8.5819e-25	1.15122e-24	1.14196e-23	3.23695e-25	1.20778e-24	1.38791e-25	0	3.06297e-23	3.72224e-24	0.556139	1.90128e-25	1.61248e-23	6.99233e-25	3.49364e-25	2.03508e-24	0	9.20019e-24	1.126e-23	5.91056e-25	1.81578e-24
K01491	32992.9	26949	40147.1	29089.2	65385.8	42629.7	39966.9	53892	50765.9	51958.7	8094.17	44166.2	17824.6	83023.8	43192.7	7315.13	68124.5	60186.5	54930.9	46014.6	66873.6	39523.3	15672	112419	55253.2	53813.5	29106.7	36176	42509.2	66020.8	56241.1
K01492	4748.83	9168.19	9857.6	10823	13602.5	9435.82	6053.63	34293.6	4548.75	3071.11	543.067	22214.2	2295.2	21495.2	8897.33	1419.4	3930.49	16879.5	8180.53	3821.04	21528.9	11936.8	1361	20058.5	10380	12023.4	3712.3	8538.1	4920.32	5568.79	21685
K01493	27380.3	25783.8	33452.9	24873.3	63082.7	29059.3	37364.1	45553.1	30992.5	38838.4	4584.5	36123.2	15780.2	67658.4	40212	5409.93	64097.7	57665.5	47445.9	22142.6	51407.6	36765.3	5012.98	108664	50861.1	49730.6	29043.8	30951.8	27609.2	63897.7	54849.8
K01494	7685.6	1819.98	8527.09	4219.05	6421.77	15336.4	5706.21	1965.23	23506.9	15144.2	3959.47	5026.92	2828.87	15944.8	6377.73	1407.08	7901.95	2364.91	9363.41	25198.1	14030.9	3554.7	11013.5	7825.38	6897.91	8927.13	2857.11	7072.44	17068	5884.76	3623.62
K01495	16205	17440.9	23698.7	17083.9	29295.6	28764	10981	35700.3	37918.8	36175.1	5512.58	27918.5	9982.93	47441.8	15402.7	6066.38	17936.2	37388.7	24717.5	40265.9	46977.3	20903	12051	26507.5	23964.2	24824.5	10535.7	15296.6	29425.9	33198.1	37516.6
K01496	2690.58	2765.45	1936.18	5204.23	11018.9	6060.4	10927.2	2535.2	6018.51	2445.96	796.591	2584.95	1426.58	3203.71	3734.26	145.732	5233.55	10105	3966.47	4922.16	4962.86	4886.4	824.511	7221.6	4204.87	7788.26	3625.27	3416.96	3926.62	7391.3	2376.18
K01497	2832.33	350.63	5049.98	1952.41	969.769	13562.9	2003.28	780.605	20251.4	12423.9	3472.5	3017.98	1866.42	13883.2	2647.16	1215.35	858.926	156.456	7834.09	23615.3	10091	376.189	10476.4	2725.61	3389.45	3572.34	103.897	4264.74	13985.1	1876.98	2244.04
K01499	590.759	100.68	289.697	192.491	933.799	92.2084	542.138	190.273	160.03	479.798	51.341	605.432	270.854	163.283	307.136	6.55494	275.414	47.7721	153.227	149.704	301.046	360.513	129.974	682.305	285.975	1050.54	471.526	719.172	544.218	468.141	221.836
K01501	2923.83	954.385	4132.91	1126.8	6581.06	5951.91	3122.13	1366.85	5126.04	760.612	852.753	1441.51	1510.88	11184	983.754	166.125	9523.35	3873.93	9391.96	622.479	6274.07	3928.22	225.53	21509.2	11418.7	4290.86	2575.72	4440.43	1615.25	5097.05	1631.14
K01502	70.4914	21.2868	22.3882	129.314	36.6636	253.569	40.1543	2.01699	70.4573	73.1845	9.65744	11.4496	30.3513	101.808	114.795	2.95623	23.6691	4.38387	68.5124	8.35989	169.921	13.8645	66.0023	144.883	33.0525	46.2931	28.5872	74.211	179.904	54.5565	49.6212
K01505	46.4833	48.4593	117.766	40.7589	121.107	82.4814	23.1508	86.5663	229.37	158.989	19.0519	129.752	74.5545	152.265	160.28	25.2057	61.3918	43.7151	219.674	211.325	100.363	24.5276	5.61443	272.023	64.0185	159.451	94.9785	93.1944	184.001	167.011	101.02
K01507	13803.1	5782.93	11640.2	7653.4	18348.3	21996.1	17547.2	6240.18	34651.8	17995.2	4819.24	14336.3	6662.6	28006.9	16169.7	1926.66	21795.6	10468.4	22474.6	27764.8	21568.4	9367.52	13920.3	39415.5	17214	21051.5	8466.67	20323	22973.5	16809.4	9878.32
K01510	0	0	0	3.18795e-53	0	6.73009e-50	0	7.4925e-52	0	5.74049e-53	0	0	0	2.71223e-50	9.24886e-53	0	2.36564e-54	0	0	0	0	0	0	0	0	1.43485e-52	0	0	0	0	0
K01512	9094.06	9859.51	13268.9	13272	15668.8	17366.7	13840.8	9741.25	30725.1	16183.3	4900.92	11025	7648.64	22977.5	16044.6	1966.46	20798.7	16436.6	18261.8	31142.6	16210.7	7042.38	12168.3	18375.7	14869	17189.5	8190.36	10683.7	21560.3	22660.6	6011.92
K01513	0.00729641	0	0.000646408	1.76704	2.82563	0.00615555	0.710524	0.000501164	0	0.00180876	0	0.752944	7.60178e-05	1.88438e-55	6.42584e-58	0.0164941	1.64358e-59	2.07629	0.881263	0.00064548	0.01036	0.00592749	0.00615901	0.0223269	0.00361516	6.41945	0.0102693	0.000711363	0.0234079	0.00135198	20.0482
K01514	8.1865	32.3767	23.6901	4.38034	102.929	0.628085	6.13389	16.9051	2.28785	6.78613	0.582333	5.85192	2.33003	29.1049	18.2414	1.91495	20.3453	13.1889	3.4316	18.7026	27.3966	6.70395	2.56378	16.8278	7.5918	7.11478	31.851	7.64445	8.83427	17.6103	4.6622
K01515	29124	23726.2	31269.7	27399.2	59335.6	47004	41054.3	24992.3	52516.9	35395.1	8608.79	25598.4	18530	68334.3	46664.8	5697.98	72197.6	48961	51383.4	45365	43619.8	26856.7	15652.3	110661	50204.1	47281.1	28859.5	35395.3	40295.2	70573.5	39422.5
K01517	0	10.7468	0	0	0	474.769	30.1337	73.12	0	0	0	12.139	6.23384	0	1.15	0	0	0	14.1396	0	4.78175	7.87181	0	1.4164	2.8871	4.99	10.3314	0	5.74885	2.5	54.3252
K01518	1.36055e-19	1.32917e-82	1.20534e-20	2.7198e-19	2.11467e-12	9.62899e-49	2.96271e-14	9.34509e-21	3.08972e-12	2.27615e-12	8.21169e-82	2.23019e-12	1.41749e-21	5.14375e-14	1.32327e-51	4.06477e-12	3.3846e-53	0	9.38577e-20	2.92514e-12	2.3479e-15	1.10529e-19	1.14846e-19	0.0101794	6.74111e-20	1.13652e-12	1.91245e-19	1.2928e-20	3.56501e-19	1.74645e-07	9.63331e-20
K01519	0.00609249	0	0.000539749	0.0121792	0.00151031	4.36274e-55	0.0162696	0.000418471	0	0.00151031	0	0.00623291	6.34746e-05	1.75819e-55	5.99552e-58	0	1.53351e-59	0	0.00423865	0.000538974	0	0.00494944	0.00514275	0.0186429	0.00301865	0.00489189	0.0085641	0.000579184	0.0159641	0.0011289	0.00431377
K01520	32491.6	26627.3	38148.6	27746.3	65619.2	40357.9	35562.8	49192	51615.9	52628.6	8413.24	39776.9	18336.8	86092	47799.3	6805.54	70675	56986.7	55039.9	48331	64998.1	38986.1	16891.3	116273	55158.2	54456.2	30586.5	37401.6	40098.4	72161.7	52092.7
K01521	3028.84	351.193	5045.12	1969.19	1046.11	14715.7	2018.6	720.861	20167.8	12694.3	3477.21	2973.67	1850.64	14660.6	2834.93	1201.56	997.051	131.163	7885.75	23618	10124.9	320.209	10568.9	2760.25	3332.11	3532.8	89.4928	4277.32	14185.8	1968.47	2142.56
K01522	2.17738e-08	0	1.929e-09	4.3527e-08	5.39767e-09	0	5.81456e-08	1.49556e-09	0	5.39767e-09	0	0.0184867	2.26851e-10	0	0	0	0	0	1.50207e-08	1.92623e-09	0	1.76887e-08	1.83796e-08	6.66275e-08	1.07883e-08	1.7483e-08	3.06064e-08	2.06896e-09	5.70534e-08	4.03454e-09	1.54169e-08
K01523	2949.4	2522.01	1795.31	5139.1	6787.38	3363.56	4620.66	1796.71	5655.19	2337.79	607.401	2266.19	1191.96	2384.03	3629.38	162.007	3065.84	7940.31	2708.7	4814.11	2100.47	2966.06	775.224	5839.21	2700.55	7315.56	2519.75	3344.31	3355.96	5402.01	2275.05
K01524	22549.6	11374.1	33693.6	29115.4	25766.6	48867.2	21372.5	34298.3	58945	34348.1	10425.2	27917.2	10530.7	83094.2	22171	6349.26	42175.5	30281.3	54698.9	67493.6	49574	23910.2	22729.6	85357.6	50128.6	38095.4	12267.6	17924.2	43214	42477.2	18406.3
K01525	3302.24	438.002	5193.84	2027.92	6691.06	13273	2217.85	919.456	20361.8	12713.5	3654.92	3127.24	2007.97	14962.4	2791.69	1268.01	4744.88	2148.24	9306.56	24067.9	11468.6	2565.04	10487.1	3728.63	4450.42	4073.42	765.274	4393.54	13992.3	2768.32	2268.6
K01531	12534.7	6091.63	15647.1	15673.1	15491.8	22072.4	17214.3	8709.87	29675.2	16432	5141.97	10651.2	6281.49	31793.5	11348	3452.83	12697.1	9451.68	16217.7	30269.8	20434.5	8412.97	12109.1	15284.3	12287.4	23044.8	8110.44	18586	22558.1	17353.3	11583.8
K01533	23980.9	27863.7	32297.4	20161.7	62860.1	37306.7	23561.2	55258.5	20355.1	36885.1	3291.63	43494.2	16427.1	70729	31822.7	4293.94	57845.7	56774.4	46827.2	15758.9	54133.4	39351.5	3158.13	106598	49678.1	40111.7	22534.9	30008.9	21492.2	44828.8	63397.9
K01534	43137.4	35602.8	49977.9	32919.4	102108	52930.7	55188.6	55463.6	57254.4	74909.1	10058.9	53022.1	24668.4	107328	72441.3	8051.46	97496.5	81249.7	71491.1	56024.4	76569.8	46783.1	18277.1	173379	69906.9	70201.4	48578	46498	54414.8	94933.6	73598.9
K01535	83.7789	51.9197	30.4735	95.5519	2.56757	20.2802	12.9238	18.4319	32.1202	21.0609	32.0935	11.4986	12.8467	16.2656	347.977	0.0399828	129.322	1252.12	0.55821	4.41446	24.918	54.1858	2.13682	27.0617	1.05674	0.955438	32.5571	17.2746	36.1144	41.3541	36.9305
K01537	38531.3	31871	39673.9	30023.4	82190.3	33621.5	52908	77370.6	42270.4	56360.1	7501.12	67945	17703.6	81465.9	69510.3	9904.16	79176.5	75896.3	51383.6	27578.7	65257.4	48121.5	8915.12	133175	57907.3	65973.7	45200.9	47120.7	41868.4	95854.2	71293.8
K01539	0	0	0	1.76448e-52	0	3.725e-49	0	4.14698e-51	0	3.17727e-52	0	0	0	1.50118e-49	5.1191e-52	0	1.30934e-53	0	0	0.216766	0	0.192498	0	6.66622	0	7.94167e-52	0	0	0	0	0
K01541	8.52631e-34	1.73476e-180	7.55367e-35	1.70445e-33	1.32523e-26	3.42211e-67	5.29903e-10	5.85641e-35	1.93627e-26	1.42642e-26	1.07175e-179	1.39762e-26	8.88314e-36	9.20008e-10	4.70286e-70	2.54732e-26	1.20288e-71	0	5.8819e-34	1.83314e-26	4.19944e-11	6.92663e-34	7.19718e-34	3.76292e-10	4.22454e-34	7.12238e-27	1.1985e-33	8.10173e-35	2.23413e-33	2.2418e-26	6.03703e-34
K01545	1797.14	64.4305	239.579	364.074	52.6072	1262.59	203.033	252.444	2967.25	1546.22	337.365	822.697	218.564	1297.3	70.7792	32.7489	89.8034	59.5971	166.005	3552.31	801.774	35.5982	1471.17	462.081	545.025	1285.08	7.37215	231.996	815.273	301.972	138.508
K01546	16088.1	11113.8	17823.7	18803	25012.5	22713.1	27855.2	30089.8	33460.3	17914.4	4921.28	32930.8	7643.07	28276.9	19030.8	3780.43	24560	23827.5	18701.7	30734.6	37244.6	15670.5	12874	21915.5	14515.7	26635.4	12147.2	21046.3	25899.9	26542.7	33914.3
K01547	14962.8	11137.4	17706	19119	23804.1	22614.9	26402.9	30584.5	33260.7	17825.5	4942.47	35589.2	7411.31	28606.5	19094.9	3815.81	20990.9	24830	18443.9	30796.8	38048.3	15338.8	12831.6	21107.4	14662.3	25400.1	11793.6	19502.7	25839.4	25677.5	34339.2
K01548	14405	11634.5	17499.1	18657.6	23356.4	21935.3	25976.1	30601.2	33227.8	17620.8	4844.37	32974.3	7321.32	28348.4	17988.6	3712.86	19573	23899.6	18083.4	31343.9	36697.4	15036.6	12764.6	20100.8	14695	25181.6	11113.6	19586.5	25384.2	24959.4	33393
K01551	2123.22	2121.93	3655.02	1073.25	4499.34	12270.4	2347.4	11151.5	6279.67	4132.63	584.409	7577.24	642.364	7421.01	4030.75	773.246	2605.25	3544.35	1816.6	14230.7	6948.12	2746.39	1439.85	3336	3526.49	3385.6	2201.86	2869.37	2809.8	3593.27	5763.05
K01555	648.019	5.9	221.185	1795.67	119.668	0.5	10.6854	11.8041	21.2646	88.1638	15.5912	110.479	25.6618	50.7598	40.4825	13.7088	29.0827	277.888	4.64638	8.9103	18.0935	45.5979	21.8847	136.343	17.5055	418.55	23.8185	0.364357	105.027	115.729	36.5941
K01556	269.341	80.031	162.784	613.867	239.691	251.5	97.9692	86.1797	159.486	138.934	49.7185	187.33	70.6895	232.345	115.791	29.0113	107.138	200.045	71.9251	39.437	197.201	169.241	28.1501	793.849	294.068	286.508	177.308	63.4536	195.269	202.786	97.1736
K01557	0	0	0	0	0	0	0	0	0	0	0	0	0	0	0	0	0	0	0	0	0	0	0	8.35895	0	0	0	0	0	0	0
K01560	19183.8	7464.26	13975.1	9013.69	40274.8	9811.09	21429.2	8490.4	15669.8	23573.6	2784.99	12505	8308.9	32325.5	34089.7	699.018	61334.7	26284	25351.5	22352.5	13427.1	14863	4512.98	79270.3	23367.9	26105.1	20405.8	22482.4	12714.6	44660.3	30876
K01561	87.3954	438.784	916.917	72.2668	628.441	3414.7	291.743	522.533	539.949	230.742	214.715	252.184	565.24	6203.57	191.306	39.7671	329.819	70.2566	4502.69	232.312	585.26	503.095	92.6581	10354.8	4538.25	1150.82	205.006	606.827	387.985	1264.82	513.656
K01563	34.0595	26.1874	5.50103	26.1934	66.5587	1090.69	13.1768	33.4809	19.6368	16.0045	1.69777	203.935	43.4991	529.085	41.0206	12.3864	16.0028	13.53	29.4925	2.48452	8.09527	4.45398	1.44593	102.943	6.4529	92.0669	46.6233	13.0487	6.08386	205.412	46.4598
K01565	13.625	141.511	18.8447	12.2003	124.767	7.42439	5.03849	13.4334	41.048	21.4199	1.31395	26.3095	33.7898	21.7513	32.3387	13.2216	23.6198	23.4661	23.6886	6.33284	45.5314	12.954	2.66031	123.997	13.3528	13.6351	15.8016	14.8324	54.7768	18.0825	79.9752
K01567	9350.74	8224.04	5501.98	5386.01	18085.5	5361.41	12463.7	8238.25	11463.1	5223.14	1657.07	8863.7	6718.65	8860.22	17278.9	1965.82	24196.1	7920.42	9962.35	6285.87	8194.58	8247.4	2550.35	21454.7	8732.57	16763.7	11480.1	9957.39	11528.5	24988.3	6246.73
K01568	0.574464	1.58806e-180	0.0609288	0.0596218	3.30664e-180	4.71483e-50	1.83654	0.0472939	9.92503e-05	0.0477814	4.30014e-05	0.143757	0.00716672	0.337365	0.349284	0.419161	0.875219	0	0.0117789	5.29193e-05	5.13613e-179	0.0960469	0.580523	0.0475354	1.78385e-180	0.699035	0.455485	0.0910407	1.43538	0.127432	8.26661e-180
K01569	553.558	84.3471	250.19	180.914	776.128	207.144	518.503	66.7146	121.298	255.205	50.0545	158.323	149.876	367.425	399.409	2.50427	289.274	42.6615	89.6169	82.4983	266.187	200.795	142.416	766.22	286.87	833.073	236.847	318.564	573.445	508.832	128.867
K01571	17039.7	12936	17486	9609.39	30700.9	18720.9	24999.7	15330.3	23390.4	11209.6	2459.7	16066.2	7550.42	31389.5	26337.7	2249.61	46118.7	18292.9	29880	13467.1	21194.9	15724.3	3556.12	70438.8	30305.4	29714.1	18697.9	17659.8	17664.8	39762.4	16912.4
K01572	40652.5	41384.7	47641.3	43522	72113.9	52218.4	44602.7	94790.5	36947.7	26257.6	5026.03	73354.5	17411.8	103224	52435.1	7679.74	91633.2	74136.8	72395.2	26035.2	81120	54302.7	6562.12	157707	72450	65755.6	36897.7	50938.4	39673	75461.1	90943.8
K01573	2610.6	6904.59	6912.68	9906.13	10268.9	7592.6	2004.82	24844.3	3220.66	1952.96	329.886	16614.6	1085.98	15261.9	2951.34	1569.79	1843.23	15782.4	4235.1	3771.45	20791.8	9438.95	546.991	4009.93	4886.36	7895.64	1936.74	4777.42	3511.09	2241.61	20882.5
K01574	78.6171	32.2542	76.4764	339.815	42.2181	3.61149	525.108	80.1982	155.171	143.647	147.124	124.844	27.6945	70.185	108.048	8.87796	63.8663	1348.35	128.408	103.108	287.519	356.939	10.7441	189.697	353.408	350.668	109.309	7.06294	403.778	125.1	26.3782
K01575	1225.59	1855.42	6849.8	1700.7	3062.28	3516.5	4362.29	444.916	17347	8965.16	2685.49	1125.35	1617.09	9480.43	2478.68	1274.82	5117.2	5203.18	7351.22	5177.94	8858.56	2169.4	7021.82	2419.78	935.146	1460.38	696.547	4385.79	13268.8	4698.81	2048.47
K01576	59.6405	198.591	2664.66	874.794	679.989	70.7959	1142.44	206.471	12313.2	5812.09	1162.04	432.771	1090.22	5036.6	835.32	788.245	475.936	11.5478	5991.61	3181.96	4829.37	256.348	4392.03	654.911	212.154	669.536	166.391	2325.74	7712.16	604.279	1258.49
K01577	3366.9	153.396	324.826	1332	595.257	657.377	352.923	1360.57	1090.78	2963.69	1040.09	2553.09	590.255	3466.38	84.8806	202.158	153.187	1388.09	948.056	18743.1	1475.37	489.028	3488.65	1616.05	3534.23	4384.62	158.946	631.347	984.832	1504.54	805.101
K01578	0	1.62542e-77	2.17759e-76	0.27106	9	760	1.55	93.9554	10.7298	42.96	3	2.2	9.52	8.69939e-48	6.79045	7.83765e-77	8.70203	1.56979e-06	2	74	5.25696e-76	0.79671	3.25082e-76	58.8426	8	4.60224e-50	5.54	1.1801e-76	9.23441	7.48	44.3958
K01579	15903.8	18275.7	26572.9	19185.6	26334.1	33672.8	19301.3	36877	31900.4	34620.9	5238.71	27879.1	11491.6	55787.5	15393.8	4948.61	18602.6	34222.8	35047.7	35412.4	43429.1	22711.2	11819.8	51099	36440.8	30365.7	9277.09	16059.3	27966.7	27891.2	36726.5
K01580	14134.7	8036.42	8106.79	14312.5	11155	13174.5	12316.2	25493.6	6735.41	10547.4	3186.47	28057.7	3249.27	14566.5	3616.59	1765.72	3447.87	22370.9	6311.87	47381.8	23521.3	10163.7	9931.93	8042.34	11876.7	16816.6	3690.92	8704.28	9803.14	42586.5	26825.8
K01581	10892.7	1539.07	15977.4	6842.59	8669.23	20395.4	5054	2696.65	44885.6	27499.3	8385.3	7016.53	4985.93	34604.1	8728.49	2827.08	23269.2	10013.2	23871.5	37353.5	28339.3	10637.1	20841	24977.7	16690.1	10682.1	1572.28	9227.57	30219	7995.78	5226.37
K01582	9187.75	1820.37	7648.44	4069.14	5623.72	32421.5	7924.28	2610.01	24727.7	15756.5	4704.14	6585.76	3001.24	26860	4820.97	1553.68	4069.87	2159.6	10755.5	32737.3	15073.8	3375.44	13964.6	8846.65	6945.76	13028.3	3647.87	10110.6	17546.6	8238.52	3902.77
K01583	3385.11	620.609	1144.13	1002.58	2924.06	618.612	4196.53	322.002	613.084	750.018	155.438	1053.32	722.196	780.864	1117.8	32.6624	1220.94	203.58	1115.45	979.19	757.636	1146.81	244.981	2767.66	1179.09	3165.05	2148.53	4164.06	1852.16	3021.06	2530.43
K01584	3176.76	274.826	278.993	1055.16	239.083	9819.4	466.599	1049.43	5137.84	3414.37	1011.81	2579.55	566.19	5400	1254.72	108.647	269.397	3138.16	976.984	19060.6	3901.07	592.82	3620.09	1602.62	4100.09	3736.93	535.395	862.724	1251.6	1104.44	395.64
K01585	9468.42	10312.1	17848.4	13535.9	16519.7	24053.6	10491.1	30169.8	25982.9	31980.6	4257.69	24639.2	5718.37	35474.4	6715.13	5953.69	5927.56	24683	16668.7	27778.5	38939	15667.5	10944.6	14077.8	14803.2	16919.6	5443.21	10518	24443.2	23164	32316.9
K01586	32929.1	30877.2	39636.6	32038.9	65931.1	46091.7	38817.3	53318.5	53016.1	46707.1	8188.17	42584.1	18521.4	84495	48284.6	7730.4	63604.8	62403.7	56996	48415.3	66854.3	39516.7	16033.9	120599	57101.6	54926.8	30668.5	35275.7	44486.2	65128.8	63146.4
K01587	0	0	0	1.13185e-125	0	2.38944e-122	0	2.66013e-124	0	2.03809e-125	0	0	0	9.62945e-123	3.2837e-125	0	8.39892e-127	0	0	0	0	0	0	0	0	5.09427e-125	0	0	0	0	0
K01588	32014.4	25285.7	39253.3	26499.4	64091.5	41340.2	39048.8	45614	48653.5	51934.8	7817.5	39456.6	17524.5	81286.5	42495	6659.25	66205.9	57592.5	54169.5	45750.5	62358.6	37589.9	15435.8	110626	53841.2	52107.1	28726.7	36049.7	41161.3	64715.4	55505.5
K01589	4225.39	976.862	8341.85	8027.17	8972.95	14727.5	6743.76	2387.44	23188.5	13287.2	3838	5116.93	2172.33	15907.2	3506.81	1431.53	5222.68	12214.6	10399.4	24894.7	11739.1	3218.54	10869.1	5796.72	5205.35	5039.66	1402.01	5805.89	16377.8	8537.09	7852.54
K01590	1308.46	310.694	554.483	8366.74	754.723	18170.7	91.2391	472.185	2198.35	258.702	509.689	133.265	418.967	9586.93	1127.29	417.091	530.72	2437.16	323.794	1528.92	1177.62	518.967	45.6894	493.56	1479.39	1289.7	478.948	106.884	660.192	5548.27	282.378
K01591	29881.5	24789.3	38832.3	27981.7	62179.7	43388.9	37109.6	44946.3	54165.1	51627.5	8162.03	40254.6	17217.4	81252.9	42381.4	6749.91	59008.3	61011.1	54001.4	45255.8	64372.6	36181.2	15558.2	109667	54973.7	51661.5	27712.1	33421.6	40555.7	62766.4	55015.5
K01592	0.684993	42.7296	0.000105189	0.00237355	1.55251	1.85478	0.0559413	0.467455	0.423915	0.000294338	1.36588	2.0681	1.23703e-05	0.0683603	17.7112	0	1.85134	0.314498	0.435029	1.13533	3.40759	1.83526	0.00100225	2.0688	0.000588291	5.85657	3.40256	0.743066	24.624	7.53594	19.0642
K01593	12.3769	5.9	3.22868	11.3274	32.3247	181.002	26.1354	12.6861	0.111101	1.8587	0.209452	109.64	11.6037	113.641	19.9616	6.94188	19.51	5.47884	0.238292	0.308274	13.4128	1.76413	7.47995	56.679	7.06943	68.3003	15.3335	1.22795	16.9065	100.351	9.69885
K01594	0	2.93408e-79	0.000139096	0.00144938	6.10931e-79	1.27481e-52	6.83937e-58	0.107389	0.0145041	1.08736e-55	0.00628409	0.0319018	0.000232241	0.00289876	1.75191e-55	1.41479e-78	4.48096e-57	0	7.03613e-122	0.00773347	9.48944e-78	1.32636e-79	5.86812e-78	0.0435072	3.29581e-79	0.0145041	0.00193595	0.022719	0.000648634	4.4614e-79	1.52733e-78
K01595	3592.54	477.291	5444.91	3732.05	1172.38	22454.6	2547.57	1105.09	20946.1	12793.8	4122.28	3295.26	1979.35	20045.3	2988.45	1336.05	1400.15	6536.4	8451.2	25857	10746.1	952.076	10687.5	3353.34	4023.17	4411.96	494.12	4359.88	14897.3	6378.04	2498.71
K01596	9290.01	2174.34	3420.59	6087.42	10177.4	5684.53	17311	3810.19	7968.22	3922.61	610.513	5799.37	2982.47	2851.11	13211.5	67.8916	18809.4	4900.69	4669.77	2122.5	6044.51	6892.31	2915.6	17050.6	4225.11	12715.6	6623.5	11983.3	5711.35	12233.2	4766.77
K01597	131.394	119.781	712.726	2491.32	253.947	174.782	2423.53	275.402	536.001	223.053	220.796	311.191	72.6141	532.809	267.482	126.02	586.083	4871.2	212.845	457.74	372.874	339.182	275.936	724.701	662.845	593.718	250.407	347.844	460.461	3232.51	103.769
K01598	907.778	285.686	552.222	404.284	2387.54	2421.68	8502.46	187.224	346.305	578.277	100.672	531.627	255.767	493.622	532.088	130.405	531.689	4564.69	209.661	569.485	303.376	456.698	322.334	961.667	466.819	1960.28	752.837	610.892	1552.32	3774.25	1750.56
K01599	24648.5	12831	21509.2	29344.8	33722.4	31231.9	22611.7	30716.2	32482.1	26591.5	5389.2	38459.3	8660.23	36780	40525.6	4875.52	40508.7	29501.7	23810.6	38013.9	42565.3	23411.8	16476.5	42892.3	18367.8	31809.8	24700.3	14251.5	34711.8	39367.9	21981.1
K01601	1994.06	466.074	263.383	118.796	550.112	410.522	233.246	646.101	253.197	1543.99	85.3444	391.786	178.659	901.726	2284.97	23.1724	7699.19	810.509	2027.69	3802.97	728.473	1792.3	87.1636	933.801	398.874	100.31	1359.6	88.31	675.742	2877.83	500.513
K01602	140.553	7.11862e-77	8.94459	8.61049	24.3868	9.29023	29.969	29.0785	16.2516	8.55668	4.10352	21.0971	0.0880389	58.875	120.192	1.12234e-08	249.161	2.36059	0.0379097	3.29481	97.5474	9.43122	21.61	148.678	23.8062	27.8996	15.3623	6.46284	170.63	70.5844	10.0035
K01607	22452.2	19303.2	32826.8	16217.5	49405.7	36750.1	32255	36796.2	30522.6	24948.7	3935.13	29205.2	14223.7	66512.8	40004.7	5341.76	50745.9	44804.9	52566.5	21591.3	48787	27638.8	11399.5	92710	40344.5	43447.1	22216.8	28512.3	31787.6	47339.2	50795.6
K01608	3918.48	279.48	370.33	1730.86	495.58	1486.3	1652.78	601.398	3054.16	3297.3	938.91	2741.45	477.206	2287.79	254.369	81.6969	373.726	253.854	1281.92	18984	2292.35	285.678	3793.19	1638.98	3190.87	3428.16	355.385	2545.66	1195.19	1163.78	755.33
K01609	16977.1	18123.6	21401.1	17613.2	31469.9	23216.8	27652.7	36920	12801.5	8174.49	2052.27	28293.4	9912.63	38186.1	19123.6	3875.03	34877.3	30636.3	27131.6	10894.2	32331.7	22464.4	1810.82	57166.6	30697.5	28556	15743.7	18123.3	17466.2	29279.9	33272.3
K01610	18417.6	20796	29579.3	20692.6	34800.3	33121.6	17077.2	40966.9	34804.7	39176.2	5252.05	33043	12139.4	55777.6	23564.6	5339.37	32901.1	38188	35213.2	38865.2	48849.1	23530.6	12680.7	51014.4	31735.3	31110.2	16013.9	20909.4	30886.3	39239.2	41277.1
K01611	12762.7	5078.71	18799.7	7156.71	19901.1	13578.8	10871.1	5560.24	26199.6	25016.3	5731.07	8369.49	6512.5	43703.1	17160.7	2698.68	20707.8	15191.1	32030.8	37038.8	19250.6	9591.61	11913.8	65599	26618.6	23533.8	9732.78	11801.6	22467.5	28545.1	15026.5
K01612	0	0	0	4.58371e-55	0	9.67667e-52	0	1.07729e-53	0	8.2538e-55	0	0	0	3.8997e-52	1.32982e-54	0	3.40136e-56	0	0	0	0	0	0	0	0	2.06306e-54	0	0	1.60987e-05	0	0
K01613	15130.9	16544.6	25943.7	19072.1	27159.6	43414.7	14930	35319.5	34252.3	35601.6	5846.04	26911.4	11211.5	62557.3	13328.1	5212	21420.5	34370	35238.7	36868.1	49924.6	24257.8	11765.4	48934.2	35213.6	26600.8	9894.73	14447.7	27033.5	24075.4	35355.1
K01615	15088.8	9303.77	27367.5	3362.57	10091.4	45496.6	14511.7	10541.5	13402.9	7790.91	4698.38	6969.86	12308.7	116835	7096.51	635.355	35202	6759.78	93660.9	15799.2	21041.1	20621.6	1016	212431	93983.5	28611.5	8015.29	23525.5	9154.84	30847.2	12113.3
K01616	5.33	5.9	2.33	10.67	32.29	3.93254e-52	3.67	10	8.85555e-78	3.68	0.00718829	98.6	16.12	47.56	19.67	7.51773	7.54	4.68074	4.37186e-122	2.16268e-78	12.99	8.24127e-80	3.64612e-78	91.01	6.36	42.8803	9	1.3236e-78	5.35	98.25	13.39
K01617	7.93071	6.95916	2.57676	15.799	47.851	11.1376	11.0667	10.8277	8.18588	2.45356	4.77996	102.57	12.7206	46.1202	25.1959	6.86163	10.6572	8.33213	1.76937	2.44079	1.80148	8.16224	2.35119	79.2958	2.26803	43.4403	5.09452	0.254034	15.291	121.06	35.4935
K01619	35599.6	28078.8	37088	26405.4	60816.1	41632.3	36211.1	49363.4	48036.5	54547.5	7825.81	50397.7	26225.3	75346.5	54752.7	8442.34	80940.2	56468.3	55595	46867.2	64592.1	37505	16945.8	93730.2	44641.2	51358.1	40567.9	35955.5	45545.6	76961.4	59930
K01620	25877.5	18831.5	33400.8	21428.5	53010.1	28788.9	31144.7	39582.6	39240.8	31789.6	6736.27	31949.5	12940.4	65540.8	31671.2	5632.3	58200.9	47383.2	45386.7	37863.4	46921.2	28622.3	13423.3	94312.2	45515.6	42017.4	22228.1	29718.4	34195.4	43136.7	45316.9
[truncated: 8,691 more rows]

## Sheet: Mapped_KO_KEGG
ko_id	description	level1	level2	level3
K00844	HK; hexokinase	09100 Metabolism	09101 Carbohydrate metabolism	00010 Glycolysis / Gluconeogenesis [PATH:ko00010]
[truncated: 63,143 more rows]

## Sheet: PW_wi.ep < 0.05_ALDEx2
Feature	we.ep	we.eBH	wi.ep	wi.eBH	rab.all	rab.win.HT	rab.win.NHT	diff.btw	diff.win	effect	overlap
[truncated: 6 more rows]

[truncated: 18 more sheets: KO_wi.ep < 0.05_ALDEx2, sigstrong_HAllA_PW_NHT, sigstrong_HAllA_PW_HT, sigstrong_HAllA_KO_NHT, sigstrong_HAllA_KO_HT, HAllA_PW_NHT_unique, HAllA_PW_HT_unique, HAllA_KO_NHT_unique, HAllA_KO_HT_unique, HAllA_PW_shared, HAllA_KO_shared, HAllA_PW_shifted, HAllA_KO_shifted, Escherichia-Shigella_shifted_HT, PW_NHT_unique_Parent-class, PW_HT_unique_Parent-class, KO_NHT_unique_KEGGPathway, KO_HT_unique_KEGGPathway]
