# Supplementary material for: Associations among diet, gut microbiota, and hypertension: a cross-sectional study in Thai subjects
Source: PeerJ. 2026 Apr 21;14:e21135. doi: 10.7717/peerj.21135 (PMC13108461; doi:10.7717/peerj.21135)
Supplement: Supplemental Information 1 [file peerj-14-21135-s001.zip › peerj-111937-Supplemental_Data_S2.xlsx]

## Sheet: MFA_input
SampleID	Group	Gender	BMI_Group	Age	Cholesterol	Triglyceride	HDL	LDL	SBP	DBP	pork_w	chic_w	fish_w	beef_w	fat_w	egg_w	milk_w	bean_w	sticr_w	brice_w	nood_w	bread_w	grain_w	vetf_w	fruitd_w	teacof_w	cola_w	fruitj_w	Bacteroides	Faecalibacterium	Prevotella	Escherichia.Shigella	unclassified	UCG.002	X.Eubacterium._coprostanoligenes_group	Phascolarctobacterium	Klebsiella	Lachnospiraceae_NK4A136_group	Alistipes	Subdoligranulum	Alloprevotella	Dialister	Romboutsia	Muribaculaceae	Parabacteroides	Agathobacter	Roseburia	Enterobacter	Blautia
HP02	HT	M	N	56	211	67.4	54.1	149	142	110	3	3	3	0	0	3	2	3	1	0	1	1	1	3	0	3	1	1	3.54376	2.51501	3.54359	3.84474	1.64402	3.99084	3.10117	-5.11058	-5.11058	1.95674	1.35867	1.05063	1.48929	3.59839	-0.235385	3.4112	2.15834	1.83735	0.309953	-5.11058	1.45186
HP04	HT	F	OV	48	202	93.6	49.4	144	147.333	96	1	1	1	1	0	1	1	2	0	0	2	1	1	3	0	3	1	0	4.78499	2.68644	3.23671	1.57975	2.71457	1.66455	2.61677	2.44707	0.595966	2.91382	1.75764	1.74083	-4.53393	-4.53393	0.00936236	-4.53393	1.97335	-0.950413	2.9566	0.0611874	0.82736
HP09	HT	M	OV	48	155	174	40.3	93.9	140.667	99	1	1	2	1	1	1	1	1	3	3	1	1	1	3	0	3	1	1	4.71344	2.26408	-2.96489	2.66919	2.62236	-0.369635	2.08111	4.09387	-4.57433	0.494577	2.5685	-0.662304	-4.57433	-4.57433	0.422885	3.07489	3.74222	-4.57433	2.87808	-4.57433	2.31425
HP11	HT	F	N	60	186	104	41.4	127	160	109.333	3	3	3	1	1	3	2	0	3	0	1	0	0	3	0	3	0	0	3.19551	1.93947	1.65393	1.98356	2.71089	4.08574	3.9947	1.01671	2.01731	1.04636	1.65515	1.74511	-5.05171	-5.05171	-1.5552	0.575911	1.52197	2.52028	0.390707	-0.231429	1.68288
HP19	HT	M	N	59	235	354	48.9	136	159.333	100	3	3	3	3	2	3	1	1	3	0	1	1	1	3	1	3	3	1	1.71769	3.03847	3.82598	4.21672	3.81166	1.13088	3.07428	2.68439	3.37009	1.92013	-0.660882	0.345923	1.16536	-3.60532	2.93571	-0.427267	0.326505	0.614187	-1.99588	3.70523	0.738485
HP20	HT	F	OV	48	188	92.7	43.9	132	146.667	89.3333	1	1	3	1	0	3	1	0	0	0	2	1	0	3	0	3	1	3	5.13577	1.4159	2.34986	4.10429	1.5771	3.16237	2.73303	0.729332	1.05165	1.32257	3.32532	1.6593	-4.99098	1.69488	-1.81293	2.3723	2.55388	-1.3021	0.588751	0.0652665	1.72076
HP21	HT	M	OV	49	183	200	50.3	103	133.333	104	2	2	2	1	0	2	0	0	3	0	1	1	0	3	1	0	0	1	2.4378	2.23261	3.21273	1.80593	2.17399	2.34492	1.70985	2.21827	1.6769	1.26146	-0.155369	1.43212	1.21136	-5.01518	0.681912	3.03105	1.13968	0.461282	0.155302	1.63121	-0.139984
HP22	HT	M	OB	53	210	191	46.9	134	132.333	89.3333	1	2	2	0	0	2	1	2	3	1	1	1	1	3	0	3	0	0	4.19509	3.7522	2.22798	2.72196	2.91923	0.753097	1.69924	3.76441	2.92913	0.361992	-0.0475552	1.1344	3.07923	-5.83445	-1.51696	-1.8091	1.44762	-0.663969	1.35998	1.2631	1.27461
HP24	HT	F	N	51	188	179	43.8	119	116.667	78	1	2	2	0	0	2	1	2	3	1	1	1	1	3	0	3	0	0	3.57294	3.92288	2.79285	0.256025	3.87388	2.00317	3.08873	-1.11748	1.28962	3.53681	1.58263	3.60646	-5.19501	2.89937	-0.599894	-3.2491	0.410789	1.97971	1.8464	1.29115	2.43593
HP28	HT	F	N	65	197	157	49.8	124	163	105	0	1	1	0	0	1	0	1	3	0	1	0	0	2	0	0	0	0	2.96406	3.2238	1.58812	1.45548	2.22146	2.42925	0.13337	3.54406	3.55713	2.25534	1.72119	0.213001	2.50865	-5.79089	-0.856412	0.734144	0.867125	-0.297824	2.16944	-1.12745	2.0743
HP29	HT	F	OV	44	196	99.7	52.3	132	149.333	110	2	3	3	0	3	2	0	1	3	0	0	0	0	3	0	0	3	0	3.57648	3.3285	1.08914	5.58845	3.78492	1.28158	2.22762	1.34721	2.74876	3.09641	0.759015	0.979942	-4.8431	0.40917	1.35943	-4.8431	1.04854	-4.8431	-4.8431	2.94095	1.24594
HP30	HT	M	OB	48	196	225	41.6	124	150	105.333	3	3	3	3	1	0	0	0	1	0	1	0	0	3	1	3	3	0	4.86842	1.63913	3.86174	2.71102	3.18937	0.971366	2.04262	1.27404	3.58645	0.718214	-1.09024	2.20634	-5.68536	2.08444	1.07621	-1.81416	3.27511	0.1046	0.273064	1.58356	0.857111
HP31	HT	M	OB	52	203	179	31.5	147	159.667	109.333	1	1	1	1	0	3	0	0	0	0	0	0	1	0	0	3	0	0	3.97297	1.95903	2.52807	-0.50988	1.58661	2.73304	2.23556	1.39986	-0.645681	0.844154	0.232309	0.857722	2.69106	2.90793	-0.279356	1.23771	1.90849	0.388258	2.37725	-1.69118	-0.404519
HP32	HT	F	OB	56	238	213	46.5	168	167.667	111.667	2	1	3	1	1	2	1	1	3	0	1	0	0	3	0	3	1	0	1.29448	1.14823	-0.199449	5.55811	4.5635	0.381581	3.27852	-0.987906	5.03457	0.552539	-1.39337	3.73178	1.72899	1.96353	0.175245	2.49436	-0.00707699	-0.651434	1.61231	3.49246	1.95302
HP33	HT	M	OB	59	191	279	43.5	115	158.667	108	1	1	1	1	1	2	0	1	1	0	0	2	1	3	1	3	1	1	2.18683	3.93031	2.43984	1.52309	1.91892	2.32183	2.21073	3.84243	-0.72423	1.0072	1.23136	2.6188	0.51565	-6.35544	2.60168	0.76014	-0.156963	1.88494	2.16833	0.59633	2.32845
HP35	HT	F	OB	60	180	200	48.4	105	160.667	114.333	3	1	3	1	1	3	0	0	3	0	1	0	1	3	1	0	1	0	3.18317	3.31006	3.72745	3.17854	2.37444	0.871014	2.75861	3.72401	-0.366559	1.07473	1.25089	0.884048	2.48074	-5.65986	0.595887	0.267063	0.929063	2.69763	2.63743	-1.92219	1.83568
HP36	HT	F	OV	51	215	195	47.1	141	168	108.667	3	3	3	1	1	2	1	1	3	1	1	2	1	3	1	1	1	0	3.56262	1.97813	3.21819	3.3357	1.42089	2.62066	3.6557	1.8705	0.87369	-0.312503	1.32442	2.26653	1.11199	-5.80967	0.684083	3.19352	1.61926	2.27643	0.444158	-2.04847	1.99743
HP37	HT	F	OV	56	237	109	78.7	144	160.333	110	3	3	3	3	0	2	0	1	3	0	1	0	0	2	1	0	1	1	2.41714	3.04386	2.90297	-1.49721	2.33547	3.20897	1.80207	0.599527	-5.25841	3.39785	0.657796	1.95093	2.15677	-5.25841	2.34748	1.19364	1.47261	0.900689	0.401076	-2.36803	1.78998
HP40	HT	F	OV	50	183	193	49.9	106	187.667	119.667	1	1	1	1	1	1	0	1	3	0	1	1	1	2	0	0	1	0	2.30725	2.95	2.02388	1.58485	2.84328	2.88235	2.28568	1.76959	-0.248431	2.74099	2.25291	2.14012	0.867573	-6.08324	2.1788	2.7997	-0.2426	-2.23309	1.71774	0.737866	1.29201
HP06	NHT	F	N	48	200	72.8	58.6	136	120.667	75.3333	1	1	3	0	0	3	0	0	3	0	1	0	0	2	0	0	1	0	3.62205	2.39784	3.55279	-0.0825677	3.27178	1.65181	2.6118	2.09828	2.19509	0.637147	2.799	1.73825	1.43678	-0.694489	-1.6179	0.315175	0.792901	0.646466	0.237284	1.71494	0.910684
HP07	NHT	F	N	62	250	95.4	55.4	180	119.333	76	0	1	3	0	1	0	3	1	3	0	1	0	1	1	0	0	0	1	5.8696	2.01117	1.23729	3.38106	1.94386	2.59464	3.35935	-2.17296	1.85725	0.809045	2.43312	0.459586	0.377908	0.472573	0.485393	1.4256	2.3379	2.90845	2.24916	-1.9318	1.67331
HP08	NHT	F	OV	42	167	90.6	50.4	109	117.333	79.3333	2	2	1	0	0	2	2	0	3	0	0	0	0	1	0	3	1	0	3.94326	3.91877	3.84948	0.359977	2.7249	3.04377	4.2693	-0.396959	0.513325	2.4359	2.77333	1.72498	-5.51495	-2.08097	1.42913	1.3644	2.37974	1.78078	1.60387	-0.796454	0.697653
HP12	NHT	F	OV	30	291	169	50.3	218	111.333	71.3333	3	3	1	0	1	1	2	1	1	0	0	1	1	2	0	3	1	1	5.84139	1.97852	1.97742	2.54873	2.0412	2.15037	0.655939	2.19903	-1.00848	3.05645	2.70932	2.2225	-4.83712	-4.83712	-0.242003	2.02981	3.37842	2.93731	0.030412	-1.37139	0.825838
HP14	NHT	F	N	24	209	63.6	69.6	137	103	60	2	3	1	1	1	1	3	1	1	0	0	1	1	3	0	3	1	2	1.41094	1.2267	0.526635	2.50732	3.9541	1.9465	1.41475	1.42612	2.75625	2.41714	2.73892	1.89777	0.385135	-5.54179	2.80935	-1.03093	-2.32291	2.01254	1.29339	3.94155	1.83472
HP18	NHT	F	OV	39	187	151	51.8	115	123.333	89.3333	1	1	2	0	0	3	1	1	3	0	0	1	0	3	0	0	0	1	1.96658	3.61014	2.22296	3.49472	3.72468	1.30601	0.888311	-2.06794	2.96586	1.80326	0.997858	2.15535	4.55604	2.69891	0.970417	-5.50193	-0.83849	1.24331	0.215098	2.86421	0.237864
HP25	NHT	F	OV	54	244	92.9	52.7	178	118.667	80	3	3	3	0	1	1	0	0	1	0	1	1	0	3	0	3	0	1	5.27648	1.99105	6.38657	2.7002	4.03909	-0.34432	-2.54154	0.892442	4.27847	-2.54154	-2.54154	-0.23896	-2.54154	0.402894	6.40301	-2.54154	3.07158	-2.54154	-2.54154	2.48234	2.82443
HP26	NHT	F	N	45	197	90.5	63.8	124	110.667	70	1	2	3	1	0	2	3	3	1	3	2	1	3	3	0	3	0	2	2.20872	3.29353	2.84812	0.395317	1.62337	4.28701	1.50567	-3.69903	0.0908278	3.60263	0.079464	1.2897	1.33874	3.98754	0.19534	-0.709565	1.45499	2.70102	2.36301	-0.465263	1.28372
HP27	NHT	M	N	36	118	122	56.1	42.6	112	76	3	2	1	1	0	2	3	1	1	0	2	0	1	3	0	3	1	0	5.59411	3.57189	0.0111129	1.46195	3.59119	2.06524	2.93989	0.093351	-4.64285	0.66542	4.32771	4.39516	-4.64285	3.29381	-1.42397	1.34109	2.10474	3.97762	2.49364	-4.64285	2.30797
HP38	NHT	M	OV	54	195	382	30	112	137	99	2	2	1	1	3	2	1	1	2	0	0	1	2	2	0	2	0	1	3.59963	2.57689	-0.196265	2.44991	3.0295	4.82198	2.69057	2.19666	3.3958	0.833355	2.44409	1.81985	0.0936875	-4.89675	-0.889412	1.71932	0.868446	-4.89675	-0.271772	0.307262	1.56002
HP39	NHT	F	N	52	183	166	45.7	117	110.667	88	1	1	1	1	3	1	0	0	3	0	0	0	0	2	0	1	1	1	2.94378	1.88809	3.39707	2.13555	3.68531	2.06352	2.88271	0.812506	3.33254	2.54721	2.36908	1.62829	-5.53488	-4.14859	3.57276	2.5546	0.609303	-0.246616	0.667653	2.48143	1.50565
HP41	NHT	F	N	21	199	42.2	80.2	119	116.333	71.3333	3	3	1	0	1	1	1	1	1	3	2	2	1	1	1	3	0	0	5.20644	4.29183	0.504613	1.6252	2.48995	2.81861	0.399253	1.96064	1.91289	2.64642	3.86512	1.14256	-5.09381	-0.687089	-5.09381	2.57428	2.88929	0.816988	0.795069	1.22155	0.668243
[truncated: 29 more columns]

## Sheet: MFA_all
	eigenvalue	variance.percent	cumulative.variance.percent
Dim.1	2.55525	17.8054	17.8054
Dim.2	1.27269	8.86832	26.6738
Dim.3	1.258	8.76595	35.4397
Dim.4	1.03561	7.21634	42.6561
Dim.5	0.93325	6.50306	49.1591
Dim.6	0.798761	5.56592	54.725
Coordinates of groups
	Dim.1	Dim.2	Dim.3	Dim.4	Dim.5
Age	0.689511	0.0733595	0.0729189	0.0332279	0.00957771
blood_profile	0.789213	0.274087	0.0645217	0.403224	0.178438
Diet	0.601392	0.303372	0.280461	0.210719	0.245269
Genus	0.475133	0.621868	0.840095	0.388442	0.499966
Cos2: quality of representation on the factor map
	Dim.1	Dim.2	Dim.3	Dim.4	Dim.5
Age	0.475425	0.00538162	0.00531717	0.00110409	9.17325e-05
blood_profile	0.360102	0.0434325	0.00240685	0.0940002	0.0184082
Diet	0.166224	0.042299	0.0361512	0.0204073	0.027648
Genus	0.0621137	0.106403	0.194184	0.0415155	0.0687761
Contributions to the dimensions
	Dim.1	Dim.2	Dim.3	Dim.4	Dim.5
Age	26.9841	5.76415	5.79643	3.20852	1.02628
blood_profile	30.886	21.5361	5.12893	38.9357	19.1201
Diet	23.5356	23.8372	22.2942	20.3473	26.2811
Genus	18.5944	48.8626	66.7804	37.5085	53.5725
> dimdesc(res.mfa, axes = 1)							> dimdesc(res.mfa, axes = 2)						> dimdesc(res.mfa, axes = 3)					> dimdesc(res.mfa, axes = 4)
$Dim.1							$Dim.2						$Dim.3					$Dim.4
Link between the variable and the continuous variables (R-square)							Link between the variable and the continuous variables (R-square)						Link between the variable and the continuous variables (R-square)					Link between the variable and the continuous variables (R-square)
=================================================================================							=================================================================================						=================================================================================					=================================================================================
	correlation	p.value						correlation	p.value					correlation	p.value				correlation	p.value
DBP	0.842378	2.81429e-09					Enterobacter	0.635726	0.000121475				Dialister	0.609257	0.000275057			LDL	0.73643	2.32667e-06
Age	0.830368	7.52134e-09					Cholesterol	0.547039	0.00144961				Catenibacterium	0.556085	0.00116135			Cholesterol	0.702777	1.04297e-05
SBP	0.808347	3.7959e-08					Klebsiella	0.517994	0.00283754				Holdemanella	0.489036	0.00524162			Anaerostipes	0.477334	0.00662011
Triglyceride	0.613342	0.000243616					LDL	0.482063	0.00602985				Agathobacter	0.480906	0.00616997			Clostridia_UCG.014	0.418085	0.0192582
beef_w	0.4629	0.00873488					chic_w	0.481802	0.00606117				Coprococcus	0.478786	0.00643385			X.Eubacterium._siraeum_group	0.408885	0.0223779
fish_w	0.422217	0.0179795					unclassified	0.471633	0.00739635				fish_w	0.44787	0.011518			Plesiomonas	0.380102	0.0349233
Fusobacterium	0.401973	0.0249857					Megamonas	0.429488	0.0158998				UCG.002	0.43957	0.0133509			Holdemanella	-0.392092	0.0291418
sticr_w	0.388015	0.0310129					Romboutsia	0.429228	0.0159705				Alloprevotella	0.401866	0.025028			cola_w	-0.395786	0.0275266
Romboutsia	0.385559	0.0321866					Prevotella	0.411155	0.0215719				UCG.005	0.384105	0.0328982			Subdoligranulum	-0.414197	0.0205297
Collinsella	0.384041	0.0329298					pork_w	0.392095	0.0291404				egg_w	0.358339	0.0477656			Sutterella	-0.500662	0.00412295
X.Eubacterium._siraeum_group	-0.3918	0.0292723					cola_w	0.366426	0.0426149				Prevotella	0.358085	0.0479348
Dorea	-0.424264	0.0173725					Muribaculaceae	-0.357151	0.0485625				Plesiomonas	-0.427473	0.016455
Alistipes	-0.50843	0.00349558					X.Eubacterium._coprostanoligenes_group	-0.36201	0.0453691				Barnesiella	-0.453827	0.010337
brice_w	-0.525284	0.00241064					nood_w	-0.378958	0.0355204				Akkermansia	-0.479235	0.00637709
HDL	-0.53571	0.00189716					X.Eubacterium._ruminantium_group	-0.404812	0.0238861				fat_w	-0.502873	0.00393523
milk_w	-0.588234	0.000500806					Akkermansia	-0.46992	0.00764416				Butyricicoccus	-0.610644	0.000264002
							brice_w	-0.479131	0.00639031				Phascolarctobacterium	-0.750095	1.18493e-06
Link between the variable and the categorical variable (1-way anova)							Anaerostipes	-0.51999	0.00271465
=============================================							Roseburia	-0.545104	0.00151879
	R2	p.value					UCG.005	-0.588755	0.000493672
Group	0.426932	6.73922e-05					uncultured	-0.633718	0.000129591
BMI_Group	0.21814	0.0319012
Link between variable and the categories of the categorical variables
================================================================
Estimate p.value
Group=HT	1.08022	6.73922e-05
BMI_Group=OB	1.11947	0.0233437
BMI_Group=N	-0.967327	0.039594
Group=NHT	-1.08022	6.73922e-05

## Sheet: quanti.var_coord
Variable coordinates
	Dim.1	Dim.2
Age	0.830368	-0.27085
Cholesterol	0.118884	0.547039
Triglyceride	0.613342	0.0663562
HDL	-0.53571	0.196522
LDL	0.0488608	0.482063
SBP	0.808347	-0.230957
DBP	0.842378	-0.28534
Bacteroides	-0.469881	-0.101438
Faecalibacterium	-0.176602	-0.189617
Prevotella	0.467982	0.723252
Escherichia.Shigella	0.478497	0.384587
unclassified	0.078767	0.414988
UCG.002	-0.259518	-0.388889
X.Eubacterium._coprostanoligenes_group	0.423025	-0.460615
Phascolarctobacterium	0.707909	0.15187
Klebsiella	0.593008	1.47135
Lachnospiraceae_NK4A136_group	-0.448984	-0.109071
Alistipes	-0.802883	-0.527066
Subdoligranulum	-0.114859	0.0680431
Alloprevotella	1.10931	0.105233
Dialister	-1.23727	0.115538
Romboutsia	0.794354	0.884325
Muribaculaceae	0.0912226	-0.863682
Parabacteroides	-0.249026	-0.315471
Agathobacter	-0.612594	0.172012
Roseburia	-0.434554	-0.922543
Enterobacter	0.351962	1.60184
Blautia	0.0315025	-0.150343
Plesiomonas	-0.273843	-0.587789
uncultured	0.0329468	-0.726683
Akkermansia	0.790237	-1.39
Dorea	-0.260328	0.188954
Holdemanella	0.438161	0.434691
Sutterella	-0.0793114	-0.0592822
Coprococcus	-0.22389	0.201766
X.Ruminococcus._torques_group	-0.265253	0.355906
Clostridium_sensu_stricto_1	0.247394	0.303728
Christensenellaceae_R.7_group	0.318735	-0.402507
Ruminococcus	0.199475	-0.046005
Collinsella	0.352545	0.193707
Streptococcus	0.234644	0.116078
X.Eubacterium._siraeum_group	-1.17898	-0.506646
X.Eubacterium._ruminantium_group	-0.402705	-0.961165
Fusobacterium	1.1436	0.943898
Veillonella	0.493404	-0.164012
Desulfovibrio	0.432309	-0.241665
UCG.005	0.0802085	-0.799038
Butyricicoccus	-0.0711572	0.221217
Clostridia_UCG.014	-0.782304	-0.487059
Monoglobus	-0.37822	-0.0135994
Catenibacterium	0.582169	0.0258549
Paraprevotella	-0.955574	0.809029
Barnesiella	-0.811434	0.377453
X.Eubacterium._eligens_group	-0.330221	-0.471376
Anaerostipes	-0.218399	-1.09621
Megamonas	0.0735981	1.00124
Megasphaera	0.490826	0.715205
Barnesiella
Paraprevotella
X.Eubacterium._siraeum_group
Dialister

## Sheet: quanti.var_cor
Variable correlation
	Dim.1	Dim.2
Age	0.830368	-0.27085
Cholesterol	0.118884	0.547039
Triglyceride	0.613342	0.0663562
HDL	-0.53571	0.196522
LDL	0.0488608	0.482063
SBP	0.808347	-0.230957
DBP	0.842378	-0.28534
Bacteroides	-0.354135	-0.0764509
Faecalibacterium	-0.203076	-0.218042
Prevotella	0.266039	0.411155
Escherichia.Shigella	0.298882	0.240223
unclassified	0.0895185	0.471633
UCG.002	-0.198176	-0.296968
X.Eubacterium._coprostanoligenes_group	0.332467	-0.36201
Phascolarctobacterium	0.311391	0.0668039
Klebsiella	0.208771	0.517994
Lachnospiraceae_NK4A136_group	-0.338665	-0.0822711
Alistipes	-0.50843	-0.333768
Subdoligranulum	-0.105795	0.0626731
Alloprevotella	0.33843	0.0321047
Dialister	-0.338076	0.03157
Romboutsia	0.385559	0.429228
Muribaculaceae	0.0377225	-0.357151
Parabacteroides	-0.187683	-0.23776
Agathobacter	-0.262139	0.0736067
Roseburia	-0.256765	-0.545104
Enterobacter	0.139684	0.635726
Blautia	0.0450343	-0.214922
Plesiomonas	-0.0992492	-0.213033
uncultured	0.0287319	-0.633718
Akkermansia	0.267158	-0.46992
Dorea	-0.424263	0.307943
Holdemanella	0.200654	0.199065
Sutterella	-0.0481747	-0.0360087
Coprococcus	-0.16528	0.148948
X.Ruminococcus._torques_group	-0.153398	0.205824
Clostridium_sensu_stricto_1	0.159835	0.196231
Christensenellaceae_R.7_group	0.245467	-0.309981
Ruminococcus	0.170336	-0.0392845
Collinsella	0.384041	0.211013
Streptococcus	0.141833	0.0701647
X.Eubacterium._siraeum_group	-0.391801	-0.168369
X.Eubacterium._ruminantium_group	-0.169606	-0.404812
Fusobacterium	0.401973	0.331779
Veillonella	0.270535	-0.0899283
Desulfovibrio	0.196481	-0.109835
UCG.005	0.0591	-0.588755
Butyricicoccus	-0.0454948	0.141436
Clostridia_UCG.014	-0.28811	-0.179376
Monoglobus	-0.249041	-0.00895464
Catenibacterium	0.204032	0.00906132
Paraprevotella	-0.348712	0.295234
Barnesiella	-0.314089	0.146104
X.Eubacterium._eligens_group	-0.189085	-0.269911
Anaerostipes	-0.103598	-0.51999
Megamonas	0.0315704	0.429488
Megasphaera	0.196525	0.286366

## Sheet: quanti.var_cos2
cos2 values: representing the quality of representation on the factor map
	Dim.1	Dim.2
Age	0.689511	0.0733595
Cholesterol	0.0141334	0.299252
Triglyceride	0.376189	0.00440314
HDL	0.286985	0.0386208
LDL	0.00238738	0.232385
SBP	0.653424	0.053341
DBP	0.7096	0.0814188
Bacteroides	0.125412	0.00584475
Faecalibacterium	0.0412399	0.0475425
Prevotella	0.0707768	0.169049
Escherichia.Shigella	0.0893302	0.0577072
unclassified	0.00801356	0.222438
UCG.002	0.0392738	0.0881897
X.Eubacterium._coprostanoligenes_group	0.110535	0.131051
Phascolarctobacterium	0.0969645	0.00446276
Klebsiella	0.0435852	0.268318
Lachnospiraceae_NK4A136_group	0.114694	0.00676853
Alistipes	0.258501	0.111401
Subdoligranulum	0.0111925	0.00392792
Alloprevotella	0.114535	0.00103071
Dialister	0.114296	0.000996668
Romboutsia	0.148656	0.184237
Muribaculaceae	0.00142298	0.127557
Parabacteroides	0.0352248	0.0565298
Agathobacter	0.0687169	0.00541795
Roseburia	0.0659284	0.297138
Enterobacter	0.0195117	0.404148
Blautia	0.00202809	0.0461916
Plesiomonas	0.0098504	0.0453829
uncultured	0.000825521	0.401598
Akkermansia	0.0713734	0.220825
Dorea	0.179999	0.094829
Holdemanella	0.0402619	0.0396267
Sutterella	0.0023208	0.00129663
Coprococcus	0.0273175	0.0221856
X.Ruminococcus._torques_group	0.0235311	0.0423637
Clostridium_sensu_stricto_1	0.0255472	0.0385065
Christensenellaceae_R.7_group	0.0602538	0.0960884
Ruminococcus	0.0290143	0.00154327
Collinsella	0.147487	0.0445264
Streptococcus	0.0201166	0.00492308
X.Eubacterium._siraeum_group	0.153508	0.0283481
X.Eubacterium._ruminantium_group	0.0287664	0.163873
Fusobacterium	0.161583	0.110077
Veillonella	0.0731889	0.0080871
Desulfovibrio	0.0386047	0.0120637
UCG.005	0.00349281	0.346632
Butyricicoccus	0.00206978	0.0200042
Clostridia_UCG.014	0.0830074	0.0321757
Monoglobus	0.0620216	8.01855e-05
Catenibacterium	0.041629	8.21075e-05
Paraprevotella	0.1216	0.0871634
Barnesiella	0.0986516	0.0213464
X.Eubacterium._eligens_group	0.0357532	0.0728519
Anaerostipes	0.0107326	0.270389
Megamonas	0.000996688	0.18446
Megasphaera	0.0386222	0.0820053
