# Supplementary material for: Associations among diet, gut microbiota, and hypertension: a cross-sectional study in Thai subjects
Source: PeerJ. 2026 Apr 21;14:e21135. doi: 10.7717/peerj.21135 (PMC13108461; doi:10.7717/peerj.21135)
Supplement: Supplemental Information 3 [file peerj-14-21135-s003.xlsx]

## Sheet: Table S1
Table S1. Physical and clinical characteristics of 31 subjects
No.	Sample ID	Group	Gender	Age	Weight	Height	BMI	Cholesterol	Triglyceride	LDL	HDL	SBP1	SBP2	SBP3	SBP (Avg.)	DBP1	DBP2	DBP3	DBP (Avg.)	Drug record within a month						Dietary frequency per week within a month																			Abbreviation
				(y)	(kg)	(cm)	(kg/m2)	(mg/dL)				(mm Hg)								dg_ht	dg_dm	dg_atb	dg_ep	dg_dp	dg_ppi	pork_w	chic_w	fish_w	beef_w	fat_w	egg_w	milk_w	bean_w	sticr_w	brice_w	nood_w	bread_w	grain_w	vetf_w	fruitd_w	teacof_w	cola_w	fruitj_w		Y	=	Yes
1	HP02	HT	M	56	63.7	165	23.3976	211	67.4	149	54.1	136	145	145	142	110	110	110	110	Y	N	N	N	N	N	3	3	3	0	0	3	2	3	1	0	1	1	1	3	0	3	1	1		N	=	No
2	HP04	HT	F	48	64.7	156	26.5861	202	93.6	144	49.4	148	146	148	147.333	102	96	90	96	Y	N	N	N	N	N	1	1	1	1	0	1	1	2	0	0	2	1	1	3	0	3	1	0		dg_ht	=	Take antihypertensive drugs within a month.
3	HP09	HT	M	48	78.6	173	26.2622	155	174	93.9	40.3	141	142	139	140.667	91	105	101	99	N	N	N	N	N	N	1	1	2	1	1	1	1	1	3	3	1	1	1	3	0	3	1	1		dg_dm	=	Take antidiabetic drugs within a month.
4	HP11	HT	F	60	59	157	23.9361	186	104	127	41.4	160	159	161	160	110	110	108	109.333	N	N	N	N	N	N	3	3	3	1	1	3	2	0	3	0	1	0	0	3	0	3	0	0		dg_atb	=	Take antibiotic drugs withijn a month.
5	HP19	HT	M	59	51.4	163	19.3459	235	354	136	48.9	160	158	160	159.333	100	100	100	100	N	N	N	N	N	N	3	3	3	3	2	3	1	1	3	0	1	1	1	3	1	3	3	1		dg_ep	=	Take Anticonvulsant drugs within a month.
6	HP20	HT	F	48	62.7	155	26.0978	188	92.7	132	43.9	148	142	150	146.667	90	92	86	89.3333	N	N	N	N	N	N	1	1	3	1	0	3	1	0	0	0	2	1	0	3	0	3	1	3		dg_dp	=	Take antidepressant drugs within amonth.
7	HP21	HT	M	49	72.6	163	27.3251	183	200	103	50.3	140	134	126	133.333	110	110	92	104	Y	N	N	N	N	N	2	2	2	1	0	2	0	0	3	0	1	1	0	3	1	0	0	1		dg_ppi	=	Take antacid drugs within a month.
8	HP22	HT	M	53	83.4	161	32.1747	210	191	134	46.9	135	130	132	132.333	90	90	88	89.3333	Y	N	N	N	N	N	1	2	2	0	0	2	1	2	3	1	1	1	1	3	0	3	0	0		pork_w	=	Pork consumption frequency per week (time)
9	HP24	HT	F	51	54	151	23.6832	188	179	119	43.8	118	112	120	116.667	78	76	80	78	Y	N	N	N	N	N	1	2	2	0	0	2	1	2	3	1	1	1	1	3	0	3	0	0		chic_w	=	Chicken consumption frequency per week (time)
10	HP28	HT	F	65	53.8	152	23.286	197	157	124	49.8	161	165	163	163	110	95	110	105	N	N	N	N	N	N	0	1	1	0	0	1	0	1	3	0	1	0	0	2	0	0	0	0		fish_w	=	Fish consumption frequency per week (time)
11	HP29	HT	F	44	65.5	154	27.6185	196	99.7	132	52.3	148	148	152	149.333	108	110	112	110	N	N	N	N	N	N	2	3	3	0	3	2	0	1	3	0	0	0	0	3	0	0	3	0		beef_w	=	Beef consumption frequency per week (time)
12	HP30	HT	M	48	83.4	164	31.0083	196	225	124	41.6	152	148	150	150	108	110	98	105.333	Y	N	N	N	N	N	3	3	3	3	1	0	0	0	1	0	1	0	0	3	1	3	3	0		fat_w	=	High fat diet consumption frequency per week (time)
13	HP31	HT	M	52	87	162	33.1504	203	179	147	31.5	160	158	161	159.667	109	110	109	109.333	Y	N	N	N	N	N	1	1	1	1	0	3	0	0	0	0	0	0	1	0	0	3	0	0		egg_w	=	Egg consumption frequency per week (time)
14	HP32	HT	F	56	87.5	157	35.4984	238	213	168	46.5	170	165	168	167.667	110	115	110	111.667	Y	N	N	N	N	N	2	1	3	1	1	2	1	1	3	0	1	0	0	3	0	3	1	0		milk_w	=	Milk consumption frequency per week (time)
15	HP33	HT	M	59	78.5	161	30.2843	191	279	115	43.5	160	156	160	158.667	108	106	110	108	Y	N	N	N	N	N	1	1	1	1	1	2	0	1	1	0	0	2	1	3	1	3	1	1		bean_w	=	Bean consumption frequency per week (time)
16	HP35	HT	F	60	74.1	151	32.4986	180	200	105	48.4	160	161	161	160.667	110	115	118	114.333	Y	N	N	N	N	N	3	1	3	1	1	3	0	0	3	0	1	0	1	3	1	0	1	0		sticr_w	=	Sticky rice consumption frequency per week (time)
17	HP36	HT	F	51	70	157	28.3987	215	195	141	47.1	170	164	170	168	110	106	110	108.667	Y	N	N	N	N	N	3	3	3	1	1	2	1	1	3	1	1	2	1	3	1	1	1	0		brice_w	=	Brown rice consumption frequency per week (time)
18	HP37	HT	F	56	60.7	150	26.9778	237	109	144	78.7	160	161	160	160.333	110	109	111	110	N	N	N	N	N	N	3	3	3	3	0	2	0	1	3	0	1	0	0	2	1	0	1	1		nood_w	=	Noodle consumption frequency per week (time)
19	HP40	HT	F	50	78	165	28.6501	183	193	106	49.9	185	190	188	187.667	120	120	119	119.667	N	N	N	N	N	N	1	1	1	1	1	1	0	1	3	0	1	1	1	2	0	0	1	0		bread_w	=	Breadconsumption frequency per week (time)
20	HP06	NHT	F	48	56.4	155	23.4755	200	72.8	136	58.6	120	124	118	120.667	76	74	76	75.3333	N	N	N	N	N	N	1	1	3	0	0	3	0	0	3	0	1	0	0	2	0	0	1	0		grain_w	=	Grain consumption frequency per week (time)
21	HP07	NHT	F	62	56	152	24.2382	250	95.4	180	55.4	120	120	118	119.333	80	70	78	76	N	N	N	N	N	N	0	1	3	0	1	0	3	1	3	0	1	0	1	1	0	0	0	1		vetf_w	=	Vegetable and fruit consumption frequency per week (time)
22	HP08	NHT	F	42	68.2	157	27.6685	167	90.6	109	50.4	118	116	118	117.333	78	80	80	79.3333	N	N	N	N	N	N	2	2	1	0	0	2	2	0	3	0	0	0	0	1	0	3	1	0		fruitd_w	=	Pickled fruit consumption frequency per week (time)
23	HP12	NHT	F	30	72.9	165	26.7769	291	169	218	50.3	110	108	116	111.333	70	76	68	71.3333	N	N	N	N	N	N	3	3	1	0	1	1	2	1	1	0	0	1	1	2	0	3	1	1		teacof_w	=	Tea and coffee consumption frequency per week (time)
24	HP14	NHT	F	24	52.2	159	20.6479	209	63.6	137	69.6	100	106	103	103	60	60	60	60	N	N	N	N	N	N	2	3	1	1	1	1	3	1	1	0	0	1	1	3	0	3	1	2		cola_w	=	Cola consumption frequency per week (time)
25	HP18	NHT	F	39	72.4	160	28.2812	187	151	115	51.8	122	120	128	123.333	88	90	90	89.3333	N	N	N	N	N	N	1	1	2	0	0	3	1	1	3	0	0	1	0	3	0	0	0	1		fruitj_w	=	Fruit juice consumption frequency per week (time)
26	HP25	NHT	F	54	60.6	153.5	25.7191	244	92.9	178	52.7	114	120	122	118.667	80	80	80	80	N	N	N	N	N	N	3	3	3	0	1	1	0	0	1	0	1	1	0	3	0	3	0	1
27	HP26	NHT	F	45	56.5	153.5	23.979	197	90.5	124	63.8	110	110	112	110.667	70	72	68	70	N	N	N	N	N	N	1	2	3	1	0	2	3	3	1	3	2	1	3	3	0	3	0	2
28	HP27	NHT	M	36	56.3	155	23.4339	118	122	42.6	56.1	110	114	112	112	76	78	74	76	N	N	N	N	N	N	3	2	1	1	0	2	3	1	1	0	2	0	1	3	0	3	1	0
29	HP38	NHT	M	54	84.3	170	29.1696	195	382	112	30	141	137	133	137	100	97	100	99	N	N	N	N	N	N	2	2	1	1	3	2	1	1	2	0	0	1	2	2	0	2	0	1
30	HP39	NHT	F	52	44.5	149	20.0441	183	166	117	45.7	110	112	110	110.667	88	92	84	88	N	N	N	N	N	N	1	1	1	1	3	1	0	0	3	0	0	0	0	2	0	1	1	1
31	HP41	NHT	F	21	46.2	158	18.5066	199	42.2	119	80.2	115	116	118	116.333	68	74	72	71.3333	N	N	N	N	N	N	3	3	1	0	1	1	1	1	1	3	2	2	1	1	1	3	0	0

## Sheet: Table S2
Table S2. Bacterial taxa with their relative abundance found in 31 subjects
Group	HT	HT	HT	HT	HT	HT	HT	HT	HT	HT	HT	HT	HT	HT	HT	HT	HT	HT	HT	NHT	NHT	NHT	NHT	NHT	NHT	NHT	NHT	NHT	NHT	NHT	NHT	average HT	average NHT
Sample ID	HP02	HP04	HP09	HP11	HP19	HP20	HP21	HP22	HP24	HP28	HP29	HP30	HP31	HP32	HP33	HP35	HP36	HP37	HP40	HP06	HP07	HP08	HP12	HP14	HP18	HP25	HP26	HP27	HP38	HP39	HP41
d_Bacteria|p_Actinobacteriota	1.05849	0.136678	0.461062	1.34222	1.37908	1.2253	0.519411	1.70901	1.08294	0.0648199	0.262024	1.13585	0.840917	1.52278	2.86887	1.17619	1.21773	0.77194	0.802851	1.71139	3.2212	0.791793	0.732464	0.422836	0.269567	0.190407	0.299602	0.59761	1.0076	1.36674	0.126905	1.03043	0.894844
d_Bacteria|p_Actinobacteriota|c_Actinobacteria	0.653683	0.0430282	0	0.0211581	0.0747283	0.414047	0.129853	0.109033	0.0878433	0.00978414	0.00655059	0.010428	0.0367534	0.0424809	0.0943461	0.0125248	0.351991	0.0179058	0.265474	0.21286	1.8896	0.14156	0.0386185	0.00627353	0.0361757	0.10128	0.0188861	0.211377	0	0.0867773	0.0410575	0.125348	0.232039
d_Bacteria|p_Actinobacteriota|c_Actinobacteria|o_Actinomycetales	0	0	0	0	0	0	0.0266365	0.00826009	0	0	0	0	0	0	0.014276	0.00910892	0	0	0	0	0	0	0	0	0.00350087	0	0	0	0	0.0060262	0.00746501	0.00306745	0.00141601
d_Bacteria|p_Actinobacteriota|c_Actinobacteria|o_Actinomycetales|f_Actinomycetaceae	0	0	0	0	0	0	0.0266365	0.00826009	0	0	0	0	0	0	0.014276	0.00910892	0	0	0	0	0	0	0	0	0.00350087	0	0	0	0	0.0060262	0.00746501	0.00306745	0.00141601
d_Bacteria|p_Actinobacteriota|c_Actinobacteria|o_Actinomycetales|f_Actinomycetaceae|g_Actinomyces	0	0	0	0	0	0	0.0266365	0.00826009	0	0	0	0	0	0	0.014276	0.00910892	0	0	0	0	0	0	0	0	0.00350087	0	0	0	0	0.0060262	0.00746501	0.00306745	0.00141601
d_Bacteria|p_Actinobacteriota|c_Actinobacteria|o_Actinomycetales|f_Actinomycetaceae|g_Actinomyces|s_Chlamydia_trachomatis	0	0	0	0	0	0	0.0266365	0	0	0	0	0	0	0	0	0	0	0	0	0	0	0	0	0	0	0	0	0	0	0	0	0.00140192	0
d_Bacteria|p_Actinobacteriota|c_Actinobacteria|o_Actinomycetales|f_Actinomycetaceae|g_Actinomyces|s_Schaalia_odontolytica	0	0	0	0	0	0	0	0.00826009	0	0	0	0	0	0	0.014276	0.00910892	0	0	0	0	0	0	0	0	0.00350087	0	0	0	0	0.0060262	0.00746501	0.00166553	0.00141601
d_Bacteria|p_Actinobacteriota|c_Actinobacteria|o_Bifidobacteriales	0.653683	0.0430282	0	0.0145462	0.0611413	0.414047	0.103216	0.100773	0.0809806	0	0	0	0.0367534	0.0424809	0.0502765	0	0.347922	0	0.259962	0.21286	1.8896	0.14156	0.0386185	0	0.0303409	0.0729217	0.0188861	0.199203	0	0.0614673	0.0335925	0.116253	0.224921
d_Bacteria|p_Actinobacteriota|c_Actinobacteria|o_Bifidobacteriales|f_Bifidobacteriaceae	0.653683	0.0430282	0	0.0145462	0.0611413	0.414047	0.103216	0.100773	0.0809806	0	0	0	0.0367534	0.0424809	0.0502765	0	0.347922	0	0.259962	0.21286	1.8896	0.14156	0.0386185	0	0.0303409	0.0729217	0.0188861	0.199203	0	0.0614673	0.0335925	0.116253	0.224921
d_Bacteria|p_Actinobacteriota|c_Actinobacteria|o_Bifidobacteriales|f_Bifidobacteriaceae|g_Bifidobacterium	0.653683	0.0430282	0	0.0145462	0.0611413	0.414047	0.103216	0.100773	0.0809806	0	0	0	0.0367534	0.0424809	0.0502765	0	0.347922	0	0.259962	0.21286	1.8896	0.14156	0.0386185	0	0.0303409	0.0729217	0.0188861	0.199203	0	0.0614673	0.0335925	0.116253	0.224921
d_Bacteria|p_Actinobacteriota|c_Actinobacteria|o_Bifidobacteriales|f_Bifidobacteriaceae|g_Bifidobacterium|s_	0.653683	0.0430282	0	0	0.0611413	0.0266674	0.103216	0.0115641	0	0	0	0	0.0367534	0.0424809	0.02669	0	0.223809	0	0.259962	0.21286	1.83888	0.14156	0	0	0.0303409	0.0729217	0.0188861	0.199203	0	0.0614673	0.0335925	0.0783682	0.217476
d_Bacteria|p_Actinobacteriota|c_Actinobacteria|o_Bifidobacteriales|f_Bifidobacteriaceae|g_Bifidobacterium|s_Bifidobacterium_dentium	0	0	0	0	0	0	0	0	0	0	0	0	0	0	0	0	0	0	0	0	0.0507276	0	0	0	0	0	0	0	0	0	0	0	0.0042273
d_Bacteria|p_Actinobacteriota|c_Actinobacteria|o_Bifidobacteriales|f_Bifidobacteriaceae|g_Bifidobacterium|s_Bifidobacterium_longum	0	0	0	0.0145462	0	0.387379	0	0.089209	0.0809806	0	0	0	0	0	0.0235865	0	0.124112	0	0	0	0	0	0.0386185	0	0	0	0	0	0	0	0	0.0378849	0.00321821
d_Bacteria|p_Actinobacteriota|c_Actinobacteria|o_Corynebacteriales	0	0	0	0	0	0	0	0	0	0	0	0.00401078	0	0	0.0211037	0.00341584	0.00406926	0.0179058	0	0	0	0	0	0	0	0.0121536	0	0	0	0.00241048	0	0.00265818	0.00121368
d_Bacteria|p_Actinobacteriota|c_Actinobacteria|o_Corynebacteriales|f_Corynebacteriaceae	0	0	0	0	0	0	0	0	0	0	0	0.00401078	0	0	0	0	0.00406926	0	0	0	0	0	0	0	0	0.0121536	0	0	0	0.00241048	0	0.000425265	0.00121368
d_Bacteria|p_Actinobacteriota|c_Actinobacteria|o_Corynebacteriales|f_Corynebacteriaceae|g_Corynebacterium	0	0	0	0	0	0	0	0	0	0	0	0.00401078	0	0	0	0	0	0	0	0	0	0	0	0	0	0	0	0	0	0.00241048	0	0.000211094	0.000200873
d_Bacteria|p_Actinobacteriota|c_Actinobacteria|o_Corynebacteriales|f_Corynebacteriaceae|g_Corynebacterium|s_	0	0	0	0	0	0	0	0	0	0	0	0.00401078	0	0	0	0	0	0	0	0	0	0	0	0	0	0	0	0	0	0	0	0.000211094	0
d_Bacteria|p_Actinobacteriota|c_Actinobacteria|o_Corynebacteriales|f_Corynebacteriaceae|g_Corynebacterium|s_Corynebacterium_matruchotii	0	0	0	0	0	0	0	0	0	0	0	0	0	0	0	0	0	0	0	0	0	0	0	0	0	0	0	0	0	0.00241048	0	0	0.000200873
d_Bacteria|p_Actinobacteriota|c_Actinobacteria|o_Corynebacteriales|f_Corynebacteriaceae|g_Lawsonella	0	0	0	0	0	0	0	0	0	0	0	0	0	0	0	0	0.00406926	0	0	0	0	0	0	0	0	0.0121536	0	0	0	0	0	0.000214172	0.0010128
d_Bacteria|p_Actinobacteriota|c_Actinobacteria|o_Corynebacteriales|f_Corynebacteriaceae|g_Lawsonella|s_	0	0	0	0	0	0	0	0	0	0	0	0	0	0	0	0	0.00406926	0	0	0	0	0	0	0	0	0.0121536	0	0	0	0	0	0.000214172	0.0010128
d_Bacteria|p_Actinobacteriota|c_Actinobacteria|o_Corynebacteriales|f_Dietziaceae	0	0	0	0	0	0	0	0	0	0	0	0	0	0	0.0211037	0	0	0	0	0	0	0	0	0	0	0	0	0	0	0	0	0.00111072	0
d_Bacteria|p_Actinobacteriota|c_Actinobacteria|o_Corynebacteriales|f_Dietziaceae|g_Dietzia	0	0	0	0	0	0	0	0	0	0	0	0	0	0	0.0211037	0	0	0	0	0	0	0	0	0	0	0	0	0	0	0	0	0.00111072	0
d_Bacteria|p_Actinobacteriota|c_Actinobacteria|o_Corynebacteriales|f_Dietziaceae|g_Dietzia|s_	0	0	0	0	0	0	0	0	0	0	0	0	0	0	0.0211037	0	0	0	0	0	0	0	0	0	0	0	0	0	0	0	0	0.00111072	0
d_Bacteria|p_Actinobacteriota|c_Actinobacteria|o_Corynebacteriales|f_Nocardiaceae	0	0	0	0	0	0	0	0	0	0	0	0	0	0	0	0.00341584	0	0.0179058	0	0	0	0	0	0	0	0	0	0	0	0	0	0.00112219	0
d_Bacteria|p_Actinobacteriota|c_Actinobacteria|o_Corynebacteriales|f_Nocardiaceae|g_Rhodococcus	0	0	0	0	0	0	0	0	0	0	0	0	0	0	0	0.00341584	0	0.0179058	0	0	0	0	0	0	0	0	0	0	0	0	0	0.00112219	0
d_Bacteria|p_Actinobacteriota|c_Actinobacteria|o_Corynebacteriales|f_Nocardiaceae|g_Rhodococcus|s_	0	0	0	0	0	0	0	0	0	0	0	0	0	0	0	0.00341584	0	0.0179058	0	0	0	0	0	0	0	0	0	0	0	0	0	0.00112219	0
d_Bacteria|p_Actinobacteriota|c_Actinobacteria|o_Micrococcales	0	0	0	0	0	0	0	0	0.00686276	0.00978414	0.00655059	0.00641725	0	0	0.00868977	0	0	0	0.00551157	0	0	0	0	0.00627353	0	0.0162048	0	0.00885347	0	0.0168734	0	0.00230611	0.0040171
d_Bacteria|p_Actinobacteriota|c_Actinobacteria|o_Micrococcales|f_Dermabacteraceae	0	0	0	0	0	0	0	0	0.00686276	0	0.00655059	0	0	0	0	0	0	0	0	0	0	0	0	0.00627353	0	0	0	0	0	0	0	0.000705966	0.000522794
d_Bacteria|p_Actinobacteriota|c_Actinobacteria|o_Micrococcales|f_Dermabacteraceae|g_Brachybacterium	0	0	0	0	0	0	0	0	0.00686276	0	0.00655059	0	0	0	0	0	0	0	0	0	0	0	0	0.00627353	0	0	0	0	0	0	0	0.000705966	0.000522794
d_Bacteria|p_Actinobacteriota|c_Actinobacteria|o_Micrococcales|f_Dermabacteraceae|g_Brachybacterium|s_	0	0	0	0	0	0	0	0	0.00686276	0	0.00655059	0	0	0	0	0	0	0	0	0	0	0	0	0.00627353	0	0	0	0	0	0	0	0.000705966	0.000522794
d_Bacteria|p_Actinobacteriota|c_Actinobacteria|o_Micrococcales|f_Dermacoccaceae	0	0	0	0	0	0	0	0	0	0	0	0.00641725	0	0	0.00868977	0	0	0	0	0	0	0	0	0	0	0	0	0.00885347	0	0	0	0.000795106	0.00073779
d_Bacteria|p_Actinobacteriota|c_Actinobacteria|o_Micrococcales|f_Dermacoccaceae|g_Barrientosiimonas	0	0	0	0	0	0	0	0	0	0	0	0.00641725	0	0	0.00868977	0	0	0	0	0	0	0	0	0	0	0	0	0	0	0	0	0.000795106	0
d_Bacteria|p_Actinobacteriota|c_Actinobacteria|o_Micrococcales|f_Dermacoccaceae|g_Barrientosiimonas|s_	0	0	0	0	0	0	0	0	0	0	0	0.00641725	0	0	0.00868977	0	0	0	0	0	0	0	0	0	0	0	0	0	0	0	0	0.000795106	0
d_Bacteria|p_Actinobacteriota|c_Actinobacteria|o_Micrococcales|f_Dermacoccaceae|g_Kytococcus	0	0	0	0	0	0	0	0	0	0	0	0	0	0	0	0	0	0	0	0	0	0	0	0	0	0	0	0.00885347	0	0	0	0	0.00073779
d_Bacteria|p_Actinobacteriota|c_Actinobacteria|o_Micrococcales|f_Dermacoccaceae|g_Kytococcus|s_	0	0	0	0	0	0	0	0	0	0	0	0	0	0	0	0	0	0	0	0	0	0	0	0	0	0	0	0.00885347	0	0	0	0	0.00073779
d_Bacteria|p_Actinobacteriota|c_Actinobacteria|o_Micrococcales|f_Micrococcaceae	0	0	0	0	0	0	0	0	0	0.00978414	0	0	0	0	0	0	0	0	0.00551157	0	0	0	0	0	0	0.0162048	0	0	0	0.0168734	0	0.000805037	0.00275652
d_Bacteria|p_Actinobacteriota|c_Actinobacteria|o_Micrococcales|f_Micrococcaceae|g_Glutamicibacter	0	0	0	0	0	0	0	0	0	0	0	0	0	0	0	0	0	0	0	0	0	0	0	0	0	0.0162048	0	0	0	0	0	0	0.0013504
d_Bacteria|p_Actinobacteriota|c_Actinobacteria|o_Micrococcales|f_Micrococcaceae|g_Glutamicibacter|s_	0	0	0	0	0	0	0	0	0	0	0	0	0	0	0	0	0	0	0	0	0	0	0	0	0	0.0162048	0	0	0	0	0	0	0.0013504
d_Bacteria|p_Actinobacteriota|c_Actinobacteria|o_Micrococcales|f_Micrococcaceae|g_Rothia	0	0	0	0	0	0	0	0	0	0.00978414	0	0	0	0	0	0	0	0	0.00551157	0	0	0	0	0	0	0	0	0	0	0.0168734	0	0.000805037	0.00140611
d_Bacteria|p_Actinobacteriota|c_Actinobacteria|o_Micrococcales|f_Micrococcaceae|g_Rothia|s_	0	0	0	0	0	0	0	0	0	0.00978414	0	0	0	0	0	0	0	0	0.00551157	0	0	0	0	0	0	0	0	0	0	0	0	0.000805037	0
d_Bacteria|p_Actinobacteriota|c_Actinobacteria|o_Micrococcales|f_Micrococcaceae|g_Rothia|s_Rothia_mucilaginosa	0	0	0	0	0	0	0	0	0	0	0	0	0	0	0	0	0	0	0	0	0	0	0	0	0	0	0	0	0	0.0168734	0	0	0.00140611
d_Bacteria|p_Actinobacteriota|c_Actinobacteria|o_Propionibacteriales	0	0	0	0.00661192	0.013587	0	0	0	0	0	0	0	0	0	0	0	0	0	0	0	0	0	0	0	0.00233391	0	0	0.00332005	0	0	0	0.0010631	0.000471164
d_Bacteria|p_Actinobacteriota|c_Actinobacteria|o_Propionibacteriales|f_Nocardioidaceae	0	0	0	0	0.013587	0	0	0	0	0	0	0	0	0	0	0	0	0	0	0	0	0	0	0	0	0	0	0.00332005	0	0	0	0.000715103	0.000276671
d_Bacteria|p_Actinobacteriota|c_Actinobacteria|o_Propionibacteriales|f_Nocardioidaceae|g_Nocardioides	0	0	0	0	0.013587	0	0	0	0	0	0	0	0	0	0	0	0	0	0	0	0	0	0	0	0	0	0	0.00332005	0	0	0	0.000715103	0.000276671
d_Bacteria|p_Actinobacteriota|c_Actinobacteria|o_Propionibacteriales|f_Nocardioidaceae|g_Nocardioides|s_Nocardioides_zeae	0	0	0	0	0.013587	0	0	0	0	0	0	0	0	0	0	0	0	0	0	0	0	0	0	0	0	0	0	0.00332005	0	0	0	0.000715103	0.000276671
d_Bacteria|p_Actinobacteriota|c_Actinobacteria|o_Propionibacteriales|f_Propionibacteriaceae	0	0	0	0.00661192	0	0	0	0	0	0	0	0	0	0	0	0	0	0	0	0	0	0	0	0	0.00233391	0	0	0	0	0	0	0.000347996	0.000194493
d_Bacteria|p_Actinobacteriota|c_Actinobacteria|o_Propionibacteriales|f_Propionibacteriaceae|g_Cutibacterium	0	0	0	0.00661192	0	0	0	0	0	0	0	0	0	0	0	0	0	0	0	0	0	0	0	0	0.00233391	0	0	0	0	0	0	0.000347996	0.000194493
d_Bacteria|p_Actinobacteriota|c_Actinobacteria|o_Propionibacteriales|f_Propionibacteriaceae|g_Cutibacterium|s_	0	0	0	0.00661192	0	0	0	0	0	0	0	0	0	0	0	0	0	0	0	0	0	0	0	0	0.00233391	0	0	0	0	0	0	0.000347996	0.000194493
d_Bacteria|p_Actinobacteriota|c_Coriobacteriia	0.404804	0.0936495	0.461062	1.32106	1.30435	0.811251	0.389559	1.59998	0.9951	0.0550358	0.255473	1.12543	0.804163	1.4803	2.77452	1.16366	0.865735	0.754034	0.537378	1.49853	1.3316	0.650233	0.693846	0.416562	0.233391	0.0891266	0.280716	0.386233	1.0076	1.27997	0.0858476	0.905081	0.662805
d_Bacteria|p_Actinobacteriota|c_Coriobacteriia|o_Coriobacteriales	0.404804	0.0936495	0.461062	1.32106	1.30435	0.811251	0.389559	1.59998	0.9951	0.0550358	0.255473	1.12543	0.804163	1.4803	2.77452	1.16366	0.865735	0.754034	0.537378	1.49853	1.3316	0.650233	0.693846	0.416562	0.233391	0.0891266	0.280716	0.386233	1.0076	1.27997	0.0858476	0.905081	0.662805
d_Bacteria|p_Actinobacteriota|c_Coriobacteriia|o_Coriobacteriales|f_Atopobiaceae	0	0	0	0	0	0	0.0233069	0.00495606	0.0192157	0	0	0.00641725	0.00882081	0.0980328	0.0428281	0	0.0254329	0	0	0	0.217178	0.0377494	0	0.00376412	0.0116696	0	0	0	0.0323194	0.0578515	0	0.0120532	0.0300443
d_Bacteria|p_Actinobacteriota|c_Coriobacteriia|o_Coriobacteriales|f_Atopobiaceae|g_Atopobium	0	0	0	0	0	0	0	0.00495606	0	0	0	0	0.00882081	0	0	0	0	0	0	0	0	0	0	0	0.0116696	0	0	0	0	0	0	0.000725098	0.000972464
d_Bacteria|p_Actinobacteriota|c_Coriobacteriia|o_Coriobacteriales|f_Atopobiaceae|g_Atopobium|s	0	0	0	0	0	0	0	0.00495606	0	0	0	0	0.00882081	0	0	0	0	0	0	0	0	0	0	0	0.0116696	0	0	0	0	0	0	0.000725098	0.000972464
d_Bacteria|p_Actinobacteriota|c_Coriobacteriia|o_Coriobacteriales|f_Atopobiaceae|g_Libanicoccus	0	0	0	0	0	0	0	0	0.0192157	0	0	0	0	0	0	0	0	0	0	0	0.00634095	0	0	0	0	0	0	0	0	0	0	0.00101135	0.000528413
d_Bacteria|p_Actinobacteriota|c_Coriobacteriia|o_Coriobacteriales|f_Atopobiaceae|g_Libanicoccus|s_uncultured_bacterium	0	0	0	0	0	0	0	0	0.0192157	0	0	0	0	0	0	0	0	0	0	0	0.00634095	0	0	0	0	0	0	0	0	0	0	0.00101135	0.000528413
d_Bacteria|p_Actinobacteriota|c_Coriobacteriia|o_Coriobacteriales|f_Atopobiaceae|g_Olsenella	0	0	0	0	0	0	0.0233069	0	0	0	0	0.00641725	0	0.0424809	0.0428281	0	0.0254329	0	0	0	0.206081	0.0377494	0	0	0	0	0	0	0.0171103	0.0578515	0	0.00739295	0.026566
d_Bacteria|p_Actinobacteriota|c_Coriobacteriia|o_Coriobacteriales|f_Atopobiaceae|g_Olsenella|s	0	0	0	0	0	0	0	0	0	0	0	0	0	0	0.00682768	0	0	0	0	0	0.206081	0	0	0	0	0	0	0	0	0	0	0.000359351	0.0171734
d_Bacteria|p_Actinobacteriota|c_Coriobacteriia|o_Coriobacteriales|f_Atopobiaceae|g_Olsenella|s_metagenome	0	0	0	0	0	0	0	0	0	0	0	0	0	0.0424809	0	0	0	0	0	0	0	0.0377494	0	0	0	0	0	0	0	0.0578515	0	0.00223584	0.00796674
d_Bacteria|p_Actinobacteriota|c_Coriobacteriia|o_Coriobacteriales|f_Atopobiaceae|g_Olsenella|s_Olsenella_sp.	0	0	0	0	0	0	0.0233069	0	0	0	0	0.00641725	0	0	0.0360005	0	0.0254329	0	0	0	0	0	0	0	0	0	0	0	0.0171103	0	0	0.00479776	0.00142586
d_Bacteria|p_Actinobacteriota|c_Coriobacteriia|o_Coriobacteriales|f_Atopobiaceae|g_uncultured	0	0	0	0	0	0	0	0	0	0	0	0	0	0.0555519	0	0	0	0	0	0	0.00475571	0	0	0.00376412	0	0	0	0	0.0152091	0	0	0.00292379	0.00197741
d_Bacteria|p_Actinobacteriota|c_Coriobacteriia|o_Coriobacteriales|f_Atopobiaceae|g_uncultured|s_uncultured_bacterium	0	0	0	0	0	0	0	0	0	0	0	0	0	0.0555519	0	0	0	0	0	0	0.00475571	0	0	0.00376412	0	0	0	0	0.0152091	0	0	0.00292379	0.00197741
d_Bacteria|p_Actinobacteriota|c_Coriobacteriia|o_Coriobacteriales|f_Coriobacteriaceae	0.253377	0.0607457	0.289187	0.630777	1.12092	0.41124	0.159819	1.45378	0.706864	0.0440286	0.196518	0.839858	0.736537	1.02934	1.63057	1.035	0.524934	0.362095	0.431739	1.2062	0.886148	0.443555	0.632056	0.292346	0.177377	0.0891266	0.229208	0.334219	0.71673	0.931651	0.0559876	0.627228	0.499551
d_Bacteria|p_Actinobacteriota|c_Coriobacteriia|o_Coriobacteriales|f_Coriobacteriaceae|g_Collinsella	0.253377	0.0607457	0.289187	0.630777	1.12092	0.41124	0.159819	1.45378	0.706864	0.0440286	0.196518	0.839858	0.736537	1.02934	1.63057	1.035	0.524934	0.362095	0.431739	1.2062	0.886148	0.443555	0.632056	0.292346	0.177377	0.0891266	0.229208	0.334219	0.71673	0.931651	0.0559876	0.627228	0.499551
d_Bacteria|p_Actinobacteriota|c_Coriobacteriia|o_Coriobacteriales|f_Coriobacteriaceae|g_Collinsella|s	0.253377	0.0607457	0.289187	0.630777	1.12092	0.41124	0.159819	1.45378	0.706864	0.0440286	0.196518	0.839858	0.736537	1.02934	1.60761	1.00312	0.524934	0.362095	0.431739	1.2062	0.886148	0.443555	0.632056	0.292346	0.177377	0.0891266	0.229208	0.298805	0.71673	0.931651	0.0559876	0.624342	0.4966
d_Bacteria|p_Actinobacteriota|c_Coriobacteriia|o_Coriobacteriales|f_Coriobacteriaceae|g_Collinsella|s_Collinsella_sp.	0	0	0	0	0	0	0	0	0	0	0	0	0	0	0.0229658	0.0318812	0	0	0	0	0	0	0	0	0	0	0	0	0	0	0	0.00288669	0
d_Bacteria|p_Actinobacteriota|c_Coriobacteriia|o_Coriobacteriales|f_Coriobacteriaceae|g_Collinsella|s_Collinsella_tanakaei	0	0	0	0	0	0	0	0	0	0	0	0	0	0	0	0	0	0	0	0	0	0	0	0	0	0	0	0.0354139	0	0	0	0	0.00295116
d_Bacteria|p_Actinobacteriota|c_Coriobacteriia|o_Coriobacteriales|f_Coriobacteriales_Incertae_Sedis	0	0	0	0	0.0883152	0.0926342	0	0.0115641	0	0	0.0209619	0	0	0	0.114829	0	0.217705	0.0238744	0.0146975	0.0993345	0.00475571	0	0.0218838	0.0376412	0	0	0	0	0.0893536	0	0	0.0307675	0.0210807
d_Bacteria|p_Actinobacteriota|c_Coriobacteriia|o_Coriobacteriales|f_Coriobacteriales_Incertae_Sedis|g_Raoultibacter	0	0	0	0	0	0	0	0	0	0	0	0	0	0	0	0	0.00813852	0.0238744	0.0146975	0.0113525	0	0	0	0	0	0	0	0	0	0	0	0.00245844	0.000946042
d_Bacteria|p_Actinobacteriota|c_Coriobacteriia|o_Coriobacteriales|f_Coriobacteriales_Incertae_Sedis|g_Raoultibacter|s	0	0	0	0	0	0	0	0	0	0	0	0	0	0	0	0	0.00813852	0.0238744	0.0146975	0.0113525	0	0	0	0	0	0	0	0	0	0	0	0.00245844	0.000946042
d_Bacteria|p_Actinobacteriota|c_Coriobacteriia|o_Coriobacteriales|f_Coriobacteriales_Incertae_Sedis|g_uncultured	0	0	0	0	0.0883152	0.0926342	0	0.0115641	0	0	0.0209619	0	0	0	0.114829	0	0.209567	0	0	0.0879819	0.00475571	0	0.0218838	0.0376412	0	0	0	0	0.0893536	0	0	0.028309	0.0201347
d_Bacteria|p_Actinobacteriota|c_Coriobacteriia|o_Coriobacteriales|f_Coriobacteriales_Incertae_Sedis|g_uncultured|s_gut_metagenome	0	0	0	0	0.0883152	0.0926342	0	0	0	0	0.0209619	0	0	0	0.0558628	0	0	0	0	0	0.00475571	0	0.0218838	0.0376412	0	0	0	0	0.0893536	0	0	0.0135671	0.0128029
d_Bacteria|p_Actinobacteriota|c_Coriobacteriia|o_Coriobacteriales|f_Coriobacteriales_Incertae_Sedis|g_uncultured|s_uncultured_bacterium	0	0	0	0	0	0	0	0	0	0	0	0	0	0	0	0	0.0305194	0	0	0	0	0	0	0	0	0	0	0	0	0	0	0.00160629	0
d_Bacteria|p_Actinobacteriota|c_Coriobacteriia|o_Coriobacteriales|f_Coriobacteriales_Incertae_Sedis|g_uncultured|s_uncultured_organism	0	0	0	0	0	0	0	0.0115641	0	0	0	0	0	0	0.0589663	0	0.179047	0	0	0.0879819	0	0	0	0	0	0	0	0	0	0	0	0.0131357	0.00733183
d_Bacteria|p_Actinobacteriota|c_Coriobacteriia|o_Coriobacteriales|f_Eggerthellaceae	0.151427	0.0329039	0.171875	0.690284	0.0951087	0.307377	0.189785	0.129683	0.26902	0.0110072	0.0379934	0.27915	0.0588054	0.352918	0.986289	0.128663	0.0976622	0.368064	0.0909408	0.188735	0.223519	0.168928	0.0399058	0.0828105	0.0443443	0	0.0515075	0.0520142	0.169202	0.290463	0.02986	0.234156	0.111774
d_Bacteria|p_Actinobacteriota|c_Coriobacteriia|o_Coriobacteriales|f_Eggerthellaceae|g_	0	0	0	0.0383491	0	0.00842129	0	0	0	0	0	0	0	0	0	0	0	0	0	0	0.00475571	0.014156	0	0	0.00583478	0	0	0	0	0	0	0.0024616	0.00206221
d_Bacteria|p_Actinobacteriota|c_Coriobacteriia|o_Coriobacteriales|f_Eggerthellaceae|g_|s_	0	0	0	0.0383491	0	0.00842129	0	0	0	0	0	0	0	0	0	0	0	0	0	0	0.00475571	0.014156	0	0	0.00583478	0	0	0	0	0	0	0.0024616	0.00206221
d_Bacteria|p_Actinobacteriota|c_Coriobacteriia|o_Coriobacteriales|f_Eggerthellaceae|g_Adlercreutzia	0	0	0	0	0	0	0	0	0	0	0	0	0	0	0.0906219	0	0	0	0	0	0	0	0	0.0163112	0	0	0.0446398	0	0	0	0	0.00476957	0.00507925
d_Bacteria|p_Actinobacteriota|c_Coriobacteriia|o_Coriobacteriales|f_Eggerthellaceae|g_Adlercreutzia|s_	0	0	0	0	0	0	0	0	0	0	0	0	0	0	0.0906219	0	0	0	0	0	0	0	0	0.0163112	0	0	0.0446398	0	0	0	0	0.00476957	0.00507925
d_Bacteria|p_Actinobacteriota|c_Coriobacteriia|o_Coriobacteriales|f_Eggerthellaceae|g_CHKCI002	0	0	0.0218254	0	0	0	0	0	0	0	0	0	0	0	0	0	0	0	0	0	0	0	0	0	0	0	0	0	0	0	0	0.00114871	0
d_Bacteria|p_Actinobacteriota|c_Coriobacteriia|o_Coriobacteriales|f_Eggerthellaceae|g_CHKCI002|s_uncultured_bacterium	0	0	0.0218254	0	0	0	0	0	0	0	0	0	0	0	0	0	0	0	0	0	0	0	0	0	0	0	0	0	0	0	0	0.00114871	0
d_Bacteria|p_Actinobacteriota|c_Coriobacteriia|o_Coriobacteriales|f_Eggerthellaceae|g_Eggerthella	0	0	0	0	0	0.00982484	0	0	0.0384314	0	0	0	0	0	0	0	0	0	0	0	0	0.00754988	0	0	0	0	0.00343383	0	0	0.00482096	0	0.0025398	0.00131706
d_Bacteria|p_Actinobacteriota|c_Coriobacteriia|o_Coriobacteriales|f_Eggerthellaceae|g_Eggerthella|s_	0	0	0	0	0	0.00982484	0	0	0.0384314	0	0	0	0	0	0	0	0	0	0	0	0	0.00754988	0	0	0	0	0.00343383	0	0	0.00482096	0	0.0025398	0.00131706
d_Bacteria|p_Actinobacteriota|c_Coriobacteriia|o_Coriobacteriales|f_Eggerthellaceae|g_Enterorhabdus	0.0734644	0.0177175	0.015005	0	0.0407609	0.0729845	0.0332956	0.0413005	0	0.0110072	0.022272	0.125939	0.0176416	0.153585	0.0713802	0	0.0691774	0.0119372	0.0321508	0	0.144257	0.0198184	0	0	0	0	0	0	0.0627376	0	0	0.0426115	0.0189011
d_Bacteria|p_Actinobacteriota|c_Coriobacteriia|o_Coriobacteriales|f_Eggerthellaceae|g_Enterorhabdus|s_uncultured_bacterium	0.0734644	0.0177175	0.015005	0	0.0407609	0.0729845	0.0332956	0.0413005	0	0.0110072	0.022272	0.125939	0.0176416	0.153585	0.0713802	0	0.0691774	0.0119372	0.0321508	0	0.144257	0.0198184	0	0	0	0	0	0	0.0627376	0	0	0.0426115	0.0189011
d_Bacteria|p_Actinobacteriota|c_Coriobacteriia|o_Coriobacteriales|f_Eggerthellaceae|g_Parvibacter	0	0	0	0	0	0	0	0	0	0	0	0	0	0	0	0	0	0	0	0	0	0	0	0	0	0	0	0.0110668	0	0	0	0	0.000922237
d_Bacteria|p_Actinobacteriota|c_Coriobacteriia|o_Coriobacteriales|f_Eggerthellaceae|g_Parvibacter|s_uncultured_bacterium	0	0	0	0	0	0	0	0	0	0	0	0	0	0	0	0	0	0	0	0	0	0	0	0	0	0	0	0.0110668	0	0	0	0	0.000922237
d_Bacteria|p_Actinobacteriota|c_Coriobacteriia|o_Coriobacteriales|f_Eggerthellaceae|g_Senegalimassilia	0.0419796	0	0.135045	0.146785	0.0543478	0.116494	0.0732503	0.088383	0	0	0.0157214	0.0529423	0.0308728	0.0718907	0.0546214	0.0751486	0.0213636	0.290472	0.0312322	0.188735	0.03329	0.110417	0.0399058	0.0664994	0.025673	0	0	0.0132802	0.106464	0.198865	0.0174184	0.06845	0.0667123
d_Bacteria|p_Actinobacteriota|c_Coriobacteriia|o_Coriobacteriales|f_Eggerthellaceae|g_Senegalimassilia|s_uncultured_bacterium	0.0419796	0	0.135045	0.146785	0.0543478	0.116494	0.0732503	0.088383	0	0	0.0157214	0.0529423	0.0308728	0.0718907	0.0546214	0.0751486	0.0213636	0.290472	0.0312322	0.188735	0.03329	0.110417	0.0399058	0.0664994	0.025673	0	0	0.0132802	0.106464	0.198865	0.0174184	0.06845	0.0667123
d_Bacteria|p_Actinobacteriota|c_Coriobacteriia|o_Coriobacteriales|f_Eggerthellaceae|g_Slackia	0	0	0	0.505151	0	0.0996519	0.0632616	0	0.230589	0	0	0.0737984	0.0044104	0.0620874	0.746079	0.0364357	0	0.0576965	0.0174533	0	0	0	0	0	0	0	0	0	0	0.0192838	0	0.0998218	0.00160699
d_Bacteria|p_Actinobacteriota|c_Coriobacteriia|o_Coriobacteriales|f_Eggerthellaceae|g_Slackia|s_Slackia_isoflavoniconvertens	0	0	0	0.505151	0	0.0996519	0.0632616	0	0	0	0	0.0705897	0.0044104	0.0620874	0.746079	0.0364357	0	0.0576965	0.0174533	0	0	0	0	0	0	0	0	0	0	0.0192838	0	0.0875166	0.00160699
d_Bacteria|p_Actinobacteriota|c_Coriobacteriia|o_Coriobacteriales|f_Eggerthellaceae|g_Slackia|s_Slackia_piriformis	0	0	0	0	0	0	0	0	0.230589	0	0	0.00320862	0	0	0	0	0	0	0	0	0	0	0	0	0	0	0	0	0	0	0	0.0123051	0
d_Bacteria|p_Actinobacteriota|c_Coriobacteriia|o_Coriobacteriales|f_Eggerthellaceae|g_uncultured	0.0359825	0.0151864	0	0	0	0	0.0199774	0	0	0	0	0.0264712	0.00588054	0.0653552	0.0235865	0.0170792	0.0071212	0.00795814	0.0101045	0	0.0412162	0.0169872	0	0	0.0128365	0	0.00343383	0.0276671	0	0.0674935	0.0124417	0.0123528	0.015173
d_Bacteria|p_Actinobacteriota|c_Coriobacteriia|o_Coriobacteriales|f_Eggerthellaceae|g_uncultured|s_	0	0	0	0	0	0	0	0	0	0	0	0	0	0	0	0	0	0	0	0	0	0	0	0	0	0	0.00343383	0	0	0	0	0	0.000286153
d_Bacteria|p_Actinobacteriota|c_Coriobacteriia|o_Coriobacteriales|f_Eggerthellaceae|g_uncultured|s_uncultured_bacterium	0.0359825	0.0151864	0	0	0	0	0.0199774	0	0	0	0	0.0264712	0.00588054	0.0653552	0.0235865	0.0170792	0.0071212	0.00795814	0.0101045	0	0.0412162	0.0169872	0	0	0.0128365	0	0	0.0276671	0	0.0674935	0.0124417	0.0123528	0.0148868
d_Bacteria|p_Actinobacteriota|c_Coriobacteriia|o_Coriobacteriales|f_uncultured	0	0	0	0	0	0	0.0166478	0	0	0	0	0	0	0	0	0	0	0	0	0.00425719	0	0	0	0	0	0	0	0	0	0	0	0.0008762	0.000354766
d_Bacteria|p_Actinobacteriota|c_Coriobacteriia|o_Coriobacteriales|f_uncultured|g_uncultured	0	0	0	0	0	0	0.0166478	0	0	0	0	0	0	0	0	0	0	0	0	0.00425719	0	0	0	0	0	0	0	0	0	0	0	0.0008762	0.000354766
d_Bacteria|p_Actinobacteriota|c_Coriobacteriia|o_Coriobacteriales|f_uncultured|g_uncultured|s_uncultured_bacterium	0	0	0	0	0	0	0.0166478	0	0	0	0	0	0	0	0	0	0	0	0	0.00425719	0	0	0	0	0	0	0	0	0	0	0	0.0008762	0.000354766
d_Bacteria|p_Armatimonadota	0	0	0	0	0	0	0	0	0	0	0	0	0	0	0.012414	0	0	0	0	0	0	0.00754988	0	0	0	0	0	0	0	0	0	0.000653366	0.000629156
d_Bacteria|p_Armatimonadota|c_Armatimonadia	0	0	0	0	0	0	0	0	0	0	0	0	0	0	0.012414	0	0	0	0	0	0	0.00754988	0	0	0	0	0	0	0	0	0	0.000653366	0.000629156
d_Bacteria|p_Armatimonadota|c_Armatimonadia|o_Armatimonadales	0	0	0	0	0	0	0	0	0	0	0	0	0	0	0.012414	0	0	0	0	0	0	0.00754988	0	0	0	0	0	0	0	0	0	0.000653366	0.000629156
d_Bacteria|p_Armatimonadota|c_Armatimonadia|o_Armatimonadales|f_Armatimonadales	0	0	0	0	0	0	0	0	0	0	0	0	0	0	0.012414	0	0	0	0	0	0	0.00754988	0	0	0	0	0	0	0	0	0	0.000653366	0.000629156
d_Bacteria|p_Armatimonadota|c_Armatimonadia|o_Armatimonadales|f_Armatimonadales|g_Armatimonadales	0	0	0	0	0	0	0	0	0	0	0	0	0	0	0.012414	0	0	0	0	0	0	0.00754988	0	0	0	0	0	0	0	0	0	0.000653366	0.000629156
d_Bacteria|p_Armatimonadota|c_Armatimonadia|o_Armatimonadales|f_Armatimonadales|g_Armatimonadales|s_uncultured_bacterium	0	0	0	0	0	0	0	0	0	0	0	0	0	0	0.012414	0	0	0	0	0	0	0.00754988	0	0	0	0	0	0	0	0	0	0.000653366	0.000629156
d_Bacteria|p_Bacteroidota	31.014	37.7231	28.2503	8.80047	14.4293	48.9347	35.26	30.7697	14.6341	20.6409	8.69787	48.6692	44.4863	3.30697	12.2395	29.612	33.4686	19.3602	21.0413	40.0176	59.1088	32.4126	66.9748	10.7039	33.5045	49.6232	11.0672	46.9887	15.6483	23.636	57.8787	25.8599	37.297
d_Bacteria|p_Bacteroidota|c_Bacteroidia	31.014	37.7231	28.2503	8.80047	14.4293	48.9347	35.26	30.7697	14.6341	20.6409	8.69787	48.6692	44.4863	3.30697	12.2395	29.612	33.4686	19.3602	21.0413	40.0176	59.1088	32.4126	66.9748	10.7039	33.5045	49.6232	11.0672	46.9887	15.6483	23.636	57.8787	25.8599	37.297
d_Bacteria|p_Bacteroidota|c_Bacteroidia|o_Bacteroidales	31.014	37.7231	28.2503	8.80047	14.4293	48.9347	35.26	30.7697	14.6341	20.6384	8.69787	48.6692	44.4863	3.30697	12.229	29.612	33.4646	19.3602	21.0413	40.0119	59.0691	32.4126	66.9709	10.6964	33.5045	49.6232	11.0578	46.9776	15.6483	23.636	57.8663	25.859	37.2895
d_Bacteria|p_Bacteroidota|c_Bacteroidia|o_Bacteroidales|f_	0.00749636	0	0	0	0	0	0	0	0	0	0	0	0	0	0	0	0	0	0	0	0	0	0	0	0	0	0	0	0	0	0	0.000394545	0
d_Bacteria|p_Bacteroidota|c_Bacteroidia|o_Bacteroidales|f_|g_	0.00749636	0	0	0	0	0	0	0	0	0	0	0	0	0	0	0	0	0	0	0	0	0	0	0	0	0	0	0	0	0	0	0.000394545	0
d_Bacteria|p_Bacteroidota|c_Bacteroidia|o_Bacteroidales|f_|g_|s_	0.00749636	0	0	0	0	0	0	0	0	0	0	0	0	0	0	0	0	0	0	0	0	0	0	0	0	0	0	0	0	0	0	0.000394545	0
d_Bacteria|p_Bacteroidota|c_Bacteroidia|o_Bacteroidales|f_Bacteroidaceae	8.59683	28.2113	14.7376	5.04622	1.38587	35.0915	5.74016	18.7388	8.81727	7.75515	5.94008	30.7394	24.5851	0.477093	3.1817	7.88491	11.9606	4.28546	4.04549	14.991	54.2389	12.0911	55.8835	1.31117	2.04334	10.0632	2.52558	30.8931	9.30798	5.79721	37.0003	11.959	19.6789
d_Bacteria|p_Bacteroidota|c_Bacteroidia|o_Bacteroidales|f_Bacteroidaceae|g_Bacteroides	8.59683	28.2113	14.7376	5.04622	1.38587	35.0915	5.74016	18.7388	8.81727	7.75515	5.94008	30.7394	24.5851	0.477093	3.1817	7.88491	11.9606	4.28546	4.04549	14.991	54.2389	12.0911	55.8835	1.31117	2.04334	10.0632	2.52558	30.8931	9.30798	5.79721	37.0003	11.959	19.6789
d_Bacteria|p_Bacteroidota|c_Bacteroidia|o_Bacteroidales|f_Bacteroidaceae|g_Bacteroides|s_	1.55625	19.4639	8.19135	2.5641	0.971467	28.8008	2.67364	7.91895	3.00452	3.92833	1.50533	11.3449	14.3191	0.238547	1.49588	3.84738	3.46497	2.5864	2.20279	7.64875	3.35436	6.40041	41.6578	0.607277	1.97566	5.82158	1.15892	11.7696	7.37833	4.30632	17.2379	6.31993	9.10974
d_Bacteria|p_Bacteroidota|c_Bacteroidia|o_Bacteroidales|f_Bacteroidaceae|g_Bacteroides|s_Bacteroidaceae_bacterium	0.0929549	0	0	0	0	0	0	0	0	1.92136	0	0	0	0	0	0	0	0.724191	0	0	0	0	0	0	0	0	0	0	0	0	0	0.144132	0
d_Bacteria|p_Bacteroidota|c_Bacteroidia|o_Bacteroidales|f_Bacteroidaceae|g_Bacteroides|s_Bacteroides_caccae	0.0554731	1.56926	0	0	0	0	0	0	0	0	0	0	0	0	0	0	0	0	0	0	0	0	0	0	0	0	0.146796	0	0	0	0	0.0855124	0.012233
d_Bacteria|p_Bacteroidota|c_Bacteroidia|o_Bacteroidales|f_Bacteroidaceae|g_Bacteroides|s_Bacteroides_clarus	0	0.374598	0.0722967	0.0145462	0	0	0	0	0	0.0171222	0	0.0112302	0	0	0	0	0	0	0	0	0	0.148166	0.0193092	0	0	0	0	0	0	0	0.0435459	0.0257786	0.0175851
d_Bacteria|p_Bacteroidota|c_Bacteroidia|o_Bacteroidales|f_Bacteroidaceae|g_Bacteroides|s_Bacteroides_coprocola	0	0	0	0	0	0	0	2.06007	0.0535295	0	0.365523	0	0	0	0.167588	0.0193565	0.0844371	0	0.00826735	0	0	0	0	0	0	3.32199	0	0	0	0	0	0.145198	0.276832
d_Bacteria|p_Bacteroidota|c_Bacteroidia|o_Bacteroidales|f_Bacteroidaceae|g_Bacteroides|s_Bacteroides_coprophilus	0	0	0	0	0	0	0	0.653373	0.72608	0	1.80141	0	0	0	0.16883	0	0	0	0	2.91334	0	0.805949	0	0	0	0	0	0	0	0	1.88243	0.1763	0.466809
d_Bacteria|p_Bacteroidota|c_Bacteroidia|o_Bacteroidales|f_Bacteroidaceae|g_Bacteroides|s_Bacteroides_cutis	0	0	0	0	0	0.0561419	0	0	0	0.0574818	0	0	0	0	0	0	0.349956	0	0	0	0	0.142504	0	0	0	0	0	0	0	0	1.33375	0.0243989	0.123021
d_Bacteria|p_Bacteroidota|c_Bacteroidia|o_Bacteroidales|f_Bacteroidaceae|g_Bacteroides|s_Bacteroides_eggerthii	0	0	0	0	0	0.26106	0	0.0198242	0	0.0232373	0	0.0288776	0.0602755	0	0	0.0500991	0.0406926	0.0954977	0.101964	0.122039	0	0	0.361727	0.0138018	0	0	0	0.268924	0.614068	0.0180786	0.0174184	0.0358699	0.118005
d_Bacteria|p_Bacteroidota|c_Bacteroidia|o_Bacteroidales|f_Bacteroidaceae|g_Bacteroides|s_Bacteroides_faecis	0	0	0	0	0	0	0	0	0.234706	0	0	0	0	0	0	0	0	0	0	0	0	0	0.750486	0	0	0	0	0	0	0	0	0.012353	0.0625405
d_Bacteria|p_Bacteroidota|c_Bacteroidia|o_Bacteroidales|f_Bacteroidaceae|g_Bacteroides|s_Bacteroides_finegoldii	0.101951	0.496089	1.05035	0	0	0	0	0.132988	0.0452942	0	0.103499	0	0.270505	0	0	0	0	0.1711	0.128603	0.462615	0	0.0424681	0.226562	0.02133	0.0385096	0.0931778	0.0429229	0.944002	0	0.0180786	0.875894	0.131599	0.230463
d_Bacteria|p_Bacteroidota|c_Bacteroidia|o_Bacteroidales|f_Bacteroidaceae|g_Bacteroides|s_Bacteroides_fragilis	5.46635	1.64773	1.4664	0	0	0.223164	1.87121	0	4.06962	0	0.0170315	0.0393057	0.948237	0.0392131	0.0198623	0	1.55853	0	0	0.261108	50.0682	0.0273683	0.0489168	0	0	0	0.0291876	2.417	0	0.521869	0	0.914034	4.4478
d_Bacteria|p_Bacteroidota|c_Bacteroidia|o_Bacteroidales|f_Bacteroidaceae|g_Bacteroides|s_Bacteroides_intestinalis	0	0	0	0	0	0.0266674	0.0199774	0	0.052157	0.0868342	0	0	0	0	0	0	0.107835	0	0	0.0241241	0.0459719	0	0	0.0690088	0	0	0.121043	0	0	0.185607	0	0.0154459	0.0371462
d_Bacteria|p_Bacteroidota|c_Bacteroidia|o_Bacteroidales|f_Bacteroidaceae|g_Bacteroides|s_Bacteroides_massiliensis	0	0.035435	0	0.0317372	0.122283	4.88856	0.60265	0.0223023	0.0260785	1.09215	0.00917083	5.22123	3.36955	0.0294098	0.00310349	0.55109	0.0295021	0.51529	0.0771619	0	0.0301195	0.214228	4.03048	0.0238394	0.0105026	0.251175	0.564865	8.30899	0.427757	0.617083	3.8619	0.87509	1.52841
d_Bacteria|p_Bacteroidota|c_Bacteroidia|o_Bacteroidales|f_Bacteroidaceae|g_Bacteroides|s_Bacteroides_nordii	0	0.116429	0.12004	0	0	0	0	0.0685588	0	0.114964	0	0	0	0	0	0.0136634	0.093593	0.0218849	0.00826735	0	0.0269491	0.0585115	0.0205965	0	0	0	0	0.0409473	0	0.0325415	0.0435459	0.0293368	0.018591
d_Bacteria|p_Bacteroidota|c_Bacteroidia|o_Bacteroidales|f_Bacteroidaceae|g_Bacteroides|s_Bacteroides_ovatus	0	0	0	0.0277701	0	0	0	0	0	0	0	0.0320862	0	0	0	0	0	0	0	0	0	0.0981484	0	0	0	0	0	0	0	0	0	0.00315033	0.00817903
d_Bacteria|p_Bacteroidota|c_Bacteroidia|o_Bacteroidales|f_Bacteroidaceae|g_Bacteroides|s_Bacteroides_plebeius	0	0	0	0.00396715	0.122283	0	0.133182	6.30823	0.0164706	0	0.0746767	0	1.71565	0	0.901874	1.6305	4.85259	0	0.442762	0	0	2.10358	5.89833	0.525721	0	0	0	0	0	0	1.99316	0.852747	0.876733
d_Bacteria|p_Bacteroidota|c_Bacteroidia|o_Bacteroidales|f_Bacteroidaceae|g_Bacteroides|s_Bacteroides_salyersiae	0	0	0	0	0	0	0	0	0	0	0.136252	0	0	0	0	0	0	0	0	0	0	0	0.145463	0	0	0	0.0240368	0	0	0	0.17916	0.00717117	0.029055
d_Bacteria|p_Bacteroidota|c_Bacteroidia|o_Bacteroidales|f_Bacteroidaceae|g_Bacteroides|s_Bacteroides_stercoris	0.0629695	1.93627	3.3843	0.320017	0.169837	0.725634	0.0932277	0.906958	0.197647	0.513667	1.4372	1.23372	2.30664	0	0.251383	0.642179	0.313333	0.0736128	0.0275578	0.588911	0.0507276	0.836149	2.72389	0.0501882	0.0186713	0	0.230067	2.46791	0.790875	0.0265153	4.56983	0.768219	1.02948
d_Bacteria|p_Bacteroidota|c_Bacteroidia|o_Bacteroidales|f_Bacteroidaceae|g_Bacteroides|s_Bacteroides_uniformis	0	0	0	0.0766983	0	0	0.00665912	0	0	0	0	0	0	0	0	0	0	0	0	0	0.149012	0	0	0	0	0	0.112458	0	0	0	0	0.00438723	0.0217892
d_Bacteria|p_Bacteroidota|c_Bacteroidia|o_Bacteroidales|f_Bacteroidaceae|g_Bacteroides|s_Bacteroides_vulgatus	1.26089	2.57157	0.452878	2.00738	0	0.109477	0.339615	0.647591	0.391177	0	0.478193	12.8281	1.5951	0.169924	0.173175	1.13064	1.06513	0.0974872	0.619132	2.9701	0.513617	1.21364	0	0	0	0.575271	0.0952888	4.67574	0.0969582	0.0711092	4.96174	1.36513	1.26446
d_Bacteria|p_Bacteroidota|c_Bacteroidia|o_Bacteroidales|f_Bacteroidaceae|g_Bacteroides|s_Mogibacterium_sp.	0	0	0	0	0	0	0	0	0	0	0.0117911	0	0	0	0	0	0	0	0	0	0	0	0	0	0	0	0	0	0	0	0	0.000620582	0
d_Bacteria|p_Bacteroidota|c_Bacteroidia|o_Bacteroidales|f_Bacteroidaceae|g_Bacteroides|s_uncultured_bacterium	0	0	0	0	0	0	0	0	0	0	0	0	0	0	0	0	0	0	0.428983	0	0	0	0	0	0	0	0	0	0	0	0	0.0225781	0
d_Bacteria|p_Bacteroidota|c_Bacteroidia|o_Bacteroidales|f_Bacteroidales_Incertae_Sedis	0	0	0	0.00528954	0	0	0	0	0	0	0	0	0	0	0	0	0	0	0	0	0	0	0	0	0	0	0	0	0	0	0	0.000278397	0
d_Bacteria|p_Bacteroidota|c_Bacteroidia|o_Bacteroidales|f_Bacteroidales_Incertae_Sedis|g_Phocaeicola	0	0	0	0.00528954	0	0	0	0	0	0	0	0	0	0	0	0	0	0	0	0	0	0	0	0	0	0	0	0	0	0	0	0.000278397	0
d_Bacteria|p_Bacteroidota|c_Bacteroidia|o_Bacteroidales|f_Bacteroidales_Incertae_Sedis|g_Phocaeicola|s_Phocaeicola_abscessus	0	0	0	0.00528954	0	0	0	0	0	0	0	0	0	0	0	0	0	0	0	0	0	0	0	0	0	0	0	0	0	0	0	0.000278397	0
d_Bacteria|p_Bacteroidota|c_Bacteroidia|o_Bacteroidales|f_Barnesiellaceae	0.0884571	0.161988	1.45003	0.0132238	0	0	0.109875	0.0677328	0.0178432	0.0978414	0.022272	0.0465251	0.076447	0	0.00993116	0.0831189	0	0.0974872	0.245265	0	0.00475571	0.0198184	0.141601	1.9197	0.511127	6.34824	0.00429229	1.27158	0.0209125	0.613467	0.893313	0.136212	0.979067
d_Bacteria|p_Bacteroidota|c_Bacteroidia|o_Bacteroidales|f_Barnesiellaceae|g_Barnesiella	0.0884571	0.136678	1.45003	0.0132238	0	0	0.109875	0.0677328	0.0109804	0.0978414	0.022272	0.0465251	0.054395	0	0.00993116	0.0831189	0	0.0517279	0.245265	0	0	0.0198184	0.141601	1.9197	0.506459	6.33204	0	1.27158	0.0209125	0.613467	0.536236	0.13095	0.946818
d_Bacteria|p_Bacteroidota|c_Bacteroidia|o_Bacteroidales|f_Barnesiellaceae|g_Barnesiella|s_	0.0884571	0.136678	1.45003	0.0132238	0	0	0.109875	0.0677328	0.0109804	0.0978414	0.022272	0.0465251	0.0396936	0	0.00993116	0.0489604	0	0.0517279	0.219544	0	0	0.0198184	0.141601	1.9197	0.506459	6.33204	0	1.27158	0.0209125	0.613467	0.536236	0.127025	0.946818
d_Bacteria|p_Bacteroidota|c_Bacteroidia|o_Bacteroidales|f_Barnesiellaceae|g_Barnesiella|s_uncultured_bacterium	0	0	0	0	0	0	0	0	0	0	0	0	0.0147013	0	0	0.0341584	0	0	0.0257206	0	0	0	0	0	0	0	0	0	0	0	0	0.00392529	0
d_Bacteria|p_Bacteroidota|c_Bacteroidia|o_Bacteroidales|f_Barnesiellaceae|g_Coprobacter	0	0.0253107	0	0	0	0	0	0	0.00686276	0	0	0	0.022052	0	0	0	0	0.0457593	0	0	0.00475571	0	0	0	0.00466783	0.0162048	0.00429229	0	0	0	0.357076	0.00526236	0.0322497
d_Bacteria|p_Bacteroidota|c_Bacteroidia|o_Bacteroidales|f_Barnesiellaceae|g_Coprobacter|s_	0	0	0	0	0	0	0	0	0.00686276	0	0	0	0	0	0	0	0	0	0	0	0	0	0	0	0.00466783	0	0.00429229	0	0	0	0.323484	0.000361198	0.0277036
d_Bacteria|p_Bacteroidota|c_Bacteroidia|o_Bacteroidales|f_Barnesiellaceae|g_Coprobacter|s_Coprobacter_secundus	0	0.0253107	0	0	0	0	0	0	0	0	0	0	0.022052	0	0	0	0	0.0457593	0	0	0.00475571	0	0	0	0	0	0	0	0	0	0	0.00490116	0.00039631
d_Bacteria|p_Bacteroidota|c_Bacteroidia|o_Bacteroidales|f_Barnesiellaceae|g_Coprobacter|s_uncultured_bacterium	0	0	0	0	0	0	0	0	0	0	0	0	0	0	0	0	0	0	0	0	0	0	0	0	0	0.0162048	0	0	0	0	0.0335925	0	0.00414978
d_Bacteria|p_Bacteroidota|c_Bacteroidia|o_Bacteroidales|f_Marinifilaceae	0.877075	0.235389	1.65191	0.0925669	0.0203804	0.97687	1.9378	0.0693848	0.174314	0.617624	0.150664	0.130751	0.727716	0.0228743	0.116691	0.662674	0.149545	0.0457593	0.555749	0.492415	0.0919438	0.128348	0.647503	0.0777917	0.152871	0.20256	0.254103	0.656264	0.0532319	0.333852	2.19471	0.485039	0.440466
d_Bacteria|p_Bacteroidota|c_Bacteroidia|o_Bacteroidales|f_Marinifilaceae|g_	0	0	0	0	0	0	0	0	0	0	0	0	0	0	0	0	0	0	0	0	0	0	0	0	0	0	0	0	0	0.0325415	0	0	0.00271179
d_Bacteria|p_Bacteroidota|c_Bacteroidia|o_Bacteroidales|f_Marinifilaceae|g_|s_	0	0	0	0	0	0	0	0	0	0	0	0	0	0	0	0	0	0	0	0	0	0	0	0	0	0	0	0	0	0.0325415	0	0	0.00271179
d_Bacteria|p_Bacteroidota|c_Bacteroidia|o_Bacteroidales|f_Marinifilaceae|g_Butyricimonas	0.614702	0.0936495	0.963047	0.017191	0.0203804	0.362115	1.69808	0.0330404	0	0.37302	0.032753	0.101874	0.386645	0	0.0477937	0.0967823	0.0854544	0	0.0661388	0.158935	0.0570686	0.0132123	0.203391	0.00878294	0.0291739	0.137741	0.254103	0.059761	0.0190114	0.147039	1.2168	0.262772	0.192085
d_Bacteria|p_Bacteroidota|c_Bacteroidia|o_Bacteroidales|f_Marinifilaceae|g_Butyricimonas|s_	0.527744	0.0227796	0.80072	0.017191	0.0203804	0.294745	0.0632616	0.0090861	0	0.0403596	0	0.0746005	0.244042	0	0.0180002	0.029604	0.00915583	0	0.0661388	0.0851438	0.0570686	0	0.0695133	0.00878294	0	0.0567169	0.0420644	0.0343072	0.0190114	0.147039	0.526283	0.117779	0.0871609
d_Bacteria|p_Bacteroidota|c_Bacteroidia|o_Bacteroidales|f_Marinifilaceae|g_Butyricimonas|s_Butyricimonas_sp.	0	0	0.0109127	0	0	0.00982484	0	0	0	0	0	0	0	0	0	0	0	0	0	0	0	0	0	0	0	0	0	0	0	0	0	0.00109145	0
d_Bacteria|p_Bacteroidota|c_Bacteroidia|o_Bacteroidales|f_Marinifilaceae|g_Butyricimonas|s_Butyricimonas_virosa	0.00299855	0	0	0	0	0	0	0.0173462	0	0	0	0	0	0	0	0	0	0	0	0	0	0	0	0	0	0	0	0	0	0	0	0.00107078	0
d_Bacteria|p_Bacteroidota|c_Bacteroidia|o_Bacteroidales|f_Marinifilaceae|g_Butyricimonas|s_uncultured_bacterium	0.0539738	0	0.151414	0	0	0	1.57821	0	0	0.262949	0.032753	0	0.0779171	0	0.0297935	0.0671783	0	0	0	0.0298003	0	0	0	0	0	0	0	0	0	0	0.539969	0.118642	0.0474808
d_Bacteria|p_Bacteroidota|c_Bacteroidia|o_Bacteroidales|f_Marinifilaceae|g_Butyricimonas|s_uncultured_organism	0.0299855	0.0708699	0	0	0	0.0575455	0.0566025	0.00660808	0	0.069712	0	0.0272733	0.0646859	0	0	0	0.0762986	0	0	0.043991	0	0.0132123	0.133877	0	0.0291739	0.0810241	0.212039	0.0254537	0	0	0.150544	0.0241885	0.057443
d_Bacteria|p_Bacteroidota|c_Bacteroidia|o_Bacteroidales|f_Marinifilaceae|g_Odoribacter	0.262373	0.14174	0.64385	0.0753759	0	0.604929	0.239728	0.0363444	0.174314	0.244603	0.117911	0.0288776	0.32931	0.0228743	0.0688975	0.565892	0.0640908	0.0457593	0.489611	0.33348	0.0237786	0.115136	0.444113	0.0690088	0.123697	0.0648193	0	0.596503	0.0342205	0.154271	0.96423	0.218762	0.243605
d_Bacteria|p_Bacteroidota|c_Bacteroidia|o_Bacteroidales|f_Marinifilaceae|g_Odoribacter|s_	0	0	0	0	0	0	0	0	0	0	0	0	0	0	0	0	0	0	0	0	0	0	0.0167347	0	0	0.0648193	0	0	0	0	0	0	0.00679617
d_Bacteria|p_Bacteroidota|c_Bacteroidia|o_Bacteroidales|f_Marinifilaceae|g_Odoribacter|s_Odoribacter_laneus	0	0	0.0190972	0	0	0.0392993	0	0	0	0	0	0	0	0	0	0	0	0	0	0	0	0	0	0	0	0	0	0	0	0	0.252566	0.0030735	0.0210472
d_Bacteria|p_Bacteroidota|c_Bacteroidia|o_Bacteroidales|f_Marinifilaceae|g_Odoribacter|s_Odoribacter_sp.	0	0	0.33693	0	0	0.00982484	0	0	0	0	0	0	0.0044104	0	0	0	0	0	0	0	0	0	0	0	0	0	0	0	0	0.00964192	0.0335925	0.0184824	0.00360287
d_Bacteria|p_Bacteroidota|c_Bacteroidia|o_Bacteroidales|f_Marinifilaceae|g_Odoribacter|s_Odoribacter_splanchnicus	0.262373	0.14174	0	0.0753759	0	0.555805	0.193114	0.0363444	0.130392	0.244603	0.10874	0.0288776	0.3249	0.0228743	0.0688975	0.565892	0.0640908	0.0457593	0.489611	0.33348	0.0237786	0.110417	0.399058	0.0690088	0.123697	0	0	0.596503	0.0342205	0.134987	0.582271	0.17681	0.200618
d_Bacteria|p_Bacteroidota|c_Bacteroidia|o_Bacteroidales|f_Marinifilaceae|g_Odoribacter|s_uncultured_bacterium	0	0	0.287823	0	0	0	0.0466138	0	0.0439217	0	0.00917083	0	0	0	0	0	0	0	0	0	0	0.00471867	0.0283202	0	0	0	0	0	0	0.00964192	0.0958009	0.0203963	0.0115401
d_Bacteria|p_Bacteroidota|c_Bacteroidia|o_Bacteroidales|f_Marinifilaceae|g_Sanguibacteroides	0	0	0.0450149	0	0	0.00982484	0	0	0	0	0	0	0.0117611	0	0	0	0	0	0	0	0.0110967	0	0	0	0	0	0	0	0	0	0.0136858	0.00350531	0.00206521
d_Bacteria|p_Bacteroidota|c_Bacteroidia|o_Bacteroidales|f_Marinifilaceae|g_Sanguibacteroides|s_Gabonibacter_massiliensis	0	0	0	0	0	0.00982484	0	0	0	0	0	0	0	0	0	0	0	0	0	0	0	0	0	0	0	0	0	0	0	0	0	0.000517097	0
d_Bacteria|p_Bacteroidota|c_Bacteroidia|o_Bacteroidales|f_Marinifilaceae|g_Sanguibacteroides|s_Gabonibacter_timonensis	0	0	0.0450149	0	0	0	0	0	0	0	0	0	0.0117611	0	0	0	0	0	0	0	0.0110967	0	0	0	0	0	0	0	0	0	0.0136858	0.00298821	0.00206521
d_Bacteria|p_Bacteroidota|c_Bacteroidia|o_Bacteroidales|f_Muribaculaceae	7.52935	0	2.86186	0.3663	0.15625	2.21199	10.3916	0.0454305	0.00823531	0.832875	0	0.0377013	1.59363	1.5914	1.75285	0.425842	8.26873	1.25938	6.62031	0.547759	0.635681	0.916366	1.2345	0.112923	0	0	0.135636	0.438247	1.41825	3.92788	2.66003	2.41861	1.00227
d_Bacteria|p_Bacteroidota|c_Bacteroidia|o_Bacteroidales|f_Muribaculaceae|g_CAG-873	0	0	0	0	0	0	0	0	0	0	0	0	0	0	0.989392	0	0	0	0	0	0	0	0	0	0	0	0	0	0	0	0	0.0520733	0
d_Bacteria|p_Bacteroidota|c_Bacteroidia|o_Bacteroidales|f_Muribaculaceae|g_CAG-873|s_uncultured_bacterium	0	0	0	0	0	0	0	0	0	0	0	0	0	0	0.989392	0	0	0	0	0	0	0	0	0	0	0	0	0	0	0	0	0.0520733	0
d_Bacteria|p_Bacteroidota|c_Bacteroidia|o_Bacteroidales|f_Muribaculaceae|g_Muribaculaceae	7.52935	0	2.86186	0.3663	0.15625	2.21199	10.3916	0.0454305	0.00823531	0.832875	0	0.0377013	1.59363	1.5914	0.763458	0.425842	8.26873	1.25938	6.62031	0.547759	0.635681	0.916366	1.2345	0.112923	0	0	0.135636	0.438247	1.41825	3.92788	2.66003	2.36654	1.00227
d_Bacteria|p_Bacteroidota|c_Bacteroidia|o_Bacteroidales|f_Muribaculaceae|g_Muribaculaceae;_	0	0	0	0	0	0	0	0	0	0	0	0	0	1.58486	0	0	0	0	0	0.022705	0	0	0	0	0	0	0	0	0	0	0	0.0834139	0.00189208
d_Bacteria|p_Bacteroidota|c_Bacteroidia|o_Bacteroidales|f_Muribaculaceae|g_Muribaculaceae|s_uncultured_bacterium	0.434789	0	2.79229	0.3663	0.0339674	0.60914	1.33515	0.0454305	0.00823531	0.187122	0	0.0377013	1.00116	0.00653552	0.763458	0.417872	1.70197	1.25938	0.296706	0	0.635681	0.849361	1.2345	0.112923	0	0	0.135636	0.0575476	0.26616	0.269974	2.53561	0.59459	0.508117
d_Bacteria|p_Bacteroidota|c_Bacteroidia|o_Bacteroidales|f_Muribaculaceae|g_Muribaculaceae|s_uncultured_Barnesiella	0	0	0	0	0	0	0	0	0	0	0	0	0	0	0	0	0	0	0	0	0	0	0	0	0	0	0	0	0	0	0.124417	0	0.0103681
d_Bacteria|p_Bacteroidota|c_Bacteroidia|o_Bacteroidales|f_Muribaculaceae|g_Muribaculaceae|s_uncultured_organism	0	0	0.0695685	0	0	0	0	0	0	0	0	0	0	0	0	0	0	0	0	0.292327	0	0.0670052	0	0	0	0	0	0.380699	0	0	0	0.0036615	0.0616693
d_Bacteria|p_Bacteroidota|c_Bacteroidia|o_Bacteroidales|f_Muribaculaceae|g_Muribaculaceae|s_uncultured_Porphyromonadaceae	7.09456	0	0	0	0.122283	1.60285	9.0564	0	0	0.645753	0	0	0.592464	0	0	0.0079703	6.56677	0	6.3236	0.232726	0	0	0	0	0	0	0	0	1.15209	3.6579	0	1.68488	0.420227
d_Bacteria|p_Bacteroidota|c_Bacteroidia|o_Bacteroidales|f_Paludibacteraceae	0	0	0	0	0	0.00421064	0	0	0	0	0	0	0	0	0	0	0	0	0	0	0	0	0.00514913	0	0	0	0	0	0	0	0	0.000221613	0.000429094
d_Bacteria|p_Bacteroidota|c_Bacteroidia|o_Bacteroidales|f_Paludibacteraceae|g_	0	0	0	0	0	0.00421064	0	0	0	0	0	0	0	0	0	0	0	0	0	0	0	0	0	0	0	0	0	0	0	0	0	0.000221613	0
d_Bacteria|p_Bacteroidota|c_Bacteroidia|o_Bacteroidales|f_Paludibacteraceae|g_|s_	0	0	0	0	0	0.00421064	0	0	0	0	0	0	0	0	0	0	0	0	0	0	0	0	0	0	0	0	0	0	0	0	0	0.000221613	0
d_Bacteria|p_Bacteroidota|c_Bacteroidia|o_Bacteroidales|f_Paludibacteraceae|g_Paludibacter	0	0	0	0	0	0	0	0	0	0	0	0	0	0	0	0	0	0	0	0	0	0	0.00514913	0	0	0	0	0	0	0	0	0	0.000429094
d_Bacteria|p_Bacteroidota|c_Bacteroidia|o_Bacteroidales|f_Paludibacteraceae|g_Paludibacter|s_	0	0	0	0	0	0	0	0	0	0	0	0	0	0	0	0	0	0	0	0	0	0	0.00514913	0	0	0	0	0	0	0	0	0	0.000429094
d_Bacteria|p_Bacteroidota|c_Bacteroidia|o_Bacteroidales|f_Porphyromonadaceae	0	0	0	0.00661192	0	0	0	0	0	0.00489207	0	0	0	0	0	0	0	0	0	0.0141906	0	0.00660614	0.00643641	0.00501882	0.0116696	0	0	0	0	0	0	0.000605473	0.00366013
d_Bacteria|p_Bacteroidota|c_Bacteroidia|o_Bacteroidales|f_Porphyromonadaceae|g_Porphyromonas	0	0	0	0.00661192	0	0	0	0	0	0.00489207	0	0	0	0	0	0	0	0	0	0.0141906	0	0.00660614	0.00643641	0.00501882	0.0116696	0	0	0	0	0	0	0.000605473	0.00366013
d_Bacteria|p_Bacteroidota|c_Bacteroidia|o_Bacteroidales|f_Porphyromonadaceae|g_Porphyromonas|s_	0	0	0	0.00661192	0	0	0	0	0	0.00489207	0	0	0	0	0	0	0	0	0	0	0	0	0	0	0.00583478	0	0	0	0	0	0	0.000605473	0.000486232
d_Bacteria|p_Bacteroidota|c_Bacteroidia|o_Bacteroidales|f_Porphyromonadaceae|g_Porphyromonas|s_Porphyromonas_asaccharolytica	0	0	0	0	0	0	0	0	0	0	0	0	0	0	0	0	0	0	0	0.0141906	0	0	0	0	0.00583478	0	0	0	0	0	0	0	0.00166878
d_Bacteria|p_Bacteroidota|c_Bacteroidia|o_Bacteroidales|f_Porphyromonadaceae|g_Porphyromonas|s_Porphyromonas_pasteri	0	0	0	0	0	0	0	0	0	0	0	0	0	0	0	0	0	0	0	0	0	0	0.00643641	0	0	0	0	0	0	0	0	0	0.000536368
d_Bacteria|p_Bacteroidota|c_Bacteroidia|o_Bacteroidales|f_Porphyromonadaceae|g_Porphyromonas|s_Porphyromonas_somerae	0	0	0	0	0	0	0	0	0	0	0	0	0	0	0	0	0	0	0	0	0	0	0	0.00501882	0	0	0	0	0	0	0	0	0.000418235
d_Bacteria|p_Bacteroidota|c_Bacteroidia|o_Bacteroidales|f_Porphyromonadaceae|g_Porphyromonas|s_Porphyromonas_uenonis	0	0	0	0	0	0	0	0	0	0	0	0	0	0	0	0	0	0	0	0	0	0.00660614	0	0	0	0	0	0	0	0	0	0	0.000550512
d_Bacteria|p_Bacteroidota|c_Bacteroidia|o_Bacteroidales|f_Prevotellaceae	10.7993	6.05685	0.188244	1.23907	12.4049	2.25831	14.8498	10.3573	4.04079	6.91616	0.830615	11.3104	13.3503	1.01627	5.63966	18.5879	9.84354	10.7992	4.86855	16.2866	0.768841	12.9575	1.48424	2.28858	29.8776	31.9033	6.65047	4.07039	1.28707	9.14054	1.79782	7.65038	9.87607
d_Bacteria|p_Bacteroidota|c_Bacteroidia|o_Bacteroidales|f_Prevotellaceae|g_	0	0	0.182788	0	0	0	0	0.00495606	0	0.0256834	0	0.00802156	0	0	0	0	0	0	0	0.293746	0	0	0	0	0	0	0	3.69522	0	0	0	0.0116552	0.332414
d_Bacteria|p_Bacteroidota|c_Bacteroidia|o_Bacteroidales|f_Prevotellaceae|g_|s_	0	0	0.182788	0	0	0	0	0.00495606	0	0.0256834	0	0.00802156	0	0	0	0	0	0	0	0.293746	0	0	0	0	0	0	0	3.69522	0	0	0	0.0116552	0.332414
d_Bacteria|p_Bacteroidota|c_Bacteroidia|o_Bacteroidales|f_Prevotellaceae|g_Alloprevotella	1.10047	0	0	0	0.794837	0	1.68143	6.1389	0	4.91775	0	0	6.82142	0.738514	0.597732	3.90545	1.03054	3.30263	0.958094	1.68443	0.221933	0	0	0.46926	27.2368	0	1.05762	0	0.277567	0	0	1.68357	2.57896
d_Bacteria|p_Bacteroidota|c_Bacteroidia|o_Bacteroidales|f_Prevotellaceae|g_Alloprevotella|s_	0	0	0	0	0	0	0.915629	0.128857	0	0	0	0	0	0	0	0	0	0	0.158917	0	0	0	0	0.46675	0	0	0	0	0	0	0	0.063337	0.0388959
d_Bacteria|p_Bacteroidota|c_Bacteroidia|o_Bacteroidales|f_Prevotellaceae|g_Alloprevotella|s_Prevotellaceae_bacterium	1.10047	0	0	0	0	0	0	0	0	0	0	0	1.37311	0	0.597732	0	0	2.01739	0	0	0.221933	0	0	0.00250941	27.2368	0	1.05762	0	0	0	0	0.267826	2.37657
d_Bacteria|p_Bacteroidota|c_Bacteroidia|o_Bacteroidales|f_Prevotellaceae|g_Alloprevotella|s_uncultured_bacterium	0	0	0	0	0	0	0	0	0	0	0	0	0	0	0	0	0	0	0	1.68443	0	0	0	0	0	0	0	0	0	0	0	0	0.140369
d_Bacteria|p_Bacteroidota|c_Bacteroidia|o_Bacteroidales|f_Prevotellaceae|g_Alloprevotella|s_uncultured_organism	0	0	0	0	0.794837	0	0.765799	6.01004	0	4.91775	0	0	5.44832	0.738514	0	3.90545	1.03054	1.28524	0.799177	0	0	0	0	0	0	0	0	0	0.277567	0	0	1.3524	0.0231305
d_Bacteria|p_Bacteroidota|c_Bacteroidia|o_Bacteroidales|f_Prevotellaceae|g_Paraprevotella	0.148428	0	0	0.0211581	0.0883152	0	0.123194	1.01021	0	0.0146762	0	0	0.54836	0	0.110484	0.199258	0	0	0.0744061	0.320708	0	1.94881	0.220125	0.942284	0	1.35715	0.0892796	0.260071	0.802281	0	1.45941	0.123078	0.616677
d_Bacteria|p_Bacteroidota|c_Bacteroidia|o_Bacteroidales|f_Prevotellaceae|g_Paraprevotella|s_	0.00149927	0	0	0.0211581	0.0883152	0	0	1.01021	0	0.0146762	0	0	0.54836	0	0.110484	0.199258	0	0	0.0744061	0.320708	0	0	0.220125	0.942284	0	1.35715	0.0892796	0.260071	0.802281	0	1.45941	0.108861	0.454276
d_Bacteria|p_Bacteroidota|c_Bacteroidia|o_Bacteroidales|f_Prevotellaceae|g_Paraprevotella|s_Paraprevotella_clara	0.146929	0	0	0	0	0	0	0	0	0	0	0	0	0	0	0	0	0	0	0	0	0	0	0	0	0	0	0	0	0	0	0.00773309	0
d_Bacteria|p_Bacteroidota|c_Bacteroidia|o_Bacteroidales|f_Prevotellaceae|g_Paraprevotella|s_Paraprevotella_xylaniphila	0	0	0	0	0	0	0.123194	0	0	0	0	0	0	0	0	0	0	0	0	0	0	1.94881	0	0	0	0	0	0	0	0	0	0.00648388	0.162401
d_Bacteria|p_Bacteroidota|c_Bacteroidia|o_Bacteroidales|f_Prevotellaceae|g_Prevotella	8.59533	5.9961	0.00545636	1.07907	11.4606	2.16287	12.4625	2.6201	4.04079	1.95805	0.492604	11.2326	5.79527	0.104568	4.09785	13.5894	8.47525	6.96735	3.04698	13.9877	0.526299	11.0087	1.17143	0.540778	2.64082	30.5461	4.78762	0.115095	0.207224	9.12246	0.334681	5.4833	6.24907
d_Bacteria|p_Bacteroidota|c_Bacteroidia|o_Bacteroidales|f_Prevotellaceae|g_Prevotella|s_	2.83812	5.9961	0	0.801365	4.7962	0.93757	6.21296	1.34309	2.14255	0.933162	0.492604	8.75313	2.70505	0.0163388	2.05016	7.0059	7.23514	2.86095	2.70526	13.3761	0.206081	10.0281	1.16113	0.407779	2.34792	25.5834	3.77378	0.0243471	0.0551331	8.78982	0.32224	3.14872	5.50632
d_Bacteria|p_Bacteroidota|c_Bacteroidia|o_Bacteroidales|f_Prevotellaceae|g_Prevotella|s_human_gut	0	0	0.00545636	0	0	0	0	0	0	0	0	0.55429	0	0	0	0	0	0	0	0	0	0	0	0	0	0	0	0	0	0	0	0.0294603	0
d_Bacteria|p_Bacteroidota|c_Bacteroidia|o_Bacteroidales|f_Prevotellaceae|g_Prevotella|s_Massiliprevotella_massiliensis	0	0	0	0.130916	0	0	0	0	0	0.576041	0	0	0	0	0	0	0	0.0895291	0	0	0	0	0	0	0	0	0	0	0	0	0	0.0419203	0
d_Bacteria|p_Bacteroidota|c_Bacteroidia|o_Bacteroidales|f_Prevotellaceae|g_Prevotella|s_Prevotella_amnii	0	0	0	0	0	0	0	0	0	0	0	0	0	0	0	0	0	0	0	0	0.00792619	0	0	0	0	0	0	0	0	0	0	0	0.000660516
d_Bacteria|p_Bacteroidota|c_Bacteroidia|o_Bacteroidales|f_Prevotellaceae|g_Prevotella|s_Prevotella_bivia	0	0	0	0	0	0.028071	0	0.00330404	0	0	0	0	0	0	0	0	0	0	0	0	0	0	0.0102983	0	0	0	0	0.080788	0	0.0132576	0	0.00165132	0.00869532
d_Bacteria|p_Bacteroidota|c_Bacteroidia|o_Bacteroidales|f_Prevotellaceae|g_Prevotella|s_Prevotella_buccalis	0	0	0	0.0105791	0	0	0	0	0	0	0	0	0	0	0	0	0	0	0.0137789	0.0184478	0	0	0	0	0	0	0	0	0	0.0060262	0	0.001282	0.0020395
d_Bacteria|p_Bacteroidota|c_Bacteroidia|o_Bacteroidales|f_Prevotellaceae|g_Prevotella|s_Prevotella_copri	4.46483	0	0	0.128271	6.47418	0	5.1808	0.387398	1.89824	0.210359	0	1.92517	2.00232	0.0620874	1.95644	6.19065	1.20145	2.24022	0.321508	0	0	0.410525	0	0.132999	0.274235	4.94652	0.689341	0	0.0456274	0.313363	0.0124417	1.82336	0.568755
d_Bacteria|p_Bacteroidota|c_Bacteroidia|o_Bacteroidales|f_Prevotellaceae|g_Prevotella|s_Prevotella_disiens	0	0	0	0.0079343	0	0	0	0	0	0	0	0	0	0	0	0	0	0	0	0	0	0	0	0	0	0	0	0	0	0	0	0.000417595	0
d_Bacteria|p_Bacteroidota|c_Bacteroidia|o_Bacteroidales|f_Prevotellaceae|g_Prevotella|s_Prevotella_oulorum	0	0	0	0	0	0	0	0	0	0	0	0	0	0	0	0.00569307	0	0	0	0	0	0	0	0	0	0	0	0	0	0	0	0.000299636	0
d_Bacteria|p_Bacteroidota|c_Bacteroidia|o_Bacteroidales|f_Prevotellaceae|g_Prevotella|s_Prevotella_pallens	0	0	0	0	0	0	0	0	0	0	0	0	0	0	0	0	0	0	0	0	0	0	0	0	0	0	0.00515075	0	0	0	0	0	0.000429229
d_Bacteria|p_Bacteroidota|c_Bacteroidia|o_Bacteroidales|f_Prevotellaceae|g_Prevotella|s_Prevotella_stercorea	1.29237	0	0	0	0.0883152	1.19442	0.90897	0.886308	0	0.227481	0	0	1.0879	0	0.0912426	0.137772	0	1.77665	0	0	0.293269	0.122685	0	0	0	0.0162048	0.186285	0	0.106464	0	0	0.404812	0.060409
d_Bacteria|p_Bacteroidota|c_Bacteroidia|o_Bacteroidales|f_Prevotellaceae|g_Prevotella|s_Prevotella_timonensis	0	0	0	0	0	0.0028071	0	0	0	0.0110072	0	0	0	0	0	0	0.038658	0	0.00643016	0.0368957	0	0.00754988	0	0	0.0186713	0	0	0.00996016	0	0	0	0.00310012	0.00608975
d_Bacteria|p_Bacteroidota|c_Bacteroidia|o_Bacteroidales|f_Prevotellaceae|g_Prevotella|s_Prevotellaceae_bacterium	0	0	0	0	0	0	0.159819	0	0	0	0	0	0	0	0	0.249357	0	0	0	0	0	0	0	0	0	0	0	0	0	0	0	0.0215356	0
d_Bacteria|p_Bacteroidota|c_Bacteroidia|o_Bacteroidales|f_Prevotellaceae|g_Prevotella|s_uncultured_Prevotella	0	0	0	0	0	0	0	0	0	0	0	0	0	0	0	0	0	0	0	0.556273	0	0	0	0	0	0	0	0	0	0	0	0	0.0463561
d_Bacteria|p_Bacteroidota|c_Bacteroidia|o_Bacteroidales|f_Prevotellaceae|g_Prevotella|s_uncultured_Wautersiella	0	0	0	0	0.101902	0	0	0	0	0	0	0	0	0.0261421	0	0	0	0	0	0	0.0190229	0.43978	0	0	0	0	0.133061	0	0	0	0	0.00673917	0.049322
d_Bacteria|p_Bacteroidota|c_Bacteroidia|o_Bacteroidales|f_Prevotellaceae|g_Prevotellaceae_NK3B31_group	0.0374818	0	0	0	0	0	0.0366252	0.0198242	0	0	0	0	0	0.173191	0.0806907	0.0375743	0	0	0	0	0	0	0	0.316186	0	0	0	0	0	0	0	0.0202836	0.0263488
d_Bacteria|p_Bacteroidota|c_Bacteroidia|o_Bacteroidales|f_Prevotellaceae|g_Prevotellaceae_NK3B31_group|s_metagenome	0.0374818	0	0	0	0	0	0	0.0198242	0	0	0	0	0	0.173191	0.0806907	0.0182178	0	0	0	0	0	0	0	0.316186	0	0	0	0	0	0	0	0.0173372	0.0263488
d_Bacteria|p_Bacteroidota|c_Bacteroidia|o_Bacteroidales|f_Prevotellaceae|g_Prevotellaceae_NK3B31_group|s_uncultured_bacterium	0	0	0	0	0	0	0.0366252	0	0	0	0	0	0	0	0	0.0193565	0	0	0	0	0	0	0	0	0	0	0	0	0	0	0	0.0029464	0
d_Bacteria|p_Bacteroidota|c_Bacteroidia|o_Bacteroidales|f_Prevotellaceae|g_Prevotellaceae_UCG-001	0	0	0	0	0	0	0	0.388224	0	0	0	0	0.0940886	0	0	0	0	0	0	0	0.0206081	0	0	0	0	0	0	0	0	0	0.0037325	0.0253849	0.00202838
d_Bacteria|p_Bacteroidota|c_Bacteroidia|o_Bacteroidales|f_Prevotellaceae|g_Prevotellaceae_UCG-001|s_	0	0	0	0	0	0	0	0	0	0	0	0	0	0	0	0	0	0	0	0	0	0	0	0	0	0	0	0	0	0	0.0037325	0	0.000311042
d_Bacteria|p_Bacteroidota|c_Bacteroidia|o_Bacteroidales|f_Prevotellaceae|g_Prevotellaceae_UCG-001|s_Marseilla_massiliensis	0	0	0	0	0	0	0	0.388224	0	0	0	0	0.0940886	0	0	0	0	0	0	0	0.0206081	0	0	0	0	0	0	0	0	0	0	0.0253849	0.00171734
d_Bacteria|p_Bacteroidota|c_Bacteroidia|o_Bacteroidales|f_Prevotellaceae|g_Prevotellaceae_UCG-003	0	0	0	0	0.0611413	0.0954413	0.126523	0.104077	0	0	0	0.0697876	0.0911483	0	0.674078	0.0671783	0.337748	0.121362	0.0863479	0	0	0	0	0.0112923	0	0	0	0	0	0	0	0.0965702	0.000941029
d_Bacteria|p_Bacteroidota|c_Bacteroidia|o_Bacteroidales|f_Prevotellaceae|g_Prevotellaceae_UCG-003|s_uncultured_bacterium	0	0	0	0	0.0611413	0.0954413	0.126523	0.104077	0	0	0	0.0697876	0.0911483	0	0.674078	0.0671783	0.337748	0.121362	0.0863479	0	0	0	0	0.0112923	0	0	0	0	0	0	0	0.0965702	0.000941029
d_Bacteria|p_Bacteroidota|c_Bacteroidia|o_Bacteroidales|f_Prevotellaceae|g_uncultured	0.917555	0.0607457	0	0.13885	0	0	0.419525	0.0710368	0	0	0.33801	0	0	0	0.0788286	0.78906	0	0.407855	0.702725	0	0	0	0.0926844	0.00878294	0	0	0.715954	0	0	0.0180786	0	0.206536	0.069625
d_Bacteria|p_Bacteroidota|c_Bacteroidia|o_Bacteroidales|f_Prevotellaceae|g_uncultured|s_metagenome	0.0269869	0	0	0	0	0	0	0	0	0	0	0	0	0	0	0.0979209	0	0	0	0	0	0	0	0	0	0	0	0	0	0	0	0.00657409	0
d_Bacteria|p_Bacteroidota|c_Bacteroidia|o_Bacteroidales|f_Prevotellaceae|g_uncultured|s_Prevotella_sp.	0	0.0607457	0	0	0	0	0	0	0	0	0	0	0	0	0	0	0	0	0	0	0	0	0	0	0	0	0	0	0	0	0	0.00319714	0
d_Bacteria|p_Bacteroidota|c_Bacteroidia|o_Bacteroidales|f_Prevotellaceae|g_uncultured|s_uncultured_bacterium	0.890568	0	0	0.13885	0	0	0.419525	0.0710368	0	0	0.33801	0	0	0	0.0788286	0.691139	0	0.407855	0.702725	0	0	0	0.0926844	0.00878294	0	0	0.715954	0	0	0.0180786	0	0.196765	0.069625
d_Bacteria|p_Bacteroidota|c_Bacteroidia|o_Bacteroidales|f_Rikenellaceae	0.965532	1.36425	1.7283	1.08568	0.122283	5.73911	0.619298	0.281669	1.20373	3.30582	1.16338	0.157223	1.03497	0.0718907	1.2234	1.14089	1.53004	1.20765	3.83146	6.58162	1.74376	3.76173	2.43683	4.95107	0.785362	0	0.299602	8.70629	2.92966	3.26259	9.67465	1.46192	3.7611
d_Bacteria|p_Bacteroidota|c_Bacteroidia|o_Bacteroidales|f_Rikenellaceae|g_Alistipes	0.965532	1.36425	1.72421	1.08039	0.122283	5.73911	0.426184	0.268453	1.20373	2.2369	0.353732	0.0786113	0.582173	0.0294098	1.2234	1.14089	1.2747	0.736128	3.83146	6.58162	1.74376	3.75229	2.43683	4.95107	0.774859	0	0.299602	8.70629	2.92966	3.26259	9.67465	1.28324	3.75943
d_Bacteria|p_Bacteroidota|c_Bacteroidia|o_Bacteroidales|f_Rikenellaceae|g_Alistipes|s_	0.098952	0.0658078	0.341022	0.290924	0.122283	3.27027	0.196444	0.185852	1.02255	1.80762	0.289536	0.0489315	0.260214	0.0294098	0.559869	0.223169	0	0.200943	3.62477	6.36024	0.112552	3.25494	1.12766	4.63614	0.64416	0	0	7.72023	2.11217	3.12519	7.34059	0.665188	3.03616
d_Bacteria|p_Bacteroidota|c_Bacteroidia|o_Bacteroidales|f_Rikenellaceae|g_Alistipes|s_Alistipes_finegoldii	0	0.124022	0.716147	0.085955	0	0	0.0366252	0.00826009	0	0	0	0	0	0	0.032897	0.240248	0.232965	0	0.0183719	0	0.0221933	0.0349182	0.117143	0	0.00583478	0	0	0.0298805	0	0.0265153	0.0870918	0.0787101	0.0269647
d_Bacteria|p_Bacteroidota|c_Bacteroidia|o_Bacteroidales|f_Rikenellaceae|g_Alistipes|s_Alistipes_indistinctus	0	0	0.0395586	0	0	1.38249	0	0.00330404	0.0466668	0.068489	0.022272	0.010428	0	0	0.00496558	0	0	0	0	0.0510863	0.556419	0.017931	0	0	0.0116696	0	0	0.0143869	0.250951	0.0361572	0.0485226	0.083062	0.0822602
d_Bacteria|p_Bacteroidota|c_Bacteroidia|o_Bacteroidales|f_Rikenellaceae|g_Alistipes|s_Alistipes_inops	0	0	0	0	0	0	0	0	0	0.0379135	0	0	0	0	0	0	0	0	0.00551157	0	0	0	0	0	0	0	0	0	0	0	0.0435459	0.00228553	0.00362882
d_Bacteria|p_Bacteroidota|c_Bacteroidia|o_Bacteroidales|f_Rikenellaceae|g_Alistipes|s_Alistipes_obesi	0.212897	0.0506214	0	0.0634744	0	0.116494	0	0	0.0260785	0.0452516	0.0144113	0.0192517	0.0161715	0	0.00931047	0.0660397	0.0203463	0.183037	0.0688946	0.0368957	0.134745	0	0.144176	0	0.00933565	0	0	0.0675077	0.0722433	0.0144629	0.144323	0.0480147	0.0519741
d_Bacteria|p_Bacteroidota|c_Bacteroidia|o_Bacteroidales|f_Rikenellaceae|g_Alistipes|s_Alistipes_shahii	0.596711	0.999772	0.448785	0.580527	0	0.188075	0.126523	0.0553426	0	0.225035	0.0235821	0	0.282266	0	0.544973	0.46	0.202446	0.0835605	0.113906	0.0496672	0.271076	0.400143	0.822574	0.257215	0.0455113	0	0.0815535	0	0.477186	0.0277205	1.93468	0.259553	0.363944
d_Bacteria|p_Bacteroidota|c_Bacteroidia|o_Bacteroidales|f_Rikenellaceae|g_Alistipes|s_Alistipes_sp.	0.00749636	0.124022	0.178696	0	0	0.732652	0	0.0156942	0.108432	0	0.00393035	0	0.0235221	0	0.0446902	0.151436	0.818938	0.268587	0	0.0837248	0.383628	0.0443555	0.225275	0.0577164	0.0583478	0	0	0.874281	0	0	0.0671851	0.130426	0.149543
d_Bacteria|p_Bacteroidota|c_Bacteroidia|o_Bacteroidales|f_Rikenellaceae|g_Alistipes|s_Alistipes_timonensis	0	0	0	0	0	0	0	0	0	0	0	0	0	0	0	0	0	0	0	0	0	0	0	0	0	0	0.218048	0	0.0171103	0.0325415	0	0	0.0223083
d_Bacteria|p_Bacteroidota|c_Bacteroidia|o_Bacteroidales|f_Rikenellaceae|g_Alistipes|s_Bacteroides_sp.	0.049476	0	0	0.0595073	0	0.0491242	0.0665912	0	0	0.0525897	0	0	0	0	0.02669	0	0	0	0	0	0	0	0	0	0	0	0	0	0	0	0	0.0159989	0
d_Bacteria|p_Bacteroidota|c_Bacteroidia|o_Bacteroidales|f_Rikenellaceae|g_Alistipes|s_gut_metagenome	0	0	0	0	0	0	0	0	0	0	0	0	0	0	0	0	0	0	0	0	0.26315	0	0	0	0	0	0	0	0	0	0	0	0.0219291
d_Bacteria|p_Bacteroidota|c_Bacteroidia|o_Bacteroidales|f_Rikenellaceae|g_Alistipes|s_uncultured_bacterium	0	0	0	0	0	0	0	0	0	0	0	0	0	0	0	0	0	0	0	0	0	0	0	0	0	0	0	0	0	0	0.00870918	0	0.000725765
d_Bacteria|p_Bacteroidota|c_Bacteroidia|o_Bacteroidales|f_Rikenellaceae|g_Rikenella	0	0	0.00409227	0.00528954	0	0	0	0	0	0	0	0	0	0	0	0	0.00813852	0	0	0	0	0	0	0	0.0105026	0	0	0	0	0	0	0.000922122	0.000875217
d_Bacteria|p_Bacteroidota|c_Bacteroidia|o_Bacteroidales|f_Rikenellaceae|g_Rikenella|s_uncultured_bacterium	0	0	0.00409227	0.00528954	0	0	0	0	0	0	0	0	0	0	0	0	0.00813852	0	0	0	0	0	0	0	0.0105026	0	0	0	0	0	0	0.000922122	0.000875217
d_Bacteria|p_Bacteroidota|c_Bacteroidia|o_Bacteroidales|f_Rikenellaceae|g_Rikenellaceae_RC9_gut_group	0	0	0	0	0	0	0.193114	0.0132162	0	1.06892	0.809653	0.0786113	0.452801	0.0424809	0	0	0.247207	0.47152	0	0	0	0.00943735	0	0	0	0	0	0	0	0	0	0.177764	0.000786445
d_Bacteria|p_Bacteroidota|c_Bacteroidia|o_Bacteroidales|f_Rikenellaceae|g_Rikenellaceae_RC9_gut_group|s_uncultured_bacterium	0	0	0	0	0	0	0.193114	0.0132162	0	1.06892	0.809653	0.0786113	0.452801	0.0424809	0	0	0.247207	0.47152	0	0	0	0.00943735	0	0	0	0	0	0	0	0	0	0.177764	0.000786445
d_Bacteria|p_Bacteroidota|c_Bacteroidia|o_Bacteroidales|f_Tannerellaceae	2.14996	1.69329	5.63232	0.945505	0.339674	2.65271	1.61151	1.20019	0.371962	0.951507	0.472953	6.24719	3.11815	0.127443	0.304763	0.826634	1.71214	1.66524	0.315078	0.884077	1.58524	2.5311	4.75908	0.0301129	0.12253	1.10598	1.18811	0.941788	0.604563	0.560437	3.64541	1.70201	1.49654
d_Bacteria|p_Bacteroidota|c_Bacteroidia|o_Bacteroidales|f_Tannerellaceae|g_	0	0	0.0531995	0	0	0	0.0466138	0	0	0	0	0	0	0	0	0	0	0	0	0	0	0	0	0	0	0	0	0	0	0	0	0.00525333	0
d_Bacteria|p_Bacteroidota|c_Bacteroidia|o_Bacteroidales|f_Tannerellaceae|g_|s_	0	0	0.0531995	0	0	0	0.0466138	0	0	0	0	0	0	0	0	0	0	0	0	0	0	0	0	0	0	0	0	0	0	0	0	0.00525333	0
d_Bacteria|p_Bacteroidota|c_Bacteroidia|o_Bacteroidales|f_Tannerellaceae|g_Parabacteroides	2.14996	1.69329	5.57912	0.945505	0.339674	2.65271	1.56489	1.20019	0.371962	0.951507	0.472953	6.24719	3.11815	0.127443	0.304763	0.826634	1.71214	1.66524	0.315078	0.884077	1.58524	2.5311	4.75908	0.0301129	0.12253	1.10598	1.18811	0.941788	0.604563	0.560437	3.64541	1.69676	1.49654
d_Bacteria|p_Bacteroidota|c_Bacteroidia|o_Bacteroidales|f_Tannerellaceae|g_Parabacteroides|s_	0.740641	0.650485	5.32268	0.417873	0.0883152	1.80356	0.356263	0.748365	0.238824	0.330215	0.100879	2.7891	1.23344	0.120907	0.121657	0.207228	0.520865	0.523248	0.00734875	0.244079	0.258394	0.173647	0.746624	0.0163112	0.0700174	0.947982	0.142504	0.128375	0.152091	0.467633	1.92224	0.859047	0.439158
d_Bacteria|p_Bacteroidota|c_Bacteroidia|o_Bacteroidales|f_Tannerellaceae|g_Parabacteroides|s_Parabacteroides_chinchillae	0.0239884	0	0	0.0409939	0	0.0617561	0.0566025	0	0	0.0501437	0	0	0.0411638	0.00653552	0.0105519	0	0.0671428	0.0119372	0	0.0269622	0	0	0	0	0	0	0	0	0.0228137	0.060262	0.0510109	0.0195166	0.0134207
d_Bacteria|p_Bacteroidota|c_Bacteroidia|o_Bacteroidales|f_Tannerellaceae|g_Parabacteroides|s_Parabacteroides_faecis	0.0224891	0	0	0	0	0	0.0599321	0	0	0.0452516	0	0.0537445	0	0	0	0	0	0.121362	0	0	0	0	0.245871	0	0.0163374	0	0	0	0	0	0	0.0159357	0.0218507
d_Bacteria|p_Bacteroidota|c_Bacteroidia|o_Bacteroidales|f_Tannerellaceae|g_Parabacteroides|s_Parabacteroides_goldsteinii	0.00449782	0.131616	0	0.132238	0	0.0463171	0	0.0156942	0	0.0635969	0	0	0.304318	0	0.020483	0.0125248	0.205498	0.0895291	0	0.022705	0.0364605	0.00754988	0	0	0	0	0	0	0.0836502	0	0.20902	0.0540164	0.0299488
d_Bacteria|p_Bacteroidota|c_Bacteroidia|o_Bacteroidales|f_Tannerellaceae|g_Parabacteroides|s_Parabacteroides_gordonii	0	0.035435	0.061384	0.0489282	0	0	0	0	0.00823531	0	0	0	0	0	0	0	0	0	0.0119417	0	0	0	0.490455	0	0	0	0	0	0	0.00843668	0.0534992	0.00873285	0.0460326
d_Bacteria|p_Bacteroidota|c_Bacteroidia|o_Bacteroidales|f_Tannerellaceae|g_Parabacteroides|s_Parabacteroides_johnsonii	0.0404804	0.87575	0	0	0	0	0	0.244499	0	0	0	0	0	0	0	0	0	0	0	0.140487	0	0.311432	1.71466	0	0	0.157997	0.232642	0	0	0	0	0.061091	0.213102
d_Bacteria|p_Bacteroidota|c_Bacteroidia|o_Bacteroidales|f_Tannerellaceae|g_Parabacteroides|s_Parabacteroides_merdae	1.31786	0	0.195065	0.305471	0.251359	0.741073	1.0921	0.191634	0.124902	0.4623	0.372074	3.40435	1.53923	0	0.152071	0.606882	0.918635	0.919165	0.295787	0.449843	1.29038	2.00921	1.56147	0.0138018	0.0303409	0	0.812959	0.813413	0.346008	0.0241048	1.40964	0.678419	0.730098
d_Bacteria|p_Bacteroidota|c_Bacteroidia|o_Bacteroidales|f_Tannerellaceae|g_Parabacteroides|s_Parabacteroides_sp.	0	0	0	0	0	0	0	0	0	0	0	0	0	0	0	0	0	0	0	0	0	0	0	0	0.00583478	0	0	0	0	0	0	0	0.000486232
d_Bacteria|p_Bacteroidota|c_Bacteroidia|o_Bacteroidales|f_Tannerellaceae|g_Parabacteroides|s_uncultured_bacterium	0	0	0	0	0	0	0	0	0	0	0	0	0	0	0	0	0	0	0	0	0	0.0292558	0	0	0	0	0	0	0	0	0	0	0.00243798
d_Bacteria|p_Bacteroidota|c_Bacteroidia|o_Bacteroidales|f_uncultured	0	0	0	0	0	0	0	0.0090861	0	0.156546	0.117911	0	0	0	0	0	0	0	0.559424	0.214279	0	0	0.372025	0	0	0	0	0	0.026616	0	0	0.0443667	0.0510766
d_Bacteria|p_Bacteroidota|c_Bacteroidia|o_Bacteroidales|f_uncultured|g_uncultured	0	0	0	0	0	0	0	0.0090861	0	0.156546	0.117911	0	0	0	0	0	0	0	0.559424	0.214279	0	0	0.372025	0	0	0	0	0	0.026616	0	0	0.0443667	0.0510766
d_Bacteria|p_Bacteroidota|c_Bacteroidia|o_Bacteroidales|f_uncultured|g_uncultured|s_gut_metagenome	0	0	0	0	0	0	0	0.0090861	0	0.156546	0	0	0	0	0	0	0	0	0	0.214279	0	0	0.372025	0	0	0	0	0	0	0	0	0.00871749	0.0488586
d_Bacteria|p_Bacteroidota|c_Bacteroidia|o_Bacteroidales|f_uncultured|g_uncultured|s_uncultured_bacterium	0	0	0	0	0	0	0	0	0	0	0.117911	0	0	0	0	0	0	0	0.559424	0	0	0	0	0	0	0	0	0	0.026616	0	0	0.0356492	0.002218
d_Bacteria|p_Bacteroidota|c_Bacteroidia|o_Cytophagales	0	0	0	0	0	0	0	0	0	0	0	0	0	0	0.00372419	0	0	0	0	0	0	0	0	0	0	0	0	0	0	0	0	0.00019601	0
d_Bacteria|p_Bacteroidota|c_Bacteroidia|o_Cytophagales|f_Spirosomaceae	0	0	0	0	0	0	0	0	0	0	0	0	0	0	0.00372419	0	0	0	0	0	0	0	0	0	0	0	0	0	0	0	0	0.00019601	0
d_Bacteria|p_Bacteroidota|c_Bacteroidia|o_Cytophagales|f_Spirosomaceae|g_Spirosoma	0	0	0	0	0	0	0	0	0	0	0	0	0	0	0.00372419	0	0	0	0	0	0	0	0	0	0	0	0	0	0	0	0	0.00019601	0
d_Bacteria|p_Bacteroidota|c_Bacteroidia|o_Cytophagales|f_Spirosomaceae|g_Spirosoma|s_Spirosoma_rigui	0	0	0	0	0	0	0	0	0	0	0	0	0	0	0.00372419	0	0	0	0	0	0	0	0	0	0	0	0	0	0	0	0	0.00019601	0
d_Bacteria|p_Bacteroidota|c_Bacteroidia|o_Flavobacteriales	0	0	0	0	0	0	0	0	0	0	0	0	0	0	0.00682768	0	0.00406926	0	0	0	0.039631	0	0.00386185	0.00752823	0	0	0	0.00332005	0	0	0.0124417	0.000573523	0.00556523
d_Bacteria|p_Bacteroidota|c_Bacteroidia|o_Flavobacteriales|f_Flavobacteriaceae	0	0	0	0	0	0	0	0	0	0	0	0	0	0	0	0	0.00406926	0	0	0	0.039631	0	0	0	0	0	0	0.00332005	0	0	0.0124417	0.000214172	0.00461606
d_Bacteria|p_Bacteroidota|c_Bacteroidia|o_Flavobacteriales|f_Flavobacteriaceae|g_Flavobacterium	0	0	0	0	0	0	0	0	0	0	0	0	0	0	0	0	0.00406926	0	0	0	0	0	0	0	0	0	0	0	0	0	0	0.000214172	0
d_Bacteria|p_Bacteroidota|c_Bacteroidia|o_Flavobacteriales|f_Flavobacteriaceae|g_Flavobacterium|s_Flavobacterium_hauense	0	0	0	0	0	0	0	0	0	0	0	0	0	0	0	0	0.00406926	0	0	0	0	0	0	0	0	0	0	0	0	0	0	0.000214172	0
d_Bacteria|p_Bacteroidota|c_Bacteroidia|o_Flavobacteriales|f_Flavobacteriaceae|g_uncultured	0	0	0	0	0	0	0	0	0	0	0	0	0	0	0	0	0	0	0	0	0.039631	0	0	0	0	0	0	0.00332005	0	0	0.0124417	0	0.00461606
d_Bacteria|p_Bacteroidota|c_Bacteroidia|o_Flavobacteriales|f_Flavobacteriaceae|g_uncultured|s_gut_metagenome	0	0	0	0	0	0	0	0	0	0	0	0	0	0	0	0	0	0	0	0	0.039631	0	0	0	0	0	0	0.00332005	0	0	0.0124417	0	0.00461606
d_Bacteria|p_Bacteroidota|c_Bacteroidia|o_Flavobacteriales|f_Weeksellaceae	0	0	0	0	0	0	0	0	0	0	0	0	0	0	0.00682768	0	0	0	0	0	0	0	0.00386185	0.00752823	0	0	0	0	0	0	0	0.000359351	0.000949173
d_Bacteria|p_Bacteroidota|c_Bacteroidia|o_Flavobacteriales|f_Weeksellaceae|g_Chryseobacterium	0	0	0	0	0	0	0	0	0	0	0	0	0	0	0	0	0	0	0	0	0	0	0	0.00752823	0	0	0	0	0	0	0	0	0.000627353
d_Bacteria|p_Bacteroidota|c_Bacteroidia|o_Flavobacteriales|f_Weeksellaceae|g_Chryseobacterium|s_	0	0	0	0	0	0	0	0	0	0	0	0	0	0	0	0	0	0	0	0	0	0	0	0.00752823	0	0	0	0	0	0	0	0	0.000627353
d_Bacteria|p_Bacteroidota|c_Bacteroidia|o_Flavobacteriales|f_Weeksellaceae|g_Moheibacter	0	0	0	0	0	0	0	0	0	0	0	0	0	0	0.00682768	0	0	0	0	0	0	0	0	0	0	0	0	0	0	0	0	0.000359351	0
d_Bacteria|p_Bacteroidota|c_Bacteroidia|o_Flavobacteriales|f_Weeksellaceae|g_Moheibacter|s_uncultured_bacterium	0	0	0	0	0	0	0	0	0	0	0	0	0	0	0.00682768	0	0	0	0	0	0	0	0	0	0	0	0	0	0	0	0	0.000359351	0
d_Bacteria|p_Bacteroidota|c_Bacteroidia|o_Flavobacteriales|f_Weeksellaceae|g_uncultured	0	0	0	0	0	0	0	0	0	0	0	0	0	0	0	0	0	0	0	0	0	0	0.00386185	0	0	0	0	0	0	0	0	0	0.000321821
d_Bacteria|p_Bacteroidota|c_Bacteroidia|o_Flavobacteriales|f_Weeksellaceae|g_uncultured|s_uncultured_Flavobacterium	0	0	0	0	0	0	0	0	0	0	0	0	0	0	0	0	0	0	0	0	0	0	0.00386185	0	0	0	0	0	0	0	0	0	0.000321821
d_Bacteria|p_Bacteroidota|c_Bacteroidia|o_Sphingobacteriales	0	0	0	0	0	0	0	0	0	0.00244603	0	0	0	0	0	0	0	0	0	0.00567625	0	0	0	0	0	0	0.00944303	0.00774679	0	0	0	0.000128739	0.00190551
d_Bacteria|p_Bacteroidota|c_Bacteroidia|o_Sphingobacteriales|f_Sphingobacteriaceae	0	0	0	0	0	0	0	0	0	0.00244603	0	0	0	0	0	0	0	0	0	0.00567625	0	0	0	0	0	0	0.00944303	0.00774679	0	0	0	0.000128739	0.00190551
d_Bacteria|p_Bacteroidota|c_Bacteroidia|o_Sphingobacteriales|f_Sphingobacteriaceae|g_	0	0	0	0	0	0	0	0	0	0.00244603	0	0	0	0	0	0	0	0	0	0	0	0	0	0	0	0	0	0	0	0	0	0.000128739	0
d_Bacteria|p_Bacteroidota|c_Bacteroidia|o_Sphingobacteriales|f_Sphingobacteriaceae|g_|s_	0	0	0	0	0	0	0	0	0	0.00244603	0	0	0	0	0	0	0	0	0	0	0	0	0	0	0	0	0	0	0	0	0	0.000128739	0
d_Bacteria|p_Bacteroidota|c_Bacteroidia|o_Sphingobacteriales|f_Sphingobacteriaceae|g_Nubsella	0	0	0	0	0	0	0	0	0	0	0	0	0	0	0	0	0	0	0	0	0	0	0	0	0	0	0	0.00774679	0	0	0	0	0.000645566
d_Bacteria|p_Bacteroidota|c_Bacteroidia|o_Sphingobacteriales|f_Sphingobacteriaceae|g_Nubsella|s_	0	0	0	0	0	0	0	0	0	0	0	0	0	0	0	0	0	0	0	0	0	0	0	0	0	0	0	0.00774679	0	0	0	0	0.000645566
d_Bacteria|p_Bacteroidota|c_Bacteroidia|o_Sphingobacteriales|f_Sphingobacteriaceae|g_Sphingobacterium	0	0	0	0	0	0	0	0	0	0	0	0	0	0	0	0	0	0	0	0.00567625	0	0	0	0	0	0	0.00944303	0	0	0	0	0	0.00125994
d_Bacteria|p_Bacteroidota|c_Bacteroidia|o_Sphingobacteriales|f_Sphingobacteriaceae|g_Sphingobacterium|s_	0	0	0	0	0	0	0	0	0	0	0	0	0	0	0	0	0	0	0	0	0	0	0	0	0	0	0.00944303	0	0	0	0	0	0.000786919
d_Bacteria|p_Bacteroidota|c_Bacteroidia|o_Sphingobacteriales|f_Sphingobacteriaceae|g_Sphingobacterium|s_Sphingobacterium_multivorum	0	0	0	0	0	0	0	0	0	0	0	0	0	0	0	0	0	0	0	0.00567625	0	0	0	0	0	0	0	0	0	0	0	0	0.000473021
d_Bacteria|p_Campilobacterota	0	0	0	0	0	0	0	0	0	0.00489207	0	0	0	0	0	0	0	0	0	0	0	0	0	0	0	0	0	0	0	0	0	0.000257477	0
d_Bacteria|p_Campilobacterota|c_Campylobacteria	0	0	0	0	0	0	0	0	0	0.00489207	0	0	0	0	0	0	0	0	0	0	0	0	0	0	0	0	0	0	0	0	0	0.000257477	0
d_Bacteria|p_Campilobacterota|c_Campylobacteria|o_Campylobacterales	0	0	0	0	0	0	0	0	0	0.00489207	0	0	0	0	0	0	0	0	0	0	0	0	0	0	0	0	0	0	0	0	0	0.000257477	0
d_Bacteria|p_Campilobacterota|c_Campylobacteria|o_Campylobacterales|f_Campylobacteraceae	0	0	0	0	0	0	0	0	0	0.00489207	0	0	0	0	0	0	0	0	0	0	0	0	0	0	0	0	0	0	0	0	0	0.000257477	0
d_Bacteria|p_Campilobacterota|c_Campylobacteria|o_Campylobacterales|f_Campylobacteraceae|g_Campylobacter	0	0	0	0	0	0	0	0	0	0.00489207	0	0	0	0	0	0	0	0	0	0	0	0	0	0	0	0	0	0	0	0	0	0.000257477	0
d_Bacteria|p_Campilobacterota|c_Campylobacteria|o_Campylobacterales|f_Campylobacteraceae|g_Campylobacter|s_Campylobacter_gracilis	0	0	0	0	0	0	0	0	0	0.00489207	0	0	0	0	0	0	0	0	0	0	0	0	0	0	0	0	0	0	0	0	0	0.000257477	0
d_Bacteria|p_Cyanobacteria	0.0539738	0	0.0450149	0	0.0271739	0	0.359592	0.0826009	0.308824	0.0464747	0.0248922	0.134762	0.0176416	0.111104	0.13345	0.0535149	0.038658	0.0457593	0.0992082	0.021286	0.0221933	0.0396369	0.293501	0.0664994	0.0163374	0	0.0386306	0.00442674	0	0.32662	0.0124417	0.0832971	0.070131
d_Bacteria|p_Cyanobacteria|c_Cyanobacteriia	0.0539738	0	0.0218254	0	0.0271739	0	0	0.0826009	0.284118	0	0	0.134762	0.0176416	0.111104	0.13345	0.0466832	0.038658	0.0457593	0.0992082	0.021286	0.0221933	0.0396369	0	0.0263488	0.0163374	0	0.0386306	0.00442674	0	0.32662	0	0.0577347	0.04129
d_Bacteria|p_Cyanobacteria|c_Cyanobacteriia|o_Chloroplast	0.0539738	0	0.0218254	0	0.0271739	0	0	0.0826009	0.284118	0	0	0.134762	0.0176416	0.111104	0.13345	0.0466832	0.038658	0.0457593	0.0992082	0.021286	0.0221933	0.0396369	0	0.0263488	0.0163374	0	0.0386306	0.00442674	0	0.32662	0	0.0577347	0.04129
d_Bacteria|p_Cyanobacteria|c_Cyanobacteriia|o_Chloroplast|f_Chloroplast	0.0539738	0	0.0218254	0	0.0271739	0	0	0.0826009	0.284118	0	0	0.134762	0.0176416	0.111104	0.13345	0.0466832	0.038658	0.0457593	0.0992082	0.021286	0.0221933	0.0396369	0	0.0263488	0.0163374	0	0.0386306	0.00442674	0	0.32662	0	0.0577347	0.04129
d_Bacteria|p_Cyanobacteria|c_Cyanobacteriia|o_Chloroplast|f_Chloroplast|g_Chloroplast	0.0539738	0	0.0218254	0	0.0271739	0	0	0.0826009	0.284118	0	0	0.134762	0.0176416	0.111104	0.13345	0.0466832	0.038658	0.0457593	0.0992082	0.021286	0.0221933	0.0396369	0	0.0263488	0.0163374	0	0.0386306	0.00442674	0	0.32662	0	0.0577347	0.04129
d_Bacteria|p_Cyanobacteria|c_Cyanobacteriia|o_Chloroplast|f_Chloroplast|g_Chloroplast|s_	0.0539738	0	0.0218254	0	0.0271739	0	0	0.0826009	0.284118	0	0	0.134762	0.0176416	0.111104	0.13345	0.0466832	0.038658	0.0457593	0.0992082	0.021286	0.0221933	0.0396369	0	0.0263488	0.0163374	0	0.0386306	0.00442674	0	0.32662	0	0.0577347	0.04129
d_Bacteria|p_Cyanobacteria|c_Vampirivibrionia	0	0	0.0231895	0	0	0	0.359592	0	0.0247059	0.0464747	0.0248922	0	0	0	0	0.00683169	0	0	0	0	0	0	0.293501	0.0401506	0	0	0	0	0	0	0.0124417	0.0255624	0.0288411
d_Bacteria|p_Cyanobacteria|c_Vampirivibrionia|o_Gastranaerophilales	0	0	0.0231895	0	0	0	0.359592	0	0.0247059	0.0464747	0.0248922	0	0	0	0	0.00683169	0	0	0	0	0	0	0.293501	0.0401506	0	0	0	0	0	0	0.0124417	0.0255624	0.0288411
d_Bacteria|p_Cyanobacteria|c_Vampirivibrionia|o_Gastranaerophilales|f_Gastranaerophilales	0	0	0.0231895	0	0	0	0.359592	0	0.0247059	0.0464747	0.0248922	0	0	0	0	0.00683169	0	0	0	0	0	0	0.293501	0.0401506	0	0	0	0	0	0	0.0124417	0.0255624	0.0288411
d_Bacteria|p_Cyanobacteria|c_Vampirivibrionia|o_Gastranaerophilales|f_Gastranaerophilales|g_Gastranaerophilales	0	0	0.0231895	0	0	0	0.359592	0	0.0247059	0.0464747	0.0248922	0	0	0	0	0.00683169	0	0	0	0	0	0	0.293501	0.0401506	0	0	0	0	0	0	0.0124417	0.0255624	0.0288411
d_Bacteria|p_Cyanobacteria|c_Vampirivibrionia|o_Gastranaerophilales|f_Gastranaerophilales|g_Gastranaerophilales;_	0	0	0	0	0	0	0.359592	0	0	0	0	0	0	0	0	0.00683169	0	0	0	0	0	0	0	0.0276035	0	0	0	0	0	0	0	0.0192855	0.00230029
d_Bacteria|p_Cyanobacteria|c_Vampirivibrionia|o_Gastranaerophilales|f_Gastranaerophilales|g_Gastranaerophilales|s_Acinetobacter_sp.	0	0	0	0	0	0	0	0	0	0	0	0	0	0	0	0	0	0	0	0	0	0	0	0.0125471	0	0	0	0	0	0	0.0124417	0	0.00208239
d_Bacteria|p_Cyanobacteria|c_Vampirivibrionia|o_Gastranaerophilales|f_Gastranaerophilales|g_Gastranaerophilales|s_Clostridium_sp.	0	0	0.0231895	0	0	0	0	0	0	0	0	0	0	0	0	0	0	0	0	0	0	0	0	0	0	0	0	0	0	0	0	0.0012205	0
d_Bacteria|p_Cyanobacteria|c_Vampirivibrionia|o_Gastranaerophilales|f_Gastranaerophilales|g_Gastranaerophilales|s_uncultured_bacterium	0	0	0	0	0	0	0	0	0.0247059	0.0464747	0.0248922	0	0	0	0	0	0	0	0	0	0	0	0.293501	0	0	0	0	0	0	0	0	0.00505646	0.0244584
d_Bacteria|p_Desulfobacterota	0.506754	0.594801	1.03671	0.790786	0	0.350887	1.27522	0.118945	0.116667	0.676329	0.0615755	1.64843	1.09378	0	0.17752	0.326783	1.18314	1.64336	0.0192905	0.403014	0.922609	0.0556803	1.32461	0.415307	0.16104	0	0	0.20695	0.471483	0.579721	0.0833593	0.61163	0.385315
d_Bacteria|p_Desulfobacterota|c_Desulfovibrionia	0.506754	0.594801	1.03671	0.790786	0	0.350887	1.27522	0.118945	0.116667	0.676329	0.0615755	1.64843	1.09378	0	0.17752	0.326783	1.18314	1.64336	0.0192905	0.403014	0.922609	0.0556803	1.32461	0.415307	0.16104	0	0	0.20695	0.471483	0.579721	0.0833593	0.61163	0.385315
d_Bacteria|p_Desulfobacterota|c_Desulfovibrionia|o_Desulfovibrionales	0.506754	0.594801	1.03671	0.790786	0	0.350887	1.27522	0.118945	0.116667	0.676329	0.0615755	1.64843	1.09378	0	0.17752	0.326783	1.18314	1.64336	0.0192905	0.403014	0.922609	0.0556803	1.32461	0.415307	0.16104	0	0	0.20695	0.471483	0.579721	0.0833593	0.61163	0.385315
d_Bacteria|p_Desulfobacterota|c_Desulfovibrionia|o_Desulfovibrionales|f_Desulfovibrionaceae	0.506754	0.594801	1.03671	0.790786	0	0.350887	1.27522	0.118945	0.116667	0.676329	0.0615755	1.64843	1.09378	0	0.17752	0.326783	1.18314	1.64336	0.0192905	0.403014	0.922609	0.0556803	1.32461	0.415307	0.16104	0	0	0.20695	0.471483	0.579721	0.0833593	0.61163	0.385315
d_Bacteria|p_Desulfobacterota|c_Desulfovibrionia|o_Desulfovibrionales|f_Desulfovibrionaceae|g_Bilophila	0.0119942	0.0202486	0.0682044	0.0145462	0	0.00842129	0.0799094	0.0115641	0.0947061	0.072158	0.0196518	0.101874	0	0	0.0161381	0.059208	0.0132251	0.0676442	0	0.12062	0	0.0490742	0.122292	0.148055	0.0431774	0	0	0.0265604	0.0323194	0.0289258	0.00497667	0.0347102	0.0480001
d_Bacteria|p_Desulfobacterota|c_Desulfovibrionia|o_Desulfovibrionales|f_Desulfovibrionaceae|g_Bilophila|s_	0.0119942	0	0.0682044	0	0	0.00842129	0	0.0115641	0.0947061	0	0.0196518	0	0	0	0.0161381	0	0.0132251	0	0	0	0	0	0	0.0577164	0.0431774	0	0	0	0	0	0.00497667	0.0128371	0.00882254
d_Bacteria|p_Desulfobacterota|c_Desulfovibrionia|o_Desulfovibrionales|f_Desulfovibrionaceae|g_Bilophila|s_uncultured_bacterium	0	0.0202486	0	0.0145462	0	0	0.0799094	0	0	0.072158	0	0.101874	0	0	0	0.059208	0	0.0676442	0	0.12062	0	0.0490742	0.122292	0.0903388	0	0	0	0.0265604	0.0323194	0.0289258	0	0.0218731	0.0391776
d_Bacteria|p_Desulfobacterota|c_Desulfovibrionia|o_Desulfovibrionales|f_Desulfovibrionaceae|g_Desulfovibrio	0.448283	0.574553	0.837551	0.776239	0	0.342466	1.19531	0.0949911	0.0219608	0.60417	0.0419238	1.54174	1.09378	0	0.161381	0.267575	1.16991	1.54985	0.0192905	0.275298	0.922609	0.00660614	1.17529	0.267252	0.117863	0	0	0	0.429658	0.550795	0.0783826	0.565315	0.318646
d_Bacteria|p_Desulfobacterota|c_Desulfovibrionia|o_Desulfovibrionales|f_Desulfovibrionaceae|g_Desulfovibrio|s_	0	0	0.279638	0.575237	0	0	0	0.0107381	0	0	0	0	0.0352832	0	0	0	0	0.0616756	0	0	0	0	0	0	0	0	0	0	0	0	0.0783826	0.0506617	0.00653188
d_Bacteria|p_Desulfobacterota|c_Desulfovibrionia|o_Desulfovibrionales|f_Desulfovibrionaceae|g_Desulfovibrio|s_bacterium	0.0764629	0.574553	0	0	0	0.342466	1.18199	0.0743408	0	0.60417	0.0419238	1.45431	1.0585	0	0.161381	0.267575	1.16991	1.32901	0.0192905	0.275298	0.072921	0.00660614	1.17529	0.267252	0.117863	0	0	0	0.429658	0.550795	0	0.439783	0.241307
d_Bacteria|p_Desulfobacterota|c_Desulfovibrionia|o_Desulfovibrionales|f_Desulfovibrionaceae|g_Desulfovibrio|s_bacterium_New	0	0	0	0	0	0	0	0	0	0	0	0.087435	0	0	0	0	0	0	0	0	0	0	0	0	0	0	0	0	0	0	0	0.00460184	0
d_Bacteria|p_Desulfobacterota|c_Desulfovibrionia|o_Desulfovibrionales|f_Desulfovibrionaceae|g_Desulfovibrio|s_Brachyspira_sp.	0	0	0	0.201002	0	0	0	0.00991211	0	0	0	0	0	0	0	0	0	0.159163	0	0	0	0	0	0	0	0	0	0	0	0	0	0.0194778	0
d_Bacteria|p_Desulfobacterota|c_Desulfovibrionia|o_Desulfovibrionales|f_Desulfovibrionaceae|g_Desulfovibrio|s_Desulfovibrio_fairfieldensis	0	0	0.557912	0	0	0	0	0	0.0219608	0	0	0	0	0	0	0	0	0	0	0	0	0	0	0	0	0	0	0	0	0	0	0.0305196	0
d_Bacteria|p_Desulfobacterota|c_Desulfovibrionia|o_Desulfovibrionales|f_Desulfovibrionaceae|g_Desulfovibrio|s_metagenome	0.37182	0	0	0	0	0	0	0	0	0	0	0	0	0	0	0	0	0	0	0	0.849688	0	0	0	0	0	0	0	0	0	0	0.0195695	0.0708073
d_Bacteria|p_Desulfobacterota|c_Desulfovibrionia|o_Desulfovibrionales|f_Desulfovibrionaceae|g_Desulfovibrio|s_uncultured_Desulfovibrionaceae	0	0	0	0	0	0	0.0133182	0	0	0	0	0	0	0	0	0	0	0	0	0	0	0	0	0	0	0	0	0	0	0	0	0.00070096	0
d_Bacteria|p_Desulfobacterota|c_Desulfovibrionia|o_Desulfovibrionales|f_Desulfovibrionaceae|g_Mailhella	0	0	0	0	0	0	0	0	0	0	0	0	0	0	0	0	0	0	0	0	0	0	0	0	0	0	0	0	0.0095057	0	0	0	0.000792142
d_Bacteria|p_Desulfobacterota|c_Desulfovibrionia|o_Desulfovibrionales|f_Desulfovibrionaceae|g_Mailhella|s_Desulfovibrio_sp.	0	0	0	0	0	0	0	0	0	0	0	0	0	0	0	0	0	0	0	0	0	0	0	0	0	0	0	0	0.0095057	0	0	0	0.000792142
d_Bacteria|p_Desulfobacterota|c_Desulfovibrionia|o_Desulfovibrionales|f_Desulfovibrionaceae|g_uncultured	0.0464775	0	0.130953	0	0	0	0	0.0123901	0	0	0	0.00481294	0	0	0	0	0	0.025864	0	0.00709532	0	0	0.0270329	0	0	0	0	0.18039	0	0	0	0.0116051	0.0178765
d_Bacteria|p_Desulfobacterota|c_Desulfovibrionia|o_Desulfovibrionales|f_Desulfovibrionaceae|g_uncultured|s_	0	0	0	0	0	0	0	0	0	0	0	0.00481294	0	0	0	0	0	0	0	0	0	0	0	0	0	0	0	0	0	0	0	0.000253312	0
d_Bacteria|p_Desulfobacterota|c_Desulfovibrionia|o_Desulfovibrionales|f_Desulfovibrionaceae|g_uncultured|s_uncultured_Desulfovibrionaceae	0.0464775	0	0.130953	0	0	0	0	0.0123901	0	0	0	0	0	0	0	0	0	0.025864	0	0.00709532	0	0	0.0270329	0	0	0	0	0.18039	0	0	0	0.0113518	0.0178765
d_Bacteria|p_Firmicutes	55.2332	59.1764	26.833	62.3173	36.5082	34.5722	50.8557	43.6191	72.8482	60.0367	34.0932	26.2153	48.7085	23.603	80.1166	56.621	52.2472	75.5088	72.7931	47.1058	30.5792	60.2216	27.7487	41.3664	33.6877	42.6673	84.2267	44.9259	67.2338	46.1607	37.2093	51.153	46.9278
d_Bacteria|p_Firmicutes|c_	0	0	0	0	0	0	0	0	0	0.00244603	0	0	0	0	0	0	0	0	0	0	0	0	0	0	0	0	0	0	0	0	0	0.000128739	0
d_Bacteria|p_Firmicutes|c_|o_	0	0	0	0	0	0	0	0	0	0.00244603	0	0	0	0	0	0	0	0	0	0	0	0	0	0	0	0	0	0	0	0	0	0.000128739	0
d_Bacteria|p_Firmicutes|c_|o_|f_	0	0	0	0	0	0	0	0	0	0.00244603	0	0	0	0	0	0	0	0	0	0	0	0	0	0	0	0	0	0	0	0	0	0.000128739	0
d_Bacteria|p_Firmicutes|c_|o_|f_|g_	0	0	0	0	0	0	0	0	0	0.00244603	0	0	0	0	0	0	0	0	0	0	0	0	0	0	0	0	0	0	0	0	0	0.000128739	0
d_Bacteria|p_Firmicutes|c_|o_|f_|g_|s_	0	0	0	0	0	0	0	0	0	0.00244603	0	0	0	0	0	0	0	0	0	0	0	0	0	0	0	0	0	0	0	0	0	0.000128739	0
d_Bacteria|p_Firmicutes|c_Bacilli	1.45729	0.470779	0.615204	12.3008	2.86685	8.03672	1.11207	1.93204	1.41373	0.546689	1.57476	2.85648	1.83767	4.69577	2.64355	2.21233	1.09158	3.79404	6.33187	2.32585	5.63711	4.46953	0.514913	2.01757	0.921896	1.80279	1.82508	5.81341	3.01711	1.33782	0.622084	3.04159	2.52543
d_Bacteria|p_Firmicutes|c_Bacilli|o_	0	0	0	0	0	0	0	0	0	0	0	0	0	0	0	0	0	0	0	0.0127716	0	0	0	0	0	0	0	0	0	0	0	0	0.0010643
d_Bacteria|p_Firmicutes|c_Bacilli|o_|f_	0	0	0	0	0	0	0	0	0	0	0	0	0	0	0	0	0	0	0	0.0127716	0	0	0	0	0	0	0	0	0	0	0	0	0.0010643
d_Bacteria|p_Firmicutes|c_Bacilli|o_|f_|g_	0	0	0	0	0	0	0	0	0	0	0	0	0	0	0	0	0	0	0	0.0127716	0	0	0	0	0	0	0	0	0	0	0	0	0.0010643
d_Bacteria|p_Firmicutes|c_Bacilli|o_|f_|g_|s_	0	0	0	0	0	0	0	0	0	0	0	0	0	0	0	0	0	0	0	0.0127716	0	0	0	0	0	0	0	0	0	0	0	0	0.0010643
d_Bacteria|p_Firmicutes|c_Bacilli|o_Bacillales	0	0	0.0272818	0	0	0.0028071	0	0.00413005	0	0	0	0	0	0	0.0322763	0	0.00813852	0.0119372	0	0	0	0	0	0.02133	0	0.182304	0.0128769	0.0188136	0	0.0180786	0	0.00455637	0.021117
d_Bacteria|p_Firmicutes|c_Bacilli|o_Bacillales|f_Bacillaceae	0	0	0.0272818	0	0	0.0028071	0	0.00413005	0	0	0	0	0	0	0.0322763	0	0.00813852	0.0119372	0	0	0	0	0	0.02133	0	0.182304	0.0128769	0.0188136	0	0.0180786	0	0.00455637	0.021117
d_Bacteria|p_Firmicutes|c_Bacilli|o_Bacillales|f_Bacillaceae|g_Anaerobacillus	0	0	0	0	0	0	0	0	0	0	0	0	0	0	0.0105519	0	0	0	0	0	0	0	0	0	0	0	0.0128769	0	0	0	0	0.000555361	0.00107307
d_Bacteria|p_Firmicutes|c_Bacilli|o_Bacillales|f_Bacillaceae|g_Anaerobacillus|s_	0	0	0	0	0	0	0	0	0	0	0	0	0	0	0.0105519	0	0	0	0	0	0	0	0	0	0	0	0.0128769	0	0	0	0	0.000555361	0.00107307
d_Bacteria|p_Firmicutes|c_Bacilli|o_Bacillales|f_Bacillaceae|g_Anoxybacillus	0	0	0.0272818	0	0	0	0	0	0	0	0	0	0	0	0	0	0	0	0	0	0	0	0	0	0	0	0	0	0	0	0	0.00143588	0
d_Bacteria|p_Firmicutes|c_Bacilli|o_Bacillales|f_Bacillaceae|g_Anoxybacillus|s_	0	0	0.0272818	0	0	0	0	0	0	0	0	0	0	0	0	0	0	0	0	0	0	0	0	0	0	0	0	0	0	0	0	0.00143588	0
d_Bacteria|p_Firmicutes|c_Bacilli|o_Bacillales|f_Bacillaceae|g_Bacillus	0	0	0	0	0	0.0028071	0	0.00413005	0	0	0	0	0	0	0.0217244	0	0.00813852	0.0119372	0	0	0	0	0	0.02133	0	0	0	0.0188136	0	0.0180786	0	0.00256512	0.00485185
d_Bacteria|p_Firmicutes|c_Bacilli|o_Bacillales|f_Bacillaceae|g_Bacillus|s_	0	0	0	0	0	0.0028071	0	0.00413005	0	0	0	0	0	0	0.0111726	0	0	0.0119372	0	0	0	0	0	0.02133	0	0	0	0.0188136	0	0.0180786	0	0.00158142	0.00485185
d_Bacteria|p_Firmicutes|c_Bacilli|o_Bacillales|f_Bacillaceae|g_Bacillus|s_Bacillus_nealsonii	0	0	0	0	0	0	0	0	0	0	0	0	0	0	0.0105519	0	0	0	0	0	0	0	0	0	0	0	0	0	0	0	0	0.000555361	0
d_Bacteria|p_Firmicutes|c_Bacilli|o_Bacillales|f_Bacillaceae|g_Bacillus|s_Bacillus_thermoamylovorans	0	0	0	0	0	0	0	0	0	0	0	0	0	0	0	0	0.00813852	0	0	0	0	0	0	0	0	0	0	0	0	0	0	0.000428343	0
d_Bacteria|p_Firmicutes|c_Bacilli|o_Bacillales|f_Bacillaceae|g_Geobacillus	0	0	0	0	0	0	0	0	0	0	0	0	0	0	0	0	0	0	0	0	0	0	0	0	0	0.182304	0	0	0	0	0	0	0.015192
d_Bacteria|p_Firmicutes|c_Bacilli|o_Bacillales|f_Bacillaceae|g_Geobacillus|s_	0	0	0	0	0	0	0	0	0	0	0	0	0	0	0	0	0	0	0	0	0	0	0	0	0	0.182304	0	0	0	0	0	0	0.015192
d_Bacteria|p_Firmicutes|c_Bacilli|o_Erysipelotrichales	1.42431	0.0961806	0.358755	6.44398	0.631793	7.30266	0.75581	0.671546	1.17353	0.498991	0.548939	2.7514	1.06879	2.15019	2.07437	1.88669	0.59106	2.63215	0.993919	1.35946	0.369361	4.29022	0.27934	0.956085	0.488955	0.328148	1.44736	0.849934	1.65209	0.662882	0.272473	1.79237	1.07969
d_Bacteria|p_Firmicutes|c_Bacilli|o_Erysipelotrichales|f_Erysipelatoclostridiaceae	1.0225	0.0759321	0.278274	0.416551	0.0611413	5.52858	0.399547	0.342794	1.11314	0.24338	0.0589553	0.356157	0.471913	0.928044	0.857184	0.603466	0.20448	0.952987	0.565854	0.278136	0.267905	0.198184	0.0965462	0.652447	0.247395	0.328148	0.736557	0.0154936	1.24144	0.279616	0.106998	0.762152	0.370739
d_Bacteria|p_Firmicutes|c_Bacilli|o_Erysipelotrichales|f_Erysipelatoclostridiaceae|g_Candidatus_Stoquefichus	0	0	0.0109127	0	0	0	0	0	0	0	0	0	0	0	0	0	0	0	0	0	0	0	0	0	0	0	0	0	0	0	0	0.000574353	0
d_Bacteria|p_Firmicutes|c_Bacilli|o_Erysipelotrichales|f_Erysipelatoclostridiaceae|g_Candidatus_Stoquefichus|s_Candidatus_Stoquefichus	0	0	0.0109127	0	0	0	0	0	0	0	0	0	0	0	0	0	0	0	0	0	0	0	0	0	0	0	0	0	0	0	0	0.000574353	0
d_Bacteria|p_Firmicutes|c_Bacilli|o_Erysipelotrichales|f_Erysipelatoclostridiaceae|g_Catenibacterium	1.01201	0	0	0	0	5.44015	0.369581	0	0	0.225035	0.0510946	0.340916	0.274915	0.807137	0.00248279	0.461139	0	0.025864	0	0.0553435	0	0	0	0	0.239226	0	0.736557	0	1.1635	0	0	0.474228	0.182885
d_Bacteria|p_Firmicutes|c_Bacilli|o_Erysipelotrichales|f_Erysipelatoclostridiaceae|g_Catenibacterium|s_uncultured_bacterium	1.01201	0	0	0	0	5.44015	0.369581	0	0	0.225035	0.0510946	0.340916	0.274915	0.807137	0.00248279	0.461139	0	0.025864	0	0.0553435	0	0	0	0	0.239226	0	0.736557	0	1.1635	0	0	0.474228	0.182885
d_Bacteria|p_Firmicutes|c_Bacilli|o_Erysipelotrichales|f_Erysipelatoclostridiaceae|g_Coprobacillus	0	0	0	0	0	0	0	0	0.00549021	0	0	0	0.135252	0	0	0	0	0	0	0	0.226689	0	0	0	0	0	0	0	0	0	0	0.0074075	0.0188908
d_Bacteria|p_Firmicutes|c_Bacilli|o_Erysipelotrichales|f_Erysipelatoclostridiaceae|g_Coprobacillus|s_	0	0	0	0	0	0	0	0	0.00549021	0	0	0	0.135252	0	0	0	0	0	0	0	0.226689	0	0	0	0	0	0	0	0	0	0	0.0074075	0.0188908
d_Bacteria|p_Firmicutes|c_Bacilli|o_Erysipelotrichales|f_Erysipelatoclostridiaceae|g_Erysipelatoclostridium	0	0	0.267361	0.00661192	0	0	0	0.00495606	0.067255	0	0	0	0.0249923	0.0163388	0	0	0.0752813	0	0	0	0.0206081	0	0.0154474	0	0	0	0	0.00885347	0	0	0	0.0243577	0.00374241
d_Bacteria|p_Firmicutes|c_Bacilli|o_Erysipelotrichales|f_Erysipelatoclostridiaceae|g_Erysipelatoclostridium|s_	0	0	0.267361	0	0	0	0	0.00495606	0	0	0	0	0	0	0	0	0.0752813	0	0	0	0.0206081	0	0	0	0	0	0	0	0	0	0	0.0182947	0.00171734
d_Bacteria|p_Firmicutes|c_Bacilli|o_Erysipelotrichales|f_Erysipelatoclostridiaceae|g_Erysipelatoclostridium|s_[Clostridium]_saccharogumia	0	0	0	0.00661192	0	0	0	0	0	0	0	0	0	0	0	0	0	0	0	0	0	0	0.0154474	0	0	0	0	0	0	0	0	0.000347996	0.00128728
d_Bacteria|p_Firmicutes|c_Bacilli|o_Erysipelotrichales|f_Erysipelatoclostridiaceae|g_Erysipelatoclostridium|s_[Clostridium]_spiroforme	0	0	0	0	0	0	0	0	0.067255	0	0	0	0	0	0	0	0	0	0	0	0	0	0	0	0	0	0	0.00885347	0	0	0	0.00353974	0.00073779
d_Bacteria|p_Firmicutes|c_Bacilli|o_Erysipelotrichales|f_Erysipelatoclostridiaceae|g_Erysipelatoclostridium|s_uncultured_bacterium	0	0	0	0	0	0	0	0	0	0	0	0	0.0249923	0.0163388	0	0	0	0	0	0	0	0	0	0	0	0	0	0	0	0	0	0.00217532	0
d_Bacteria|p_Firmicutes|c_Bacilli|o_Erysipelotrichales|f_Erysipelatoclostridiaceae|g_Erysipelotrichaceae_UCG-003	0.0104949	0.0759321	0	0.409939	0.0611413	0.0884235	0.029966	0.337838	1.04039	0.0183453	0.00786071	0.015241	0.0367534	0.068623	0.854701	0.142327	0.123095	0.927123	0.565854	0.222793	0.0206081	0.198184	0.0810988	0.652447	0.0081687	0.328148	0	0.00664011	0.0779468	0.279616	0.106998	0.253371	0.165221
d_Bacteria|p_Firmicutes|c_Bacilli|o_Erysipelotrichales|f_Erysipelatoclostridiaceae|g_Erysipelotrichaceae_UCG-003|s_	0.0104949	0.0759321	0	0.409939	0.0611413	0.0884235	0.029966	0.172636	0.189412	0.0183453	0.00786071	0.015241	0.0367534	0.068623	0.854701	0.142327	0.123095	0.927123	0.565854	0.222793	0.0206081	0.198184	0.0810988	0.652447	0.0081687	0.328148	0	0.00664011	0.0779468	0.279616	0.106998	0.199888	0.165221
d_Bacteria|p_Firmicutes|c_Bacilli|o_Erysipelotrichales|f_Erysipelatoclostridiaceae|g_Erysipelotrichaceae_UCG-003|s_uncultured_bacterium	0	0	0	0	0	0	0	0.165202	0.850982	0	0	0	0	0	0	0	0	0	0	0	0	0	0	0	0	0	0	0	0	0	0	0.0534834	0
d_Bacteria|p_Firmicutes|c_Bacilli|o_Erysipelotrichales|f_Erysipelatoclostridiaceae|g_UCG-004	0	0	0	0	0	0	0	0	0	0	0	0	0	0.0359454	0	0	0.00610389	0	0	0	0	0	0	0	0	0	0	0	0	0	0	0.00221312	0
d_Bacteria|p_Firmicutes|c_Bacilli|o_Erysipelotrichales|f_Erysipelatoclostridiaceae|g_UCG-004|s_	0	0	0	0	0	0	0	0	0	0	0	0	0	0.0359454	0	0	0	0	0	0	0	0	0	0	0	0	0	0	0	0	0	0.00189186	0
d_Bacteria|p_Firmicutes|c_Bacilli|o_Erysipelotrichales|f_Erysipelatoclostridiaceae|g_UCG-004|s_uncultured_bacterium	0	0	0	0	0	0	0	0	0	0	0	0	0	0	0	0	0.00610389	0	0	0	0	0	0	0	0	0	0	0	0	0	0	0.000321257	0
d_Bacteria|p_Firmicutes|c_Bacilli|o_Erysipelotrichales|f_Erysipelotrichaceae	0.401805	0.0202486	0.0804813	6.02743	0.570652	1.77408	0.356263	0.328752	0.0603923	0.255611	0.489984	2.39524	0.596874	1.22214	1.21719	1.28322	0.38658	1.67917	0.428065	1.08133	0.101455	4.09203	0.182794	0.303639	0.24156	0	0.710803	0.83444	0.410646	0.383266	0.165474	1.03022	0.708953
d_Bacteria|p_Firmicutes|c_Bacilli|o_Erysipelotrichales|f_Erysipelotrichaceae|g_[Clostridium]_innocuum_group	0	0	0.00682044	0	0	0.0336852	0	0	0.0109804	0	0	0	0.00294027	0	0	0	0.0152597	0	0	0	0	0.0028312	0	0	0	0	0.00343383	0	0	0	0	0.00366768	0.000522086
d_Bacteria|p_Firmicutes|c_Bacilli|o_Erysipelotrichales|f_Erysipelotrichaceae|g_[Clostridium]_innocuum_group|s_	0	0	0.00682044	0	0	0.0336852	0	0	0.0109804	0	0	0	0.00294027	0	0	0	0.0152597	0	0	0	0	0.0028312	0	0	0	0	0.00343383	0	0	0	0	0.00366768	0.000522086
d_Bacteria|p_Firmicutes|c_Bacilli|o_Erysipelotrichales|f_Erysipelotrichaceae|g_Dielma	0	0	0.0231895	0.0264477	0	0	0	0	0	0	0	0	0	0	0.00186209	0	0.0122078	0	0	0	0	0	0	0.00627353	0	0	0.00944303	0.0121735	0	0	0	0.003353	0.00232417
d_Bacteria|p_Firmicutes|c_Bacilli|o_Erysipelotrichales|f_Erysipelotrichaceae|g_Dielma|s_Dielma_fastidiosa	0	0	0.0231895	0.0264477	0	0	0	0	0	0	0	0	0	0	0.00186209	0	0.0122078	0	0	0	0	0	0	0.00627353	0	0	0.00944303	0.0121735	0	0	0	0.003353	0.00232417
d_Bacteria|p_Firmicutes|c_Bacilli|o_Erysipelotrichales|f_Erysipelotrichaceae|g_Erysipelotrichaceae_UCG-006	0	0	0	0	0	0	0	0	0	0	0	0	0	0.0490164	0	0.0307426	0	0.25466	0	0	0	0	0	0	0	0	0	0	0	0	0	0.017601	0
d_Bacteria|p_Firmicutes|c_Bacilli|o_Erysipelotrichales|f_Erysipelotrichaceae|g_Erysipelotrichaceae_UCG-006|s_uncultured_bacterium	0	0	0	0	0	0	0	0	0	0	0	0	0	0.0490164	0	0.0307426	0	0.25466	0	0	0	0	0	0	0	0	0	0	0	0	0	0.017601	0
d_Bacteria|p_Firmicutes|c_Bacilli|o_Erysipelotrichales|f_Erysipelotrichaceae|g_Faecalicoccus	0	0	0	0	0	0	0	0	0	0	0	0	0	0	0	0	0	0	0	0	0.00792619	0	0	0	0	0	0	0	0	0	0	0	0.000660516
d_Bacteria|p_Firmicutes|c_Bacilli|o_Erysipelotrichales|f_Erysipelotrichaceae|g_Faecalicoccus|s_Faecalicoccus_pleomorphus	0	0	0	0	0	0	0	0	0	0	0	0	0	0	0	0	0	0	0	0	0.00792619	0	0	0	0	0	0	0	0	0	0	0	0.000660516
d_Bacteria|p_Firmicutes|c_Bacilli|o_Erysipelotrichales|f_Erysipelotrichaceae|g_Faecalitalea	0.016492	0	0.0409227	0	0	0	0	0	0	0	0	0.04091	0	0	0	0	0	0	0	0	0	0	0	0	0	0	0	0	0.0114068	0	0	0.00517498	0.00095057
d_Bacteria|p_Firmicutes|c_Bacilli|o_Erysipelotrichales|f_Erysipelotrichaceae|g_Faecalitalea|s_	0	0	0.0409227	0	0	0	0	0	0	0	0	0	0	0	0	0	0	0	0	0	0	0	0	0	0	0	0	0	0	0	0	0.00215382	0
d_Bacteria|p_Firmicutes|c_Bacilli|o_Erysipelotrichales|f_Erysipelotrichaceae|g_Faecalitalea|s_Faecalitalea_cylindroides	0.016492	0	0	0	0	0	0	0	0	0	0	0.04091	0	0	0	0	0	0	0	0	0	0	0	0	0	0	0	0	0.0114068	0	0	0.00302116	0.00095057
d_Bacteria|p_Firmicutes|c_Bacilli|o_Erysipelotrichales|f_Erysipelotrichaceae|g_Holdemanella	0.373319	0	0	5.86213	0.550272	1.7025	0.30299	0.311406	0	0.140647	0.406137	1.58987	0.507196	1.04568	1.17436	1.20693	0.277727	1.30315	0.397751	1.06572	0.0856029	4.0892	0.139027	0.0991217	0.204217	0	0.658437	0.810093	0.125475	0	0.156765	0.902741	0.619471
d_Bacteria|p_Firmicutes|c_Bacilli|o_Erysipelotrichales|f_Erysipelotrichaceae|g_Holdemanella|s_	0.0734644	0	0	0	0.550272	0.113687	0.0632616	0	0	0.0489207	0.298707	0	0.257273	0	0.621939	0.18104	0.277727	0.690369	0.397751	0	0.0856029	0.183085	0.139027	0.0991217	0	0	0	0	0.125475	0	0.156765	0.188127	0.0657563
d_Bacteria|p_Firmicutes|c_Bacilli|o_Erysipelotrichales|f_Erysipelotrichaceae|g_Holdemanella|s_uncultured_bacterium	0.299855	0	0	5.86213	0	1.58882	0.239728	0.311406	0	0.0917263	0.10743	1.58987	0.249923	1.04568	0.552421	1.02589	0	0.612777	0	1.06572	0	3.90612	0	0	0.204217	0	0.658437	0.810093	0	0	0	0.714614	0.553715
d_Bacteria|p_Firmicutes|c_Bacilli|o_Erysipelotrichales|f_Erysipelotrichaceae|g_Holdemania	0	0.0202486	0.00954862	0.0238029	0	0.0140355	0	0.00660808	0.0329412	0.0207913	0.00786071	0	0	0	0	0.029604	0.0244156	0.0218849	0.0137789	0	0.00475571	0	0.0141601	0.00627353	0.00583478	0	0.0369137	0.0121735	0.0247148	0	0	0.0118695	0.00873551
d_Bacteria|p_Firmicutes|c_Bacilli|o_Erysipelotrichales|f_Erysipelotrichaceae|g_Holdemania|s_	0	0.0202486	0.00954862	0.0238029	0	0.0140355	0	0.00660808	0.0329412	0.0207913	0.00786071	0	0	0	0	0.029604	0.0244156	0.0218849	0.0137789	0	0.00475571	0	0.0141601	0.00627353	0.00583478	0	0.0369137	0.0121735	0.0247148	0	0	0.0118695	0.00873551
d_Bacteria|p_Firmicutes|c_Bacilli|o_Erysipelotrichales|f_Erysipelotrichaceae|g_Solobacterium	0.0119942	0	0	0.00396715	0	0	0.0233069	0	0	0.0232373	0	0	0	0	0.0409661	0	0	0	0	0	0	0	0	0	0	0	0	0	0	0	0	0.00544588	0
d_Bacteria|p_Firmicutes|c_Bacilli|o_Erysipelotrichales|f_Erysipelotrichaceae|g_Solobacterium|s_	0	0	0	0.00396715	0	0	0	0	0	0	0	0	0	0	0	0	0	0	0	0	0	0	0	0	0	0	0	0	0	0	0	0.000208797	0
d_Bacteria|p_Firmicutes|c_Bacilli|o_Erysipelotrichales|f_Erysipelotrichaceae|g_Solobacterium|s_uncultured_bacterium	0.0119942	0	0	0	0	0	0.0233069	0	0	0.0232373	0	0	0	0	0.0409661	0	0	0	0	0	0	0	0	0	0	0	0	0	0	0	0	0.00523708	0
d_Bacteria|p_Firmicutes|c_Bacilli|o_Erysipelotrichales|f_Erysipelotrichaceae|g_Turicibacter	0	0	0	0.11108	0.0203804	0.0238603	0.029966	0	0.0164706	0	0.0759868	0.754829	0.066156	0.0914973	0	0.0102475	0.0569696	0	0.0101045	0.0156097	0	0	0.0296075	0.19197	0.0315078	0	0.00257537	0	0	0.383266	0.00870918	0.0667131	0.0552705
d_Bacteria|p_Firmicutes|c_Bacilli|o_Erysipelotrichales|f_Erysipelotrichaceae|g_Turicibacter|s_	0	0	0	0.11108	0	0	0.029966	0	0	0	0.0471642	0.0850286	0	0	0	0	0	0	0.0101045	0.0156097	0	0	0	0	0	0	0	0	0	0.0566463	0	0.0149128	0.00602133
d_Bacteria|p_Firmicutes|c_Bacilli|o_Erysipelotrichales|f_Erysipelotrichaceae|g_Turicibacter|s_uncultured_bacterium	0	0	0	0	0.0203804	0.0238603	0	0	0.0164706	0	0.0288226	0.6698	0.066156	0.0914973	0	0.0102475	0.0569696	0	0	0	0	0	0.0296075	0.19197	0.0315078	0	0.00257537	0	0	0.32662	0.00870918	0.0518003	0.0492492
d_Bacteria|p_Firmicutes|c_Bacilli|o_Erysipelotrichales|f_Erysipelotrichaceae|g_uncultured	0	0	0	0	0	0	0	0.0107381	0	0.070935	0	0.00962587	0.0205819	0.0359454	0	0.00569307	0	0.0994768	0.00643016	0	0.00317048	0	0	0	0	0	0	0	0.249049	0	0	0.013654	0.0210183
d_Bacteria|p_Firmicutes|c_Bacilli|o_Erysipelotrichales|f_Erysipelotrichaceae|g_uncultured|s_uncultured_bacterium	0	0	0	0	0	0	0	0.0107381	0	0.070935	0	0.00962587	0.0205819	0.0359454	0	0.00569307	0	0.0994768	0.00643016	0	0.00317048	0	0	0	0	0	0	0	0.249049	0	0	0.013654	0.0210183
d_Bacteria|p_Firmicutes|c_Bacilli|o_Izemoplasmatales	0	0	0	0	0	0	0	0	0	0	0	0	0	0	0	0	0	0	0	0	0	0	0	0	0	0	0	0	0	0	0.00746501	0	0.000622084
d_Bacteria|p_Firmicutes|c_Bacilli|o_Izemoplasmatales|f_Izemoplasmatales	0	0	0	0	0	0	0	0	0	0	0	0	0	0	0	0	0	0	0	0	0	0	0	0	0	0	0	0	0	0	0.00746501	0	0.000622084
d_Bacteria|p_Firmicutes|c_Bacilli|o_Izemoplasmatales|f_Izemoplasmatales|g_Izemoplasmatales	0	0	0	0	0	0	0	0	0	0	0	0	0	0	0	0	0	0	0	0	0	0	0	0	0	0	0	0	0	0	0.00746501	0	0.000622084
d_Bacteria|p_Firmicutes|c_Bacilli|o_Izemoplasmatales|f_Izemoplasmatales|g_Izemoplasmatales|s_gut_metagenome	0	0	0	0	0	0	0	0	0	0	0	0	0	0	0	0	0	0	0	0	0	0	0	0	0	0	0	0	0	0	0.00746501	0	0.000622084
d_Bacteria|p_Firmicutes|c_Bacilli|o_Lactobacillales	0.032984	0.374598	0.223711	5.36756	2.18071	0.41124	0.233069	1.24975	0.223726	0.0317984	0.99962	0.0994674	0.76153	2.52271	0.483524	0.30401	0.482207	0.592881	5.15607	0.953611	5.23446	0.17176	0.172496	1.03262	0.432941	1.25182	0.364844	4.94245	1.19011	0.630341	0.236392	1.14375	1.38449
d_Bacteria|p_Firmicutes|c_Bacilli|o_Lactobacillales|f_	0	0	0	0	0	0	0	0	0	0	0	0.00401078	0	0.013071	0	0	0	0	0	0	0	0	0	0	0	0	0	0	0	0.0156681	0	0.000899043	0.00130568
d_Bacteria|p_Firmicutes|c_Bacilli|o_Lactobacillales|f_|g_	0	0	0	0	0	0	0	0	0	0	0	0.00401078	0	0.013071	0	0	0	0	0	0	0	0	0	0	0	0	0	0	0	0.0156681	0	0.000899043	0.00130568
d_Bacteria|p_Firmicutes|c_Bacilli|o_Lactobacillales|f_|g_|s_	0	0	0	0	0	0	0	0	0	0	0	0.00401078	0	0.013071	0	0	0	0	0	0	0	0	0	0	0	0	0	0	0	0.0156681	0	0.000899043	0.00130568
d_Bacteria|p_Firmicutes|c_Bacilli|o_Lactobacillales|f_Aerococcaceae	0	0	0	0	0	0.00982484	0	0	0	0	0	0	0	0	0	0	0	0	0	0	0	0	0	0	0	0	0	0	0	0	0	0.000517097	0
d_Bacteria|p_Firmicutes|c_Bacilli|o_Lactobacillales|f_Aerococcaceae|g_Abiotrophia	0	0	0	0	0	0.00982484	0	0	0	0	0	0	0	0	0	0	0	0	0	0	0	0	0	0	0	0	0	0	0	0	0	0.000517097	0
d_Bacteria|p_Firmicutes|c_Bacilli|o_Lactobacillales|f_Aerococcaceae|g_Abiotrophia|s_uncultured_bacterium	0	0	0	0	0	0.00982484	0	0	0	0	0	0	0	0	0	0	0	0	0	0	0	0	0	0	0	0	0	0	0	0	0	0.000517097	0
d_Bacteria|p_Firmicutes|c_Bacilli|o_Lactobacillales|f_Carnobacteriaceae	0	0	0	0	0	0.0182461	0	0	0	0	0.0235821	0	0	0	0.00496558	0	0.016277	0	0.0202091	0	0	0.0122685	0	0.0238394	0.0163374	0.10128	0	0	0	0	0	0.00438315	0.0128105
d_Bacteria|p_Firmicutes|c_Bacilli|o_Lactobacillales|f_Carnobacteriaceae|g_Atopostipes	0	0	0	0	0	0	0	0	0	0	0	0	0	0	0	0	0.00915583	0	0	0	0	0	0	0	0	0	0	0	0	0	0	0.000481886	0
d_Bacteria|p_Firmicutes|c_Bacilli|o_Lactobacillales|f_Carnobacteriaceae|g_Atopostipes;_	0	0	0	0	0	0	0	0	0	0	0	0	0	0	0	0	0.00915583	0	0	0	0	0	0	0	0	0	0	0	0	0	0	0.000481886	0
d_Bacteria|p_Firmicutes|c_Bacilli|o_Lactobacillales|f_Carnobacteriaceae|g_Granulicatella	0	0	0	0	0	0.0182461	0	0	0	0	0.0235821	0	0	0	0.00496558	0	0.0071212	0	0.0202091	0	0	0.0122685	0	0.0238394	0.0163374	0.10128	0	0	0	0	0	0.00390127	0.0128105
d_Bacteria|p_Firmicutes|c_Bacilli|o_Lactobacillales|f_Carnobacteriaceae|g_Granulicatella|s_	0	0	0	0	0	0.0182461	0	0	0	0	0.0235821	0	0	0	0.00496558	0	0.0071212	0	0.0202091	0	0	0.0122685	0	0.0238394	0.0163374	0.10128	0	0	0	0	0	0.00390127	0.0128105
d_Bacteria|p_Firmicutes|c_Bacilli|o_Lactobacillales|f_Enterococcaceae	0	0	0	4.54636	0.0951087	0.0814058	0.00665912	0.0123901	0.0439217	0	0.297397	0.010428	0	0.506503	0	0	0.192272	0.332252	0	0.0340575	0	0	0	0.0263488	0	0	0	0	0.95057	0.188018	0	0.322352	0.0999162
d_Bacteria|p_Firmicutes|c_Bacilli|o_Lactobacillales|f_Enterococcaceae|g_Enterococcus	0	0	0	4.54636	0.0951087	0.0814058	0.00665912	0.0123901	0.0439217	0	0.297397	0.010428	0	0.506503	0	0	0.192272	0.332252	0	0.0340575	0	0	0	0.0263488	0	0	0	0	0.95057	0.188018	0	0.322352	0.0999162
d_Bacteria|p_Firmicutes|c_Bacilli|o_Lactobacillales|f_Enterococcaceae|g_Enterococcus|s_	0	0	0	4.54636	0.0951087	0.0814058	0.00665912	0.0123901	0.0439217	0	0.297397	0.010428	0	0.506503	0	0	0.192272	0.332252	0	0.0340575	0	0	0	0.0263488	0	0	0	0	0.95057	0.188018	0	0.322352	0.0999162
d_Bacteria|p_Firmicutes|c_Bacilli|o_Lactobacillales|f_Lactobacillaceae	0.00299855	0.0227796	0.201885	0.333241	1.5625	0.0224568	0.0332956	0.0313884	0.0700001	0	0.0615755	0.00802156	0.098499	0	0.0322763	0.174208	0	0.00795814	0.024802	0.34909	4.28014	0	0.135165	0.0326223	0.00466783	0	0.0128769	0.0166003	0	0	0.00870918	0.141468	0.403323
d_Bacteria|p_Firmicutes|c_Bacilli|o_Lactobacillales|f_Lactobacillaceae|g_Lactobacillus	0.00299855	0.0227796	0.201885	0.122982	1.5625	0.0224568	0.0332956	0.0313884	0.0700001	0	0.0615755	0.00802156	0.098499	0	0.020483	0.174208	0	0.00795814	0	0.34909	4.28014	0	0	0.0100376	0.00466783	0	0.0128769	0.0166003	0	0	0.00870918	0.128475	0.390177
d_Bacteria|p_Firmicutes|c_Bacilli|o_Lactobacillales|f_Lactobacillaceae|g_Lactobacillus|s_	0.00299855	0.0227796	0.0409227	0.122982	1.5625	0.0224568	0	0.0313884	0.0315687	0	0.0615755	0	0.0852678	0	0.012414	0.174208	0	0	0	0.34909	1.28087	0	0	0.0100376	0	0	0.0128769	0.0166003	0	0	0.00870918	0.114266	0.139849
d_Bacteria|p_Firmicutes|c_Bacilli|o_Lactobacillales|f_Lactobacillaceae|g_Lactobacillus|s_Lactobacillus_delbrueckii	0	0	0.106399	0	0	0	0	0	0	0	0	0	0	0	0	0	0	0	0	0	0	0	0	0	0	0	0	0	0	0	0	0.00559994	0
d_Bacteria|p_Firmicutes|c_Bacilli|o_Lactobacillales|f_Lactobacillaceae|g_Lactobacillus|s_Lactobacillus_fermentum	0	0	0	0	0	0	0	0	0	0	0	0	0	0	0.00806907	0	0	0	0	0	0.0142671	0	0	0	0.00466783	0	0	0	0	0	0	0.000424688	0.00157791
d_Bacteria|p_Firmicutes|c_Bacilli|o_Lactobacillales|f_Lactobacillaceae|g_Lactobacillus|s_Lactobacillus_iners	0	0	0	0	0	0	0	0	0	0	0	0.00401078	0	0	0	0	0	0	0	0	0	0	0	0	0	0	0	0	0	0	0	0.000211094	0
d_Bacteria|p_Firmicutes|c_Bacilli|o_Lactobacillales|f_Lactobacillaceae|g_Lactobacillus|s_Lactobacillus_mucosae	0	0	0.0545636	0	0	0	0	0	0.0384314	0	0	0	0.0132312	0	0	0	0	0	0	0	0	0	0	0	0	0	0	0	0	0	0	0.00559085	0
d_Bacteria|p_Firmicutes|c_Bacilli|o_Lactobacillales|f_Lactobacillaceae|g_Lactobacillus|s_Lactobacillus_ruminis	0	0	0	0	0	0	0.0332956	0	0	0	0	0	0	0	0	0	0	0	0	0	2.985	0	0	0	0	0	0	0	0	0	0	0.0017524	0.24875
d_Bacteria|p_Firmicutes|c_Bacilli|o_Lactobacillales|f_Lactobacillaceae|g_Lactobacillus|s_Lactobacillus_sakei	0	0	0	0	0	0	0	0	0	0	0	0.00401078	0	0	0	0	0	0.00795814	0	0	0	0	0	0	0	0	0	0	0	0	0	0.000629943	0
d_Bacteria|p_Firmicutes|c_Bacilli|o_Lactobacillales|f_Lactobacillaceae|g_Pediococcus	0	0	0	0.210259	0	0	0	0	0	0	0	0	0	0	0.0117933	0	0	0	0.024802	0	0	0	0.135165	0.0225847	0	0	0	0	0	0	0	0.0129923	0.0131458
d_Bacteria|p_Firmicutes|c_Bacilli|o_Lactobacillales|f_Lactobacillaceae|g_Pediococcus|s_	0	0	0	0.210259	0	0	0	0	0	0	0	0	0	0	0.0117933	0	0	0	0.024802	0	0	0	0.135165	0.0225847	0	0	0	0	0	0	0	0.0129923	0.0131458
d_Bacteria|p_Firmicutes|c_Bacilli|o_Lactobacillales|f_Leuconostocaceae	0	0	0	0.405972	0	0.00982484	0	0.563338	0.00686276	0	0.167695	0	0	0	0.117933	0.00341584	0.00813852	0.0179058	1.20703	0.0383147	0.0380457	0.00660614	0.0373312	0.262233	0.0245061	0	0.00858458	0	0.0836502	0	0.0460342	0.132006	0.0454422
d_Bacteria|p_Firmicutes|c_Bacilli|o_Lactobacillales|f_Leuconostocaceae|g_Weissella	0	0	0	0.405972	0	0.00982484	0	0.563338	0.00686276	0	0.167695	0	0	0	0.117933	0.00341584	0.00813852	0.0179058	1.20703	0.0383147	0.0380457	0.00660614	0.0373312	0.262233	0.0245061	0	0.00858458	0	0.0836502	0	0.0460342	0.132006	0.0454422
d_Bacteria|p_Firmicutes|c_Bacilli|o_Lactobacillales|f_Leuconostocaceae|g_Weissella|s_	0	0	0	0.405972	0	0.00982484	0	0.563338	0.00686276	0	0.167695	0	0	0	0.117933	0.00341584	0.00813852	0.0179058	1.18958	0.0383147	0.0380457	0.00660614	0.0102983	0.262233	0	0	0.00858458	0	0.0836502	0	0.0460342	0.131088	0.0411473
d_Bacteria|p_Firmicutes|c_Bacilli|o_Lactobacillales|f_Leuconostocaceae|g_Weissella|s_Weissella_jogaejeotgali	0	0	0	0	0	0	0	0	0	0	0	0	0	0	0	0	0	0	0.0174533	0	0	0	0	0	0	0	0	0	0	0	0	0.000918594	0
d_Bacteria|p_Firmicutes|c_Bacilli|o_Lactobacillales|f_Leuconostocaceae|g_Weissella|s_Weissella_viridescens	0	0	0	0	0	0	0	0	0	0	0	0	0	0	0	0	0	0	0	0	0	0	0.0270329	0	0.0245061	0	0	0	0	0	0	0	0.00429492
d_Bacteria|p_Firmicutes|c_Bacilli|o_Lactobacillales|f_Streptococcaceae	0.0299855	0.351819	0.0218254	0.0819878	0.523098	0.269481	0.193114	0.642635	0.102941	0.0317984	0.44937	0.077007	0.663031	2.00314	0.328349	0.126386	0.265519	0.234765	3.90403	0.532149	0.916268	0.152885	0	0.687578	0.38743	1.15054	0.343383	4.92585	0.155894	0.426655	0.181649	0.54212	0.82169
d_Bacteria|p_Firmicutes|c_Bacilli|o_Lactobacillales|f_Streptococcaceae|g_Lactococcus	0	0.0253107	0	0	0	0	0	0.457609	0.0205883	0	0.0248922	0.00240647	0	0.013071	0	0	0.00915583	0	0.328857	0.326385	0	0	0	0.624843	0	0	0.0145938	0	0	0	0.0124417	0.0464153	0.0815219
d_Bacteria|p_Firmicutes|c_Bacilli|o_Lactobacillales|f_Streptococcaceae|g_Lactococcus|s_	0	0.0253107	0	0	0	0	0	0.0115641	0	0	0.0248922	0	0	0	0	0	0	0	0.0367438	0	0	0	0	0	0	0	0	0	0	0	0.0124417	0.00518478	0.00103681
d_Bacteria|p_Firmicutes|c_Bacilli|o_Lactobacillales|f_Streptococcaceae|g_Lactococcus|s_Lactococcus_garvieae	0	0	0	0	0	0	0	0.446045	0.0205883	0	0	0.00240647	0	0.013071	0	0	0.00915583	0	0.292113	0.326385	0	0	0	0.624843	0	0	0.0145938	0	0	0	0	0.0412305	0.0804851
d_Bacteria|p_Firmicutes|c_Bacilli|o_Lactobacillales|f_Streptococcaceae|g_Streptococcus	0.0299855	0.326508	0.0218254	0.0819878	0.523098	0.269481	0.193114	0.185026	0.0823531	0.0317984	0.424478	0.0746005	0.663031	1.99007	0.328349	0.126386	0.256363	0.234765	3.57517	0.205764	0.916268	0.152885	0	0.0627353	0.38743	1.15054	0.328789	4.92585	0.155894	0.426655	0.169207	0.495704	0.740168
d_Bacteria|p_Firmicutes|c_Bacilli|o_Lactobacillales|f_Streptococcaceae|g_Streptococcus|s_	0	0	0.0218254	0.0819878	0.0679348	0.160004	0	0.109033	0.0576472	0.0122302	0.0903981	0.0312841	0.054395	0.107836	0.143381	0.0774258	0.119026	0.0835605	2.27995	0.0312194	0.0443867	0.0443555	0	0.0451694	0.0303409	0.153946	0.0472152	4.82957	0	0	0.0136858	0.184101	0.436657
d_Bacteria|p_Firmicutes|c_Bacilli|o_Lactobacillales|f_Streptococcaceae|g_Streptococcus|s_Streptococcus_anginosus	0	0	0	0	0	0	0	0	0	0	0	0	0.0102909	0.0751585	0	0	0	0	0	0	0	0	0	0	0	0	0	0	0	0	0	0.00449734	0
d_Bacteria|p_Firmicutes|c_Bacilli|o_Lactobacillales|f_Streptococcaceae|g_Streptococcus|s_Streptococcus_constellatus	0	0	0	0	0	0.109477	0	0	0	0	0	0	0	0	0	0	0	0	0	0	0	0	0	0	0	0	0	0	0	0	0	0.00576193	0
d_Bacteria|p_Firmicutes|c_Bacilli|o_Lactobacillales|f_Streptococcaceae|g_Streptococcus|s_Streptococcus_mutans	0	0	0	0	0	0	0	0	0	0	0	0	0	0	0	0	0	0	0	0	0.0142671	0	0	0	0	0	0	0	0	0	0	0	0.00118893
d_Bacteria|p_Firmicutes|c_Bacilli|o_Lactobacillales|f_Streptococcaceae|g_Streptococcus|s_Streptococcus_parasanguinis	0.0299855	0.0784631	0	0	0.258152	0	0.0266365	0.0305623	0	0	0.0681261	0.0168453	0.0690963	0.343115	0.144623	0	0.0732467	0.0656547	0.372949	0.022705	0.141086	0.0679489	0	0	0.14587	0.465889	0.102156	0.0453741	0.0684411	0.060262	0.0833593	0.083024	0.100258
d_Bacteria|p_Firmicutes|c_Bacilli|o_Lactobacillales|f_Streptococcaceae|g_Streptococcus|s_Streptococcus_salivarius	0	0.248045	0	0	0.197011	0	0.166478	0.0454305	0.0247059	0.0195683	0.265954	0.0264712	0.529248	1.46396	0.0403454	0.0489604	0.0640908	0.0358116	0.922269	0.15184	0.716528	0.0405806	0	0.0175659	0.211219	0.530708	0.179418	0.0509075	0.0874525	0.366393	0.0721617	0.215702	0.202064
d_Bacteria|p_Firmicutes|c_Bacilli|o_Lactobacillales|f_Streptococcaceae|g_Streptococcus|s_Streptococcus_sobrinus	0	0	0	0	0	0	0	0	0	0	0	0	0	0	0	0	0	0.0497384	0	0	0	0	0	0	0	0	0	0	0	0	0	0.00261781	0
d_Bacteria|p_Firmicutes|c_Bacilli|o_RF39	0	0	0	0.489282	0.0543478	0.2372	0.123194	0	0.00411766	0.00611509	0.0262024	0	0	0	0	0	0	0.5133	0.127685	0	0.03329	0	0.0630769	0	0	0	0	0	0.163498	0.0265153	0.105754	0.0832338	0.0326779
d_Bacteria|p_Firmicutes|c_Bacilli|o_RF39|f_RF39	0	0	0	0.489282	0.0543478	0.2372	0.123194	0	0.00411766	0.00611509	0.0262024	0	0	0	0	0	0	0.5133	0.127685	0	0.03329	0	0.0630769	0	0	0	0	0	0.163498	0.0265153	0.105754	0.0832338	0.0326779
d_Bacteria|p_Firmicutes|c_Bacilli|o_RF39|f_RF39|g_RF39	0	0	0	0.489282	0.0543478	0.2372	0.123194	0	0.00411766	0.00611509	0.0262024	0	0	0	0	0	0	0.5133	0.127685	0	0.03329	0	0.0630769	0	0	0	0	0	0.163498	0.0265153	0.105754	0.0832338	0.0326779
d_Bacteria|p_Firmicutes|c_Bacilli|o_RF39|f_RF39|g_RF39|s_	0	0	0	0	0.0543478	0.116494	0	0	0	0	0	0	0	0	0	0	0	0	0	0	0	0	0	0	0	0	0	0	0	0.00361572	0	0.0089917	0.00030131
d_Bacteria|p_Firmicutes|c_Bacilli|o_RF39|f_RF39|g_RF39|s_gut_metagenome	0	0	0	0	0	0.120705	0.123194	0	0	0.00611509	0.0104809	0	0	0	0	0	0	0	0	0	0.03329	0	0.0514913	0	0	0	0	0	0.10076	0	0	0.0137103	0.0154618
d_Bacteria|p_Firmicutes|c_Bacilli|o_RF39|f_RF39|g_RF39|s_human_gut	0	0	0	0.330596	0	0	0	0	0	0	0.00917083	0	0	0	0	0	0	0.336231	0	0	0	0	0	0	0	0	0	0	0.0627376	0.00964192	0	0.0355789	0.00603163
d_Bacteria|p_Firmicutes|c_Bacilli|o_RF39|f_RF39|g_RF39|s_uncultured_bacterium	0	0	0	0.158686	0	0	0	0	0.00411766	0	0.00655059	0	0	0	0	0	0	0.177069	0.127685	0	0	0	0.0115855	0	0	0	0	0	0	0.0132576	0.0671851	0.024953	0.00766902
d_Bacteria|p_Firmicutes|c_Bacilli|o_RF39|f_RF39|g_RF39|s_uncultured_Lachnospiraceae	0	0	0	0	0	0	0	0	0	0	0	0	0	0	0	0	0	0	0	0	0	0	0	0	0	0	0	0	0	0	0.0385692	0	0.0032141
d_Bacteria|p_Firmicutes|c_Bacilli|o_Staphylococcales	0	0	0.00545636	0	0	0.0828093	0	0.00660808	0.012353	0.00978414	0	0.00561509	0.00735067	0.0228743	0.05338	0.0216337	0.0101731	0.0437698	0.0541971	0	0	0.00754988	0	0.00752823	0	0.0405121	0	0.00221337	0.0114068	0	0	0.0176845	0.00576753
d_Bacteria|p_Firmicutes|c_Bacilli|o_Staphylococcales|f_Gemellaceae	0	0	0.00545636	0	0	0.0828093	0	0.00660808	0.012353	0.00978414	0	0.00561509	0.00735067	0	0.05338	0.0216337	0.0071212	0.0437698	0.0257206	0	0	0.00754988	0	0	0	0.0405121	0	0	0.00380228	0	0	0.0148212	0.00432202
d_Bacteria|p_Firmicutes|c_Bacilli|o_Staphylococcales|f_Gemellaceae|g_Gemella	0	0	0.00545636	0	0	0.0828093	0	0.00660808	0.012353	0.00978414	0	0.00561509	0.00735067	0	0.05338	0.0216337	0.0071212	0.0437698	0.0257206	0	0	0.00754988	0	0	0	0.0405121	0	0	0.00380228	0	0	0.0148212	0.00432202
d_Bacteria|p_Firmicutes|c_Bacilli|o_Staphylococcales|f_Gemellaceae|g_Gemella|s_	0	0	0.00545636	0	0	0.0828093	0	0.00660808	0.012353	0.00978414	0	0.00561509	0.00735067	0	0.05338	0.0216337	0.0071212	0.0437698	0.0257206	0	0	0.00754988	0	0	0	0.0405121	0	0	0.00380228	0	0	0.0148212	0.00432202
d_Bacteria|p_Firmicutes|c_Bacilli|o_Staphylococcales|f_Staphylococcaceae	0	0	0	0	0	0	0	0	0	0	0	0	0	0.0228743	0	0	0.00305194	0	0.0284764	0	0	0	0	0.00752823	0	0	0	0.00221337	0.00760456	0	0	0.0028633	0.00144551
d_Bacteria|p_Firmicutes|c_Bacilli|o_Staphylococcales|f_Staphylococcaceae|g_Macrococcus	0	0	0	0	0	0	0	0	0	0	0	0	0	0.0228743	0	0	0	0	0	0	0	0	0	0	0	0	0	0	0	0	0	0.00120391	0
d_Bacteria|p_Firmicutes|c_Bacilli|o_Staphylococcales|f_Staphylococcaceae|g_Macrococcus|s_	0	0	0	0	0	0	0	0	0	0	0	0	0	0.0228743	0	0	0	0	0	0	0	0	0	0	0	0	0	0	0	0	0	0.00120391	0
d_Bacteria|p_Firmicutes|c_Bacilli|o_Staphylococcales|f_Staphylococcaceae|g_Staphylococcus	0	0	0	0	0	0	0	0	0	0	0	0	0	0	0	0	0.00305194	0	0.0284764	0	0	0	0	0.00752823	0	0	0	0.00221337	0.00760456	0	0	0.00165939	0.00144551
d_Bacteria|p_Firmicutes|c_Bacilli|o_Staphylococcales|f_Staphylococcaceae|g_Staphylococcus|s_	0	0	0	0	0	0	0	0	0	0	0	0	0	0	0	0	0.00305194	0	0.0284764	0	0	0	0	0.00752823	0	0	0	0.00221337	0.00760456	0	0	0.00165939	0.00144551
d_Bacteria|p_Firmicutes|c_Clostridia	44.3815	55.8379	18.227	49.4267	29.2867	24.7067	44.6361	27.179	66.8144	42.1586	25.2944	17.0378	36.158	17.6426	59.0042	39.2162	46.9135	70.7558	62.3817	30.7483	23.5043	55.3934	25.2552	37.9498	27.665	39.9692	66.9872	33.859	61.5817	43.5706	34.9375	40.8978	40.1184
d_Bacteria|p_Firmicutes|c_Clostridia|o_	0	0	0.0177332	0.0991788	0	0.0210532	0	0	0	0	0	0.00320862	0.0117611	0	0	0	0.0071212	0.055707	0	0	0.00475571	0	0	0	0	0	0	0	0.112167	0.00482096	0.0348367	0.011356	0.0130484
d_Bacteria|p_Firmicutes|c_Clostridia|o_|f_	0	0	0.0177332	0.0991788	0	0.0210532	0	0	0	0	0	0.00320862	0.0117611	0	0	0	0.0071212	0.055707	0	0	0.00475571	0	0	0	0	0	0	0	0.112167	0.00482096	0.0348367	0.011356	0.0130484
d_Bacteria|p_Firmicutes|c_Clostridia|o_|f_|g_	0	0	0.0177332	0.0991788	0	0.0210532	0	0	0	0	0	0.00320862	0.0117611	0	0	0	0.0071212	0.055707	0	0	0.00475571	0	0	0	0	0	0	0	0.112167	0.00482096	0.0348367	0.011356	0.0130484
d_Bacteria|p_Firmicutes|c_Clostridia|o_|f_|g_|s_	0	0	0.0177332	0.0991788	0	0.0210532	0	0	0	0	0	0.00320862	0.0117611	0	0	0	0.0071212	0.055707	0	0	0.00475571	0	0	0	0	0	0	0	0.112167	0.00482096	0.0348367	0.011356	0.0130484
d_Bacteria|p_Firmicutes|c_Clostridia|o_Caldicoprobacterales	0	0	0	0	0	0	0	0	0	0	0	0	0	0	0	0	0	0.00795814	0	0	0	0	0	0	0	0	0	0	0	0	0	0.000418849	0
d_Bacteria|p_Firmicutes|c_Clostridia|o_Caldicoprobacterales|f_Caldicoprobacteraceae	0	0	0	0	0	0	0	0	0	0	0	0	0	0	0	0	0	0.00795814	0	0	0	0	0	0	0	0	0	0	0	0	0	0.000418849	0
d_Bacteria|p_Firmicutes|c_Clostridia|o_Caldicoprobacterales|f_Caldicoprobacteraceae|g_Caldicoprobacter	0	0	0	0	0	0	0	0	0	0	0	0	0	0	0	0	0	0.00795814	0	0	0	0	0	0	0	0	0	0	0	0	0	0.000418849	0
d_Bacteria|p_Firmicutes|c_Clostridia|o_Caldicoprobacterales|f_Caldicoprobacteraceae|g_Caldicoprobacter|s_uncultured_bacterium	0	0	0	0	0	0	0	0	0	0	0	0	0	0	0	0	0	0.00795814	0	0	0	0	0	0	0	0	0	0	0	0	0	0.000418849	0
d_Bacteria|p_Firmicutes|c_Clostridia|o_Christensenellales	2.0585	0.0126553	0.568825	2.50195	0.3125	0.784583	1.02883	0.0503866	0.168824	0.9405	0.66292	0.146795	0.959998	0.970525	0.763458	0.21406	0.830129	4.32127	0.497878	0.306518	2.06398	0.203847	0.339843	0.159348	0.660497	0	0.256679	0.0796813	0.741445	1.35228	0.2986	0.936557	0.53856
d_Bacteria|p_Firmicutes|c_Clostridia|o_Christensenellales|f_Christensenellaceae	2.0585	0.0126553	0.568825	2.50195	0.3125	0.784583	1.02883	0.0503866	0.168824	0.9405	0.66292	0.146795	0.959998	0.970525	0.763458	0.21406	0.830129	4.32127	0.497878	0.306518	2.06398	0.203847	0.339843	0.159348	0.660497	0	0.256679	0.0796813	0.741445	1.35228	0.2986	0.936557	0.53856
d_Bacteria|p_Firmicutes|c_Clostridia|o_Christensenellales|f_Christensenellaceae|g_	0	0	0	0	0	0	0	0	0.00686276	0	0	0	0	0	0.00434488	0	0.00813852	0	0	0	0	0	0	0	0.00583478	0	0	0	0	0	0	0.00101822	0.000486232
d_Bacteria|p_Firmicutes|c_Clostridia|o_Christensenellales|f_Christensenellaceae|g_|s_	0	0	0	0	0	0	0	0	0.00686276	0	0	0	0	0	0.00434488	0	0.00813852	0	0	0	0	0	0	0	0.00583478	0	0	0	0	0	0	0.00101822	0.000486232
d_Bacteria|p_Firmicutes|c_Clostridia|o_Christensenellales|f_Christensenellaceae|g_Catabacter	0	0	0.0109127	0	0	0	0	0	0.0137255	0	0	0	0	0	0	0	0	0	0	0	0	0	0	0	0.0140035	0	0	0	0.0095057	0	0	0.00129675	0.0019591
d_Bacteria|p_Firmicutes|c_Clostridia|o_Christensenellales|f_Christensenellaceae|g_Catabacter|s_Catabacter_hongkongensis	0	0	0.0109127	0	0	0	0	0	0.0137255	0	0	0	0	0	0	0	0	0	0	0	0	0	0	0	0.0140035	0	0	0	0.0095057	0	0	0.00129675	0.0019591
d_Bacteria|p_Firmicutes|c_Clostridia|o_Christensenellales|f_Christensenellaceae|g_Christensenella	0.0104949	0	0.00818453	0.0899221	0	0	0	0	0	0.00366905	0	0.025669	0	0	0.00744837	0	0.0661255	0	0	0	0	0	0	0	0	0	0	0.0166003	0	0	0	0.0111323	0.00138336
d_Bacteria|p_Firmicutes|c_Clostridia|o_Christensenellales|f_Christensenellaceae|g_Christensenella|s_	0	0	0.00818453	0	0	0	0	0	0	0	0	0.025669	0	0	0	0	0	0	0	0	0	0	0	0	0	0	0	0	0	0	0	0.00178176	0
d_Bacteria|p_Firmicutes|c_Clostridia|o_Christensenellales|f_Christensenellaceae|g_Christensenella|s_Christensenella_massiliensis	0	0	0	0	0	0	0	0	0	0.00366905	0	0	0	0	0	0	0.0406926	0	0	0	0	0	0	0	0	0	0	0	0	0	0	0.00233482	0
d_Bacteria|p_Firmicutes|c_Clostridia|o_Christensenellales|f_Christensenellaceae|g_Christensenella|s_Christensenella_minuta	0.0104949	0	0	0.0899221	0	0	0	0	0	0	0	0	0	0	0.00744837	0	0.0254329	0	0	0	0	0	0	0	0	0	0	0.0166003	0	0	0	0.0070157	0.00138336
d_Bacteria|p_Firmicutes|c_Clostridia|o_Christensenellales|f_Christensenellaceae|g_Christensenellaceae	0	0	0	0	0	0.00561419	0.029966	0	0	0	0	0	0	0	0.00620698	0	0.00610389	0	0	0	0	0	0	0	0	0	0	0	0	0	0	0.00252058	0
d_Bacteria|p_Firmicutes|c_Clostridia|o_Christensenellales|f_Christensenellaceae|g_Christensenellaceae_R-7_group	2.04801	0.0126553	0.540179	2.40806	0.3125	0.773355	0.988879	0.0503866	0.133138	0.936831	0.66292	0.121126	0.959998	0.960722	0.740492	0.21406	0.720259	4.32127	0.466646	0.306518	2.05288	0.203847	0.330832	0.159348	0.600983	0	0.256679	0.063081	0.722433	1.35228	0.2986	0.914289	0.528957
d_Bacteria|p_Firmicutes|c_Clostridia|o_Christensenellales|f_Christensenellaceae|g_Christensenellaceae_R-7_group|s_	1.47678	0	0.0204613	1.21263	0.230978	0.374747	0.566025	0	0	0.737479	0.499155	0	0.77035	0.803869	0.117312	0.0318812	0.254329	2.75949	0.383972	0.262527	0.667385	0.101923	0.244584	0.159348	0.464449	0	0	0	0.252852	0.923214	0.0547434	0.538919	0.260919
d_Bacteria|p_Firmicutes|c_Clostridia|o_Christensenellales|f_Christensenellaceae|g_Christensenellaceae_R-7_group|s_bacterium_YE57	0	0	0	0	0	0.0336852	0.179796	0	0	0.0880572	0	0.00641725	0.0044104	0	0	0	0	0.025864	0	0	0.00792619	0	0	0	0.00933565	0	0	0.00221337	0.0912548	0	0	0.0178016	0.0092275
d_Bacteria|p_Firmicutes|c_Clostridia|o_Christensenellales|f_Christensenellaceae|g_Christensenellaceae_R-7_group|s_Christensenella_sp.	0	0	0	0	0	0	0.00998868	0	0	0	0	0	0	0	0	0	0	0	0	0	0	0	0	0	0	0	0	0	0	0	0	0.00052572	0
d_Bacteria|p_Firmicutes|c_Clostridia|o_Christensenellales|f_Christensenellaceae|g_Christensenellaceae_R-7_group|s_gut_metagenome	0	0	0	0	0	0	0	0	0	0	0	0	0.0044104	0	0	0	0	0	0	0	0	0	0	0	0	0	0	0	0	0	0	0.000232126	0
d_Bacteria|p_Firmicutes|c_Clostridia|o_Christensenellales|f_Christensenellaceae|g_Christensenellaceae_R-7_group|s_human_gut	0.416798	0.0126553	0.184152	0.728634	0	0.147373	0.029966	0.00495606	0	0.0134532	0	0	0.0235221	0	0	0	0	0.419792	0	0.00567625	0.420088	0	0	0	0	0	0	0	0.155894	0	0	0.104279	0.0484715
d_Bacteria|p_Firmicutes|c_Clostridia|o_Christensenellales|f_Christensenellaceae|g_Christensenellaceae_R-7_group|s_uncultured_Clostridium	0	0	0	0	0	0	0	0	0	0	0	0	0.00588054	0	0	0	0.0213636	0.00994768	0	0	0	0	0	0	0	0	0	0	0	0	0	0.00195746	0
d_Bacteria|p_Firmicutes|c_Clostridia|o_Christensenellales|f_Christensenellaceae|g_Christensenellaceae_R-7_group|s_uncultured_marine	0.0149927	0	0	0.0105791	0	0	0	0	0.00411766	0	0	0	0	0	0	0	0	0	0	0	0	0	0	0	0	0	0	0	0	0	0.00248834	0.0015626	0.000207361
d_Bacteria|p_Firmicutes|c_Clostridia|o_Christensenellales|f_Christensenellaceae|g_Christensenellaceae_R-7_group|s_uncultured_organism	0	0	0	0	0	0	0	0	0	0	0	0	0	0	0.00620698	0	0.00915583	0.0198954	0	0	0	0	0	0	0	0	0	0	0.00570342	0	0	0.00185569	0.000475285
d_Bacteria|p_Firmicutes|c_Clostridia|o_Christensenellales|f_Christensenellaceae|g_Christensenellaceae_R-7_group|s_uncultured_prokaryote	0.139432	0	0.335566	0.456222	0.0815217	0.160004	0.186455	0.0454305	0.12902	0.0978414	0.163765	0.114708	0.102909	0.156852	0.509593	0.182178	0.385562	0.933092	0.0826735	0.0383147	0.0618243	0.101923	0.086248	0	0.0245061	0	0.245519	0.0608676	0.211027	0.409782	0.0435459	0.224359	0.106963
d_Bacteria|p_Firmicutes|c_Clostridia|o_Christensenellales|f_Christensenellaceae|g_Christensenellaceae_R-7_group|s_uncultured_soil	0	0	0	0	0	0	0	0	0	0	0	0	0	0	0	0	0	0	0	0	0	0	0	0	0	0	0	0	0.00570342	0	0	0	0.000475285
d_Bacteria|p_Firmicutes|c_Clostridia|o_Christensenellales|f_Christensenellaceae|g_Christensenellaceae_R-7_group|s_uncultured_spirochete	0	0	0	0	0	0.0575455	0.0166478	0	0	0	0	0	0.0485144	0	0.107381	0	0.0498484	0.153194	0	0	0.89566	0	0	0	0.102692	0	0.0111599	0	0	0.0192838	0.197823	0.0227964	0.102218
d_Bacteria|p_Firmicutes|c_Clostridia|o_Christensenellales|f_Christensenellaceae|g_Christensenellaceae|s_Christensenella_sp.	0	0	0	0	0	0.00561419	0.029966	0	0	0	0	0	0	0	0.00620698	0	0.00610389	0	0	0	0	0	0	0	0	0	0	0	0	0	0	0.00252058	0
d_Bacteria|p_Firmicutes|c_Clostridia|o_Christensenellales|f_Christensenellaceae|g_uncultured	0	0	0.00954862	0.00396715	0	0.00561419	0.00998868	0	0.0150981	0	0	0	0	0.00980328	0.00496558	0	0.0295021	0	0.0312322	0	0.0110967	0	0.00901098	0	0.0396765	0	0	0	0.0095057	0	0	0.00630105	0.00577416
d_Bacteria|p_Firmicutes|c_Clostridia|o_Christensenellales|f_Christensenellaceae|g_uncultured|s_	0	0	0	0	0	0	0	0	0	0	0	0	0	0.00980328	0	0	0	0	0	0	0	0	0	0	0.00933565	0	0	0	0	0	0	0.000515962	0.000777971
d_Bacteria|p_Firmicutes|c_Clostridia|o_Christensenellales|f_Christensenellaceae|g_uncultured|s_uncultured_bacterium	0	0	0.00954862	0.00396715	0	0.00561419	0.00998868	0	0.0150981	0	0	0	0	0	0.00496558	0	0.0295021	0	0.0312322	0	0.0110967	0	0.00901098	0	0.0303409	0	0	0	0.0095057	0	0	0.00578509	0.00499618
d_Bacteria|p_Firmicutes|c_Clostridia|o_Clostridia	0	0	0	0.00925669	0	0	0	0	0	0	0	0	0	0	0	0	0	0	0	0	0	0	0	0	0	0	0	0	0	0	0	0.000487194	0
d_Bacteria|p_Firmicutes|c_Clostridia|o_Clostridia_UCG-014	1.12146	1.18201	0.697049	0.137528	0.0543478	0.0308781	0.90897	0	0.027451	0.606617	0.817514	0	0.718896	0	0	0	0	2.9286	0.931455	0.302261	0.927364	0.0169872	0.847032	0.0476788	0.432941	0	0.0884211	0	0.136882	0.0831616	1.86998	0.534882	0.396059
d_Bacteria|p_Firmicutes|c_Clostridia|o_Clostridia_UCG-014|f_Clostridia_UCG-014	1.12146	1.18201	0.697049	0.137528	0.0543478	0.0308781	0.90897	0	0.027451	0.606617	0.817514	0	0.718896	0	0	0	0	2.9286	0.931455	0.302261	0.927364	0.0169872	0.847032	0.0476788	0.432941	0	0.0884211	0	0.136882	0.0831616	1.86998	0.534882	0.396059
d_Bacteria|p_Firmicutes|c_Clostridia|o_Clostridia_UCG-014|f_Clostridia_UCG-014|g_Clostridia_UCG-014	1.12146	1.18201	0.697049	0.137528	0.0543478	0.0308781	0.90897	0	0.027451	0.606617	0.817514	0	0.718896	0	0	0	0	2.9286	0.931455	0.302261	0.927364	0.0169872	0.847032	0.0476788	0.432941	0	0.0884211	0	0.136882	0.0831616	1.86998	0.534882	0.396059
d_Bacteria|p_Firmicutes|c_Clostridia|o_Clostridia_UCG-014|f_Clostridia_UCG-014|g_Clostridia_UCG-014|s_	1.12146	1.03521	0.18006	0.137528	0.0543478	0.0308781	0.90897	0	0.027451	0.606617	0.817514	0	0.718896	0	0	0	0	2.81121	0.931455	0.302261	0.927364	0.0169872	0.847032	0.0188206	0.432941	0	0.0884211	0	0.136882	0.0831616	1.85008	0.493768	0.391996
d_Bacteria|p_Firmicutes|c_Clostridia|o_Clostridia_UCG-014|f_Clostridia_UCG-014|g_Clostridia_UCG-014|s_uncultured_bacterium	0	0.146802	0	0	0	0	0	0	0	0	0	0	0	0	0	0	0	0	0	0	0	0	0	0.0225847	0	0	0	0	0	0	0.00248834	0.00772642	0.00208942
d_Bacteria|p_Firmicutes|c_Clostridia|o_Clostridia_UCG-014|f_Clostridia_UCG-014|g_Clostridia_UCG-014|s_uncultured_organism	0	0	0.51699	0	0	0	0	0	0	0	0	0	0	0	0	0	0	0	0	0	0	0	0	0.00627353	0	0	0	0	0	0	0	0.02721	0.000522794
d_Bacteria|p_Firmicutes|c_Clostridia|o_Clostridia_UCG-014|f_Clostridia_UCG-014|g_Clostridia_UCG-014|s_uncultured_Ruminococcaceae	0	0	0	0	0	0	0	0	0	0	0	0	0	0	0	0	0	0.117383	0	0	0	0	0	0	0	0	0	0	0	0	0.0174184	0.00617803	0.00145153
d_Bacteria|p_Firmicutes|c_Clostridia|o_Clostridia_vadinBB60_group	0.251878	0	0	0.0251253	0	0.0224568	0.0699208	0	0.00823531	0	0	0	0.0161715	0	0	0	0.0885064	0.742097	0.00643016	0.00567625	0.0507276	0	0	0	0.0233391	0	0	0	0	0.00482096	0.0659409	0.06478	0.0125421
d_Bacteria|p_Firmicutes|c_Clostridia|o_Clostridia_vadinBB60_group|f_Clostridia_vadinBB60_group	0.251878	0	0	0.0251253	0	0.0224568	0.0699208	0	0.00823531	0	0	0	0.0161715	0	0	0	0.0885064	0.742097	0.00643016	0.00567625	0.0507276	0	0	0	0.0233391	0	0	0	0	0.00482096	0.0659409	0.06478	0.0125421
d_Bacteria|p_Firmicutes|c_Clostridia|o_Clostridia_vadinBB60_group|f_Clostridia_vadinBB60_group|g_Clostridia_vadinBB60_group	0.251878	0	0	0.0251253	0	0.0224568	0.0699208	0	0.00823531	0	0	0	0.0161715	0	0	0	0.0885064	0.742097	0.00643016	0.00567625	0.0507276	0	0	0	0.0233391	0	0	0	0	0.00482096	0.0659409	0.06478	0.0125421
d_Bacteria|p_Firmicutes|c_Clostridia|o_Clostridia_vadinBB60_group|f_Clostridia_vadinBB60_group|g_Clostridia_vadinBB60_group;_	0.251878	0	0	0	0	0	0	0	0	0	0	0	0.0044104	0	0	0	0	0.00596861	0	0.00567625	0.0301195	0	0	0	0	0	0	0	0	0	0	0.013803	0.00298298
d_Bacteria|p_Firmicutes|c_Clostridia|o_Clostridia_vadinBB60_group|f_Clostridia_vadinBB60_group|g_Clostridia_vadinBB60_group|s_gut_metagenome	0	0	0	0.00925669	0	0	0.00998868	0	0	0	0	0	0	0	0	0	0	0	0	0	0	0	0	0	0	0	0	0	0	0	0.022395	0.00101291	0.00186625
d_Bacteria|p_Firmicutes|c_Clostridia|o_Clostridia_vadinBB60_group|f_Clostridia_vadinBB60_group|g_Clostridia_vadinBB60_group|s_metagenome	0	0	0	0	0	0	0.0599321	0	0	0	0	0	0	0	0	0	0.0885064	0.736128	0	0	0	0	0	0	0	0	0	0	0	0	0	0.0465561	0
d_Bacteria|p_Firmicutes|c_Clostridia|o_Clostridia_vadinBB60_group|f_Clostridia_vadinBB60_group|g_Clostridia_vadinBB60_group|s_uncultured_bacterium	0	0	0	0	0	0	0	0	0.00823531	0	0	0	0	0	0	0	0	0	0.00643016	0	0	0	0	0	0.0163374	0	0	0	0	0	0.037325	0.000771867	0.00447187
d_Bacteria|p_Firmicutes|c_Clostridia|o_Clostridia_vadinBB60_group|f_Clostridia_vadinBB60_group|g_Clostridia_vadinBB60_group|s_uncultured_Clostridia	0	0	0	0.0158686	0	0	0	0	0	0	0	0	0	0	0	0	0	0	0	0	0	0	0	0	0	0	0	0	0	0	0	0.00083519	0
d_Bacteria|p_Firmicutes|c_Clostridia|o_Clostridia_vadinBB60_group|f_Clostridia_vadinBB60_group|g_Clostridia_vadinBB60_group|s_uncultured_organism	0	0	0	0	0	0.0028071	0	0	0	0	0	0	0	0	0	0	0	0	0	0	0	0	0	0	0	0	0	0	0	0.00482096	0	0.000147742	0.000401747
d_Bacteria|p_Firmicutes|c_Clostridia|o_Clostridia_vadinBB60_group|f_Clostridia_vadinBB60_group|g_Clostridia_vadinBB60_group|s_uncultured_Thermoanaerobacterales	0	0	0	0	0	0.0196497	0	0	0	0	0	0	0.0117611	0	0	0	0	0	0	0	0.0206081	0	0	0	0.00700174	0	0	0	0	0	0.00622084	0.0016532	0.00281922
d_Bacteria|p_Firmicutes|c_Clostridia|o_Clostridia|f_Hungateiclostridiaceae	0	0	0	0.00925669	0	0	0	0	0	0	0	0	0	0	0	0	0	0	0	0	0	0	0	0	0	0	0	0	0	0	0	0.000487194	0
d_Bacteria|p_Firmicutes|c_Clostridia|o_Clostridia|f_Hungateiclostridiaceae|g_Ruminiclostridium	0	0	0	0.00925669	0	0	0	0	0	0	0	0	0	0	0	0	0	0	0	0	0	0	0	0	0	0	0	0	0	0	0	0.000487194	0
d_Bacteria|p_Firmicutes|c_Clostridia|o_Clostridia|f_Hungateiclostridiaceae|g_Ruminiclostridium|s_uncultured_organism	0	0	0	0.00925669	0	0	0	0	0	0	0	0	0	0	0	0	0	0	0	0	0	0	0	0	0	0	0	0	0	0	0	0.000487194	0
d_Bacteria|p_Firmicutes|c_Clostridia|o_Clostridiales	0.175415	0.172113	0.0122768	1.08568	4.4837	0.0350887	0.0965572	1.84283	0.304706	0.530789	2.47481	0.31605	0.98205	0.0424809	0.211037	0.598911	0.913549	0.819688	3.64039	0.0468291	0.201325	0.00849361	0.126154	0.991217	0.275402	0.020256	0.268697	2.14697	0.026616	0.642393	0.165474	0.986217	0.409985
d_Bacteria|p_Firmicutes|c_Clostridia|o_Clostridiales|f_Clostridiaceae	0.175415	0.172113	0.0122768	1.08568	4.4837	0.0350887	0.0965572	1.84283	0.304706	0.530789	2.47481	0.31605	0.98205	0.0424809	0.211037	0.598911	0.913549	0.819688	3.64039	0.0468291	0.201325	0.00849361	0.126154	0.991217	0.275402	0.020256	0.268697	2.14697	0.026616	0.642393	0.165474	0.986217	0.409985
d_Bacteria|p_Firmicutes|c_Clostridia|o_Clostridiales|f_Clostridiaceae|g_Clostridium_sensu_stricto_1	0.175415	0.172113	0.0122768	1.08568	4.4837	0.0350887	0.0965572	1.84283	0.304706	0.525897	2.47481	0.31605	0.98205	0.0424809	0.211037	0.598911	0.913549	0.819688	3.64039	0.0468291	0.201325	0.00849361	0.126154	0.991217	0.275402	0.020256	0.268697	2.14697	0.026616	0.642393	0.165474	0.985959	0.409985
d_Bacteria|p_Firmicutes|c_Clostridia|o_Clostridiales|f_Clostridiaceae|g_Clostridium_sensu_stricto_1|s_	0.175415	0.172113	0.0122768	1.08568	4.4837	0.0350887	0.0965572	1.82548	0.304706	0.406042	2.47481	0.31605	0.98205	0.0424809	0.211037	0.598911	0.893202	0.819688	3.64039	0.0468291	0.201325	0.00849361	0.126154	0.991217	0.275402	0	0.262688	2.03741	0.026616	0.642393	0.165474	0.977667	0.398666
d_Bacteria|p_Firmicutes|c_Clostridia|o_Clostridiales|f_Clostridiaceae|g_Clostridium_sensu_stricto_1|s_Clostridium_butyricum	0	0	0	0	0	0	0	0.0173462	0	0.0244603	0	0	0	0	0	0	0	0	0	0	0	0	0	0	0	0	0.0060092	0	0	0	0	0.00220034	0.000500767
d_Bacteria|p_Firmicutes|c_Clostridia|o_Clostridiales|f_Clostridiaceae|g_Clostridium_sensu_stricto_1|s_Clostridium_paraputrificum	0	0	0	0	0	0	0	0	0	0.0953953	0	0	0	0	0	0	0.0203463	0	0	0	0	0	0	0	0	0.020256	0	0.109562	0	0	0	0.00609166	0.0108181
d_Bacteria|p_Firmicutes|c_Clostridia|o_Clostridiales|f_Clostridiaceae|g_Clostridium_sensu_stricto_11	0	0	0	0	0	0	0	0	0	0.00489207	0	0	0	0	0	0	0	0	0	0	0	0	0	0	0	0	0	0	0	0	0	0.000257477	0
d_Bacteria|p_Firmicutes|c_Clostridia|o_Clostridiales|f_Clostridiaceae|g_Clostridium_sensu_stricto_11|s_Clostridium_amazonense	0	0	0	0	0	0	0	0	0	0.00489207	0	0	0	0	0	0	0	0	0	0	0	0	0	0	0	0	0	0	0	0	0	0.000257477	0
d_Bacteria|p_Firmicutes|c_Clostridia|o_Eubacteriales	0	0	0	0.00661192	0	0	0	0	0.0205883	0	0	0.00802156	0	0	0	0	0	0.00795814	0	0.00425719	0	0	0	0	0	0	0	0	0.00380228	0	0	0.00227263	0.000671623
d_Bacteria|p_Firmicutes|c_Clostridia|o_Eubacteriales|f_Eubacteriaceae	0	0	0	0.00661192	0	0	0	0	0.0205883	0	0	0.00802156	0	0	0	0	0	0.00795814	0	0.00425719	0	0	0	0	0	0	0	0	0.00380228	0	0	0.00227263	0.000671623
d_Bacteria|p_Firmicutes|c_Clostridia|o_Eubacteriales|f_Eubacteriaceae|g_Eubacterium	0	0	0	0.00661192	0	0	0	0	0.0205883	0	0	0.00802156	0	0	0	0	0	0.00795814	0	0.00425719	0	0	0	0	0	0	0	0	0.00380228	0	0	0.00227263	0.000671623
d_Bacteria|p_Firmicutes|c_Clostridia|o_Eubacteriales|f_Eubacteriaceae|g_Eubacterium|s_	0	0	0	0.00661192	0	0	0	0	0.0205883	0	0	0.00802156	0	0	0	0	0	0.00795814	0	0.00425719	0	0	0	0	0	0	0	0	0.00380228	0	0	0.00227263	0.000671623
d_Bacteria|p_Firmicutes|c_Clostridia|o_Lachnospirales	9.97166	35.7665	7.86397	10.1731	5.08832	9.77852	20.3503	7.49025	31.0691	20.2385	10.9146	7.50818	12.28	4.24155	17.9673	19.0456	11.4428	26.2738	21.2232	13.4073	7.82315	17.1429	16.046	13.8607	6.53612	7.68919	28.615	12.0662	9.91255	14.0736	8.30731	15.1941	12.9567
d_Bacteria|p_Firmicutes|c_Clostridia|o_Lachnospirales|f_Defluviitaleaceae	0	0	0	0.0211581	0	0	0	0	0	0.00611509	0	0.00240647	0	0	0	0	0.0152597	0	0.00918594	0	0.00475571	0	0.00514913	0	0	0	0	0	0.0171103	0	0.0037325	0.0028487	0.0025623
d_Bacteria|p_Firmicutes|c_Clostridia|o_Lachnospirales|f_Defluviitaleaceae|g_Defluviitaleaceae_UCG-011	0	0	0	0.0211581	0	0	0	0	0	0.00611509	0	0.00240647	0	0	0	0	0.0152597	0	0.00918594	0	0.00475571	0	0.00514913	0	0	0	0	0	0.0171103	0	0.0037325	0.0028487	0.0025623
d_Bacteria|p_Firmicutes|c_Clostridia|o_Lachnospirales|f_Defluviitaleaceae|g_Defluviitaleaceae_UCG-011|s_uncultured_bacterium	0	0	0	0.0211581	0	0	0	0	0	0.00611509	0	0.00240647	0	0	0	0	0.0152597	0	0.00918594	0	0.00475571	0	0.00514913	0	0	0	0	0	0.0171103	0	0.0037325	0.0028487	0.0025623
d_Bacteria|p_Firmicutes|c_Clostridia|o_Lachnospirales|f_Lachnospiraceae	9.97166	35.7665	7.86397	10.1519	5.08832	9.77852	20.3503	7.49025	31.0691	20.2324	10.9146	7.50578	12.28	4.24155	17.9673	19.0456	11.4275	26.2738	21.214	13.4073	7.8184	17.1429	16.0408	13.8607	6.53612	7.68919	28.615	12.0662	9.89544	14.0736	8.30358	15.1912	12.9541
d_Bacteria|p_Firmicutes|c_Clostridia|o_Lachnospirales|f_Lachnospiraceae|g_	1.2279	3.10562	0.892114	1.68472	1.31114	0.339659	1.95112	1.05977	2.80138	3.11502	3.02113	0.741994	1.54658	0.303902	1.39285	3.11981	0.871839	3.54137	6.10865	6.05514	0.259979	2.91425	1.11479	0.868256	0.542635	1.21131	1.07651	0.340859	1.37452	2.90583	1.11851	2.00719	1.64855
d_Bacteria|p_Firmicutes|c_Clostridia|o_Lachnospirales|f_Lachnospiraceae|g_|s_	1.2279	3.10562	0.892114	1.68472	1.31114	0.339659	1.95112	1.05977	2.80138	3.11502	3.02113	0.741994	1.54658	0.303902	1.39285	3.11981	0.871839	3.54137	6.10865	6.05514	0.259979	2.91425	1.11479	0.868256	0.542635	1.21131	1.07651	0.340859	1.37452	2.90583	1.11851	2.00719	1.64855
d_Bacteria|p_Firmicutes|c_Clostridia|o_Lachnospirales|f_Lachnospiraceae|g_[Eubacterium]_eligens_group	0.0584716	0.303728	0.151414	0.263154	0	0	0.146501	0.00743408	0.461177	0.381581	0.132322	1.13585	0.0617456	0	1.67154	0.0500991	0.0427272	0.143247	0.109313	0.105011	0.0364605	0.293501	0.0386185	0.0803011	0	0	0.218907	0.0332005	0.551331	0.185607	0.5014	0.26949	0.170361
d_Bacteria|p_Firmicutes|c_Clostridia|o_Lachnospirales|f_Lachnospiraceae|g_[Eubacterium]_eligens_group|s_	0.0584716	0.303728	0.151414	0.263154	0	0	0.146501	0.00743408	0.461177	0.381581	0.132322	1.13585	0.0617456	0	1.67154	0.0500991	0.0427272	0.143247	0.109313	0.105011	0.0364605	0.293501	0.0386185	0.0803011	0	0	0.218907	0.0332005	0.551331	0.185607	0.5014	0.26949	0.170361
d_Bacteria|p_Firmicutes|c_Clostridia|o_Lachnospirales|f_Lachnospiraceae|g_[Eubacterium]_fissicatena_group	0.0314847	0	0.0381945	0.629455	0	0.0140355	0	0	0.0205883	0	0	0	0	0	0	0	0	0	0	0	0	0	0	0	0	0	0	0.0143869	0	0	0	0.0386188	0.00119891
d_Bacteria|p_Firmicutes|c_Clostridia|o_Lachnospirales|f_Lachnospiraceae|g_[Eubacterium]_fissicatena_group|s_	0.0314847	0	0.0381945	0.629455	0	0.0140355	0	0	0.0205883	0	0	0	0	0	0	0	0	0	0	0	0	0	0	0	0	0	0	0.0143869	0	0	0	0.0386188	0.00119891
d_Bacteria|p_Firmicutes|c_Clostridia|o_Lachnospirales|f_Lachnospiraceae|g_[Eubacterium]_hallii_group	0.158923	0.113898	0.0873017	0.554079	0.0679348	0.320009	0.0266365	0.187504	0.492746	0.0354675	0.0615755	0.0481294	0.179356	0.405202	0.211037	0.138911	0.443549	0.503352	0.485018	0.0993345	0.412162	0.245371	0.0720878	0.0476788	0.028007	0.315994	0.119326	0.202523	0.351711	0.0216943	0.0597201	0.237928	0.164634
d_Bacteria|p_Firmicutes|c_Clostridia|o_Lachnospirales|f_Lachnospiraceae|g_[Eubacterium]_hallii_group|s_	0.158923	0.113898	0.0873017	0.554079	0.0679348	0.320009	0.0266365	0.187504	0.492746	0.0354675	0.0615755	0.0481294	0.179356	0.405202	0.211037	0.138911	0.443549	0.503352	0.485018	0.0993345	0.412162	0.245371	0.0720878	0.0476788	0.028007	0.315994	0.119326	0.202523	0.351711	0.0216943	0.0597201	0.237928	0.164634
d_Bacteria|p_Firmicutes|c_Clostridia|o_Lachnospirales|f_Lachnospiraceae|g_[Eubacterium]_ruminantium_group	0.616201	1.64266	0.182788	0.211581	0	0.102459	0	0	0.367844	0.178561	0.0707464	0.0906437	0	0	0.412143	0.318812	0.50764	1.06241	0.857967	0	0	0.21989	0.00386185	0.122961	0.0443443	0	6.15171	0	0.00570342	0.0843668	0.144323	0.348551	0.564763
d_Bacteria|p_Firmicutes|c_Clostridia|o_Lachnospirales|f_Lachnospiraceae|g_[Eubacterium]_ruminantium_group|s_uncultured_bacterium	0.616201	1.64266	0.182788	0.211581	0	0.102459	0	0	0.367844	0.178561	0.0707464	0.0906437	0	0	0.412143	0.318812	0.50764	1.06241	0.857967	0	0	0.21989	0.00386185	0.122961	0.0443443	0	6.15171	0	0.00570342	0.0843668	0.144323	0.348551	0.564763
d_Bacteria|p_Firmicutes|c_Clostridia|o_Lachnospirales|f_Lachnospiraceae|g_[Eubacterium]_ventriosum_group	0.163421	3.13853	0.03001	0.0555401	0.149457	0.0505277	0	0.0223023	1.10353	0.00856112	0	0.0264712	0.0779171	0	0.101174	0	0.102749	0.0716233	0.0661388	0.341994	0	1.32689	0.050204	0.165621	0.0186713	0.0162048	0.0789781	0.00774679	0.102662	0.142218	0.404355	0.271997	0.221295
d_Bacteria|p_Firmicutes|c_Clostridia|o_Lachnospirales|f_Lachnospiraceae|g_[Eubacterium]_ventriosum_group|s_	0.163421	2.30074	0	0.0555401	0	0.0140355	0	0.0223023	1.10353	0	0	0.0264712	0.0396936	0	0.0372419	0	0.00813852	0.0278535	0.0128603	0.341994	0	1.30613	0.050204	0.165621	0.0186713	0.0162048	0.0789781	0.00774679	0.102662	0.0060262	0.0933126	0.200623	0.182296
d_Bacteria|p_Firmicutes|c_Clostridia|o_Lachnospirales|f_Lachnospiraceae|g_[Eubacterium]_ventriosum_group|s_uncultured_bacterium	0	0.837784	0.03001	0	0.149457	0.0364923	0	0	0	0.00856112	0	0	0.0382235	0	0	0	0.0946103	0.0437698	0.0532785	0	0	0.0207622	0	0	0	0	0	0	0	0.136192	0.311042	0.0680098	0.0389997
d_Bacteria|p_Firmicutes|c_Clostridia|o_Lachnospirales|f_Lachnospiraceae|g_[Eubacterium]_ventriosum_group|s_uncultured_Lachnospiraceae	0	0	0	0	0	0	0	0	0	0	0	0	0	0	0.0639319	0	0	0	0	0	0	0	0	0	0	0	0	0	0	0	0	0.00336484	0
d_Bacteria|p_Firmicutes|c_Clostridia|o_Lachnospirales|f_Lachnospiraceae|g_[Eubacterium]_xylanophilum_group	0	3.0221	0	0	0	0	0.0932277	0.00578207	0	0.0073381	0.077297	0	0	0	0	0	0	0.441677	0	0	0	0	0.068226	0	0	0	0	0.00774679	0.0418251	0.0180786	0.00746501	0.191969	0.0119451
d_Bacteria|p_Firmicutes|c_Clostridia|o_Lachnospirales|f_Lachnospiraceae|g_[Eubacterium]_xylanophilum_group|s_	0	3.0221	0	0	0	0	0.0932277	0.00578207	0	0.0073381	0.077297	0	0	0	0	0	0	0.441677	0	0	0	0	0.068226	0	0	0	0	0.00774679	0.0418251	0.0180786	0.00746501	0.191969	0.0119451
d_Bacteria|p_Firmicutes|c_Clostridia|o_Lachnospirales|f_Lachnospiraceae|g_[Ruminococcus]_gauvreauii_group	0.145429	0	0	0.141495	0	0.127723	0	0.0363444	0.175687	0.0513667	0.0366833	0.0625682	0	0.081694	0	0.0182178	0	0.246702	0.00826735	0.0127716	0.101455	0.0207622	0.0141601	0.0238394	0.0116696	0	0.0351968	0.115095	0.146388	0.104856	0.0485226	0.0595883	0.052893
d_Bacteria|p_Firmicutes|c_Clostridia|o_Lachnospirales|f_Lachnospiraceae|g_[Ruminococcus]_gauvreauii_group|s_	0.145429	0	0	0.141495	0	0.127723	0	0.0363444	0.175687	0.0513667	0.0366833	0.0625682	0	0.081694	0	0.0182178	0	0.246702	0.00826735	0.0127716	0.101455	0.0207622	0.0141601	0.0238394	0.0116696	0	0.0351968	0.115095	0.146388	0.104856	0.0485226	0.0595883	0.052893
d_Bacteria|p_Firmicutes|c_Clostridia|o_Lachnospirales|f_Lachnospiraceae|g_[Ruminococcus]_gnavus_group	0	0	0.556548	0.0158686	0	0	0	0	0	0	0	0.0834242	0	0	0.0993116	0	0.555454	0.0139267	0	0	0.0966995	0	0	0.0928482	0	3.67039	0	0.0243471	0	0	0	0.0697123	0.323691
d_Bacteria|p_Firmicutes|c_Clostridia|o_Lachnospirales|f_Lachnospiraceae|g_[Ruminococcus]_gnavus_group|s_	0	0	0.556548	0.0158686	0	0	0	0	0	0	0	0.0834242	0	0	0.0993116	0	0.555454	0.0139267	0	0	0.0966995	0	0	0.0928482	0	3.67039	0	0.0243471	0	0	0	0.0697123	0.323691
d_Bacteria|p_Firmicutes|c_Clostridia|o_Lachnospirales|f_Lachnospiraceae|g_[Ruminococcus]_torques_group	0.184411	3.45238	0.159598	0	0.15625	2.6092	0.253047	0.988733	0.999218	0.617624	1.96387	0.646538	1.03791	0.271224	0.33766	1.53258	0.0152597	0.332252	0.604435	0.664122	0.286928	1.7931	2.13303	0.678795	0.210052	0	0.0669597	0.152722	1.1597	0.714708	0.354588	0.850641	0.684558
d_Bacteria|p_Firmicutes|c_Clostridia|o_Lachnospirales|f_Lachnospiraceae|g_[Ruminococcus]_torques_group|s_	0.184411	3.45238	0.159598	0	0.15625	2.58674	0.253047	0.988733	0.999218	0.617624	1.96387	0.646538	1.03791	0.271224	0.332694	1.53258	0.0152597	0.332252	0.604435	0.664122	0.286928	1.7931	2.13303	0.678795	0.210052	0	0.0669597	0.152722	1.1597	0.714708	0.354588	0.849198	0.684558
d_Bacteria|p_Firmicutes|c_Clostridia|o_Lachnospirales|f_Lachnospiraceae|g_[Ruminococcus]_torques_group|s_Ruminococcus_sp.	0	0	0	0	0	0.0224568	0	0	0	0	0	0	0	0	0.00496558	0	0	0	0	0	0	0	0	0	0	0	0	0	0	0	0	0.00144328	0
d_Bacteria|p_Firmicutes|c_Clostridia|o_Lachnospirales|f_Lachnospiraceae|g_Agathobacter	1.55924	0.0885874	0	2.56807	0.455163	0.0547384	0.792435	0.144552	1.79118	0.29597	0	0.261503	0.680672	0.0653552	2.35244	4.85164	3.30424	0.939061	0.0422553	0.763456	2.80587	1.39012	3.06116	2.39398	0.990746	0	4.13261	6.13435	0	0.237432	0.457854	1.06564	1.86397
d_Bacteria|p_Firmicutes|c_Clostridia|o_Lachnospirales|f_Lachnospiraceae|g_Agathobacter|s_	1.55924	0	0	2.53237	0.455163	0	0.792435	0.117293	1.79118	0.29597	0	0.261503	0.680672	0	2.29224	4.72184	3.25439	0.939061	0	0.66696	2.80587	1.35332	3.02769	2.37767	0.95457	0	4.06308	6.09119	0	0.218149	0.434215	1.03649	1.83273
d_Bacteria|p_Firmicutes|c_Clostridia|o_Lachnospirales|f_Lachnospiraceae|g_Agathobacter|s_Eubacterium_ramulus	0	0.0885874	0	0.0357044	0	0.0547384	0	0.0272583	0	0	0	0	0	0.0653552	0.0602077	0.129802	0.0498484	0	0.0422553	0.0964963	0	0.0368056	0.0334694	0.0163112	0.0361757	0	0.0695351	0.0431607	0	0.0192838	0.0236392	0.0291451	0.0312397
d_Bacteria|p_Firmicutes|c_Clostridia|o_Lachnospirales|f_Lachnospiraceae|g_Anaerostignum	0	0	0	0	0	0	0	0	0	0	0	0	0	0	0	0	0	0	0	0	0.0919438	0	0	0	0	0	0	0	0	0	0	0	0.00766198
d_Bacteria|p_Firmicutes|c_Clostridia|o_Lachnospirales|f_Lachnospiraceae|g_Anaerostignum|s_uncultured_bacterium	0	0	0	0	0	0	0	0	0	0	0	0	0	0	0	0	0	0	0	0	0.0919438	0	0	0	0	0	0	0	0	0	0	0	0.00766198
d_Bacteria|p_Firmicutes|c_Clostridia|o_Lachnospirales|f_Lachnospiraceae|g_Anaerostipes	0.160422	0.35435	0.482888	0.0568625	0	0.0940377	10.7112	0.0470825	0.197647	2.22711	0	0	0.0308728	0	0.0322763	0	0.0976622	0.0756023	0.185556	0.15184	0.123649	0.0679489	0	0.0125471	0.052513	0.125587	0.135636	0	0.306084	0.198865	0.0435459	0.776504	0.101518
d_Bacteria|p_Firmicutes|c_Clostridia|o_Lachnospirales|f_Lachnospiraceae|g_Anaerostipes|s_	0.160422	0.35435	0.482888	0.0568625	0	0.0940377	0.0965572	0.0470825	0.197647	0	0	0	0.0308728	0	0.0322763	0	0.0976622	0.0756023	0.185556	0.15184	0.123649	0.0679489	0	0.0125471	0.052513	0.125587	0.135636	0	0.306084	0.198865	0.0435459	0.100622	0.101518
d_Bacteria|p_Firmicutes|c_Clostridia|o_Lachnospirales|f_Lachnospiraceae|g_Anaerostipes|s_uncultured_bacterium	0	0	0	0	0	0	10.6146	0	0	2.22711	0	0	0	0	0	0	0	0	0	0	0	0	0	0	0	0	0	0	0	0	0	0.675882	0
d_Bacteria|p_Firmicutes|c_Clostridia|o_Lachnospirales|f_Lachnospiraceae|g_Blautia	1.05999	0.536587	1.33681	1.1108	0.516304	1.15231	0.432843	1.00938	2.82746	3.18474	0.576452	0.555894	0.307258	0.924776	3.66584	2.04837	2.49954	2.28797	1.46516	0.994764	0.814812	0.46998	0.36945	2.00376	0.361757	0.862907	1.00096	1.15427	1.20913	1.37518	0.394401	1.44729	0.917614
d_Bacteria|p_Firmicutes|c_Clostridia|o_Lachnospirales|f_Lachnospiraceae|g_Blautia|s_	1.05999	0.536587	1.33681	1.1108	0.516304	1.15231	0.432843	1.00938	2.79452	3.18474	0.576452	0.527819	0.307258	0.924776	3.63791	2.04837	2.49954	2.28797	1.46516	0.994764	0.814812	0.46998	0.36945	2.00376	0.361757	0.862907	1.00096	1.15427	1.20913	1.37518	0.394401	1.44261	0.917614
d_Bacteria|p_Firmicutes|c_Clostridia|o_Lachnospirales|f_Lachnospiraceae|g_Blautia|s_Blautia_faecis	0	0	0	0	0	0	0	0	0	0	0	0	0	0	0.0279314	0	0	0	0	0	0	0	0	0	0	0	0	0	0	0	0	0.00147007	0
d_Bacteria|p_Firmicutes|c_Clostridia|o_Lachnospirales|f_Lachnospiraceae|g_Blautia|s_Blautia_hydrogenotrophica	0	0	0	0	0	0	0	0	0.0329412	0	0	0	0	0	0	0	0	0	0	0	0	0	0	0	0	0	0	0	0	0	0	0.00173375	0
d_Bacteria|p_Firmicutes|c_Clostridia|o_Lachnospirales|f_Lachnospiraceae|g_Blautia|s_Blautia_sp.	0	0	0	0	0	0	0	0	0	0	0	0.0280755	0	0	0	0	0	0	0	0	0	0	0	0	0	0	0	0	0	0	0	0.00147766	0
d_Bacteria|p_Firmicutes|c_Clostridia|o_Lachnospirales|f_Lachnospiraceae|g_Butyrivibrio	0	0.134147	0	0	0	0	0	0	0	0	0	0	0	0	0.00496558	0	0	0	0	0	0	0	0	0	0	0	0	0	0	0	0	0.0073217	0
d_Bacteria|p_Firmicutes|c_Clostridia|o_Lachnospirales|f_Lachnospiraceae|g_Butyrivibrio|s_Butyrivibrio_crossotus	0	0.134147	0	0	0	0	0	0	0	0	0	0	0	0	0.00496558	0	0	0	0	0	0	0	0	0	0	0	0	0	0	0	0	0.0073217	0
d_Bacteria|p_Firmicutes|c_Clostridia|o_Lachnospirales|f_Lachnospiraceae|g_CAG-56	0.0374818	1.51358	0	0.034382	0	0.0491242	0.213092	0.495606	0.317059	0	0.415307	0.205352	0.0264624	0.0784262	0.166347	0.105891	0.0783332	0.111414	0.225974	0.862791	0	0.0434118	0.348854	0	0.164541	0.0931778	0.0111599	0.21691	0.0684411	0.0241048	0.0970451	0.214412	0.16087
d_Bacteria|p_Firmicutes|c_Clostridia|o_Lachnospirales|f_Lachnospiraceae|g_CAG-56|s_uncultured_bacterium	0.0374818	1.51358	0	0.034382	0	0.0491242	0.213092	0.495606	0.317059	0	0.415307	0.205352	0.0264624	0.0784262	0.166347	0.105891	0.0783332	0.111414	0.225974	0.862791	0	0.0434118	0.348854	0	0.164541	0.0931778	0.0111599	0.21691	0.0684411	0.0241048	0.0970451	0.214412	0.16087
d_Bacteria|p_Firmicutes|c_Clostridia|o_Lachnospirales|f_Lachnospiraceae|g_Catenibacillus	0	0	0.00682044	0	0	0	0	0	0	0	0	0	0	0	0	0	0	0	0	0	0	0	0	0	0	0	0	0	0	0	0	0.000358971	0
d_Bacteria|p_Firmicutes|c_Clostridia|o_Lachnospirales|f_Lachnospiraceae|g_Catenibacillus|s_uncultured_bacterium	0	0	0.00682044	0	0	0	0	0	0	0	0	0	0	0	0	0	0	0	0	0	0	0	0	0	0	0	0	0	0	0	0	0.000358971	0
d_Bacteria|p_Firmicutes|c_Clostridia|o_Lachnospirales|f_Lachnospiraceae|g_Coprococcus	0.892067	2.67534	0	0.77095	0.142663	0.531945	0.566025	0.852442	5.25962	1.09093	0.123151	0.214978	1.0585	0.395399	0.174416	0.629654	0.384545	1.82042	1.06741	0.208602	0.223519	1.28442	1.03626	0.446675	0.317412	0.0607681	0.933143	0.648517	1.49049	0.584542	0.324728	0.981603	0.629924
d_Bacteria|p_Firmicutes|c_Clostridia|o_Lachnospirales|f_Lachnospiraceae|g_Coprococcus|s_	0.892067	2.67534	0	0.77095	0.142663	0.531945	0.566025	0.852442	5.25962	1.09093	0.123151	0.214978	1.0585	0.395399	0.174416	0.629654	0.384545	1.82042	1.06741	0.208602	0.223519	1.28442	1.03626	0.446675	0.317412	0.0607681	0.933143	0.648517	1.49049	0.584542	0.324728	0.981603	0.629924
d_Bacteria|p_Firmicutes|c_Clostridia|o_Lachnospirales|f_Lachnospiraceae|g_Dorea	0.836594	1.72366	0.259177	0.248608	0.380435	0.878621	2.45389	0.424569	1.10353	0.907479	0.315738	1.48399	0.726246	0.415006	1.93409	0.294901	0.664306	1.21958	0.418879	1.06004	0.412162	1.82424	0.687409	1.66123	1.0806	0.441582	0.76231	1.08344	0.486692	1.58007	0.568585	0.878384	0.970697
d_Bacteria|p_Firmicutes|c_Clostridia|o_Lachnospirales|f_Lachnospiraceae|g_Dorea|s_	0.586216	1.28831	0.175967	0.129594	0.285326	0.662475	2.4106	0.213936	1.10353	0.824314	0.247612	1.36687	0.539539	0.150317	1.35809	0.0649011	0.235	0.704295	0.296706	0.862791	0.187058	1.77328	0.59215	1.49435	0.693172	0.328148	0.720246	0.901948	0.31749	1.12931	0.480249	0.665453	0.790016
d_Bacteria|p_Firmicutes|c_Clostridia|o_Lachnospirales|f_Lachnospiraceae|g_Dorea|s_Dorea_formicigenerans	0.250379	0.435344	0.0832094	0.119015	0.0951087	0.216146	0.0432843	0.210632	0	0.0831652	0.0681261	0.117115	0.186707	0.264689	0.576008	0.23	0.429307	0.51529	0.122173	0.19725	0.225104	0.0509617	0.0952589	0.166876	0.38743	0.113434	0.0420644	0.181496	0.169202	0.45076	0.0883359	0.212931	0.180681
d_Bacteria|p_Firmicutes|c_Clostridia|o_Lachnospirales|f_Lachnospiraceae|g_Eisenbergiella	0	0	0.0272818	0.0079343	0	0.015439	0	0	0.0507844	0	0	0	0	0	0	0	0.0539177	0	0	0	0	0	0	0	0	0	0	0	0	0.0144629	0	0.0081767	0.00120524
d_Bacteria|p_Firmicutes|c_Clostridia|o_Lachnospirales|f_Lachnospiraceae|g_Eisenbergiella|s_	0	0	0.0272818	0.0079343	0	0	0	0	0.0507844	0	0	0	0	0	0	0	0.0539177	0	0	0	0	0	0	0	0	0	0	0	0	0.0144629	0	0.00736411	0.00120524
d_Bacteria|p_Firmicutes|c_Clostridia|o_Lachnospirales|f_Lachnospiraceae|g_Eisenbergiella|s_uncultured_organism	0	0	0	0	0	0.015439	0	0	0	0	0	0	0	0	0	0	0	0	0	0	0	0	0	0	0	0	0	0	0	0	0	0.000812581	0
d_Bacteria|p_Firmicutes|c_Clostridia|o_Lachnospirales|f_Lachnospiraceae|g_Epulopiscium	0	0	0	0	0	0	0	0	0	0	0	0	0	0	0	0	0	0	0	0.0113525	0	0	0	0	0	0	0	0	0	0	0	0	0.000946042
d_Bacteria|p_Firmicutes|c_Clostridia|o_Lachnospirales|f_Lachnospiraceae|g_Epulopiscium|s_uncultured_organism	0	0	0	0	0	0	0	0	0	0	0	0	0	0	0	0	0	0	0	0.0113525	0	0	0	0	0	0	0	0	0	0	0	0	0.000946042
d_Bacteria|p_Firmicutes|c_Clostridia|o_Lachnospirales|f_Lachnospiraceae|g_Frisingicoccus	0	0	0.0259177	0	0	0.00701774	0	0	0.102941	0	0	0	0	0	0	0	0	0	0	0	0	0	0	0	0	0	0	0	0	0	0	0.00715141	0
d_Bacteria|p_Firmicutes|c_Clostridia|o_Lachnospirales|f_Lachnospiraceae|g_Frisingicoccus|s_	0	0	0.0259177	0	0	0.00701774	0	0	0.102941	0	0	0	0	0	0	0	0	0	0	0	0	0	0	0	0	0	0	0	0	0	0	0.00715141	0
d_Bacteria|p_Firmicutes|c_Clostridia|o_Lachnospirales|f_Lachnospiraceae|g_Fusicatenibacter	0.196405	0.0936495	0.130953	0.0700864	0	0.113687	0	0.282495	0.555883	0.0635969	0.102189	0.0866329	0	0.117639	0.162623	0.0865347	0.093593	0.473509	0.323345	0.117782	0.0649948	0.3841	0.0913971	0.0388959	0.0420104	0.6725	0.122759	0.118415	0.644487	0.0699039	0.0584759	0.155412	0.202143
d_Bacteria|p_Firmicutes|c_Clostridia|o_Lachnospirales|f_Lachnospiraceae|g_Fusicatenibacter|s_	0.196405	0.0936495	0.130953	0.0700864	0	0.113687	0	0.282495	0.555883	0.0635969	0.102189	0.0866329	0	0.117639	0.162623	0.0865347	0.093593	0.473509	0.323345	0.117782	0.0649948	0.3841	0.0913971	0.0388959	0.0420104	0.6725	0.122759	0.118415	0.644487	0.0699039	0.0584759	0.155412	0.202143
d_Bacteria|p_Firmicutes|c_Clostridia|o_Lachnospirales|f_Lachnospiraceae|g_GCA-900066575	0	0	0.0109127	0.0132238	0	0.00421064	0	0	0	0	0	0	0	0	0	0	0	0.029843	0.0110231	0	0	0	0.0154474	0	0.00583478	0	0.0274706	0	0.0114068	0	0.02986	0.00364281	0.00750164
d_Bacteria|p_Firmicutes|c_Clostridia|o_Lachnospirales|f_Lachnospiraceae|g_GCA-900066575|s_	0	0	0	0.0132238	0	0	0	0	0	0	0	0	0	0	0	0	0	0.029843	0.0110231	0	0	0	0.0154474	0	0	0	0.0274706	0	0.0114068	0	0.02986	0.00284684	0.00701541
d_Bacteria|p_Firmicutes|c_Clostridia|o_Lachnospirales|f_Lachnospiraceae|g_GCA-900066575|s_uncultured_bacterium	0	0	0.0109127	0	0	0.00421064	0	0	0	0	0	0	0	0	0	0	0	0	0	0	0	0	0	0	0.00583478	0	0	0	0	0	0	0.000795966	0.000486232
d_Bacteria|p_Firmicutes|c_Clostridia|o_Lachnospirales|f_Lachnospiraceae|g_GCA-900066755	0	0	0	0	0	0	0	0	0	0	0	0	0	0	0	0	0.0773159	0	0	0	0	0	0	0	0	0	0	0	0	0	0	0.00406926	0
d_Bacteria|p_Firmicutes|c_Clostridia|o_Lachnospirales|f_Lachnospiraceae|g_GCA-900066755|s_uncultured_bacterium	0	0	0	0	0	0	0	0	0	0	0	0	0	0	0	0	0.0773159	0	0	0	0	0	0	0	0	0	0	0	0	0	0	0.00406926	0
d_Bacteria|p_Firmicutes|c_Clostridia|o_Lachnospirales|f_Lachnospiraceae|g_Howardella	0	0.0227796	0	0.0357044	0	0	0	0.0553426	0	0.0232373	0	0.0441186	0.032343	0.0196066	0	0.0102475	0.0946103	0.0198954	0	0	0	0.017931	0	0.0589711	0	0	0	0	0.0152091	0	0	0.0188361	0.00767594
d_Bacteria|p_Firmicutes|c_Clostridia|o_Lachnospirales|f_Lachnospiraceae|g_Howardella|s_	0	0.0227796	0	0.0357044	0	0	0	0.0553426	0	0.0232373	0	0.0441186	0.032343	0.0196066	0	0.0102475	0.0946103	0.0198954	0	0	0	0.017931	0	0.0589711	0	0	0	0	0.0152091	0	0	0.0188361	0.00767594
d_Bacteria|p_Firmicutes|c_Clostridia|o_Lachnospirales|f_Lachnospiraceae|g_Hungatella	0.0419796	0	0.0354663	0.096534	0	1.7011	0	0	0.0219608	0	0	0	0	0	0.00744837	0	0.0142424	0	0	0	0.0237786	0	0.0244584	0	0	0	0	0	0	0	0	0.100986	0.00401975
d_Bacteria|p_Firmicutes|c_Clostridia|o_Lachnospirales|f_Lachnospiraceae|g_Hungatella|s_	0.0419796	0	0.0354663	0.096534	0	1.7011	0	0	0.0219608	0	0	0	0	0	0	0	0.0142424	0	0	0	0.0237786	0	0.0244584	0	0	0	0	0	0	0	0	0.100594	0.00401975
d_Bacteria|p_Firmicutes|c_Clostridia|o_Lachnospirales|f_Lachnospiraceae|g_Hungatella|s_uncultured_bacterium	0	0	0	0	0	0	0	0	0	0	0	0	0	0	0.00744837	0	0	0	0	0	0	0	0	0	0	0	0	0	0	0	0	0.00039202	0
d_Bacteria|p_Firmicutes|c_Clostridia|o_Lachnospirales|f_Lachnospiraceae|g_Lachnoclostridium	0.0674673	0.0683389	0.308284	0.149429	0.0747283	0.0308781	0.116535	0.215588	0.0384314	0.14187	0.0759868	0.121126	0.122021	0.0751585	0.212899	0.113861	0.13632	0.0736128	0.0468483	0.393081	0.174376	0.0424681	0.0231711	0.134253	0.0898556	0.0364609	0.0240368	0.0509075	0	0.103651	0	0.115231	0.0893551
d_Bacteria|p_Firmicutes|c_Clostridia|o_Lachnospirales|f_Lachnospiraceae|g_Lachnoclostridium|s_	0.0674673	0.0683389	0.250992	0.112403	0.0747283	0.0308781	0.116535	0.215588	0.0384314	0.14187	0.0759868	0.121126	0.122021	0.0751585	0.212899	0.113861	0.13632	0.0736128	0.0468483	0.393081	0.142671	0.0424681	0.0231711	0.114178	0.0781861	0.0364609	0.0120184	0.0509075	0	0.103651	0	0.110267	0.0830661
d_Bacteria|p_Firmicutes|c_Clostridia|o_Lachnospirales|f_Lachnospiraceae|g_Lachnoclostridium|s_[Clostridium]_aldenense	0	0	0	0	0	0	0	0	0	0	0	0	0	0	0	0	0	0	0	0	0.0206081	0	0	0	0	0	0	0	0	0	0	0	0.00171734
d_Bacteria|p_Firmicutes|c_Clostridia|o_Lachnospirales|f_Lachnospiraceae|g_Lachnoclostridium|s_[Clostridium]_hylemonae	0	0	0	0.0370268	0	0	0	0	0	0	0	0	0	0	0	0	0	0	0	0	0	0	0	0	0	0	0	0	0	0	0	0.00194878	0
d_Bacteria|p_Firmicutes|c_Clostridia|o_Lachnospirales|f_Lachnospiraceae|g_Lachnoclostridium|s_[Clostridium]_scindens	0	0	0	0	0	0	0	0	0	0	0	0	0	0	0	0	0	0	0	0	0	0	0	0	0.0116696	0	0	0	0	0	0	0	0.000972464
d_Bacteria|p_Firmicutes|c_Clostridia|o_Lachnospirales|f_Lachnospiraceae|g_Lachnoclostridium|s_Faecalicatena_orotica	0	0	0	0	0	0	0	0	0	0	0	0	0	0	0	0	0	0	0	0	0	0	0	0	0	0	0.0120184	0	0	0	0	0	0.00100153
d_Bacteria|p_Firmicutes|c_Clostridia|o_Lachnospirales|f_Lachnospiraceae|g_Lachnoclostridium|s_Mordavella_sp.	0	0	0	0	0	0	0	0	0	0	0	0	0	0	0	0	0	0	0	0	0.0110967	0	0	0	0	0	0	0	0	0	0	0	0.000924722
d_Bacteria|p_Firmicutes|c_Clostridia|o_Lachnospirales|f_Lachnospiraceae|g_Lachnoclostridium|s_unidentified	0	0	0.0572917	0	0	0	0	0	0	0	0	0	0	0	0	0	0	0	0	0	0	0	0	0.0200753	0	0	0	0	0	0	0	0.00301535	0.00167294
d_Bacteria|p_Firmicutes|c_Clostridia|o_Lachnospirales|f_Lachnospiraceae|g_Lachnospira	0.137933	0.270824	0.0654763	0	0.0679348	0.157197	0.0799094	0.00660808	0.0727452	0.0831652	0.032753	0.45001	0.129372	0.0457486	0.543731	0.127525	0.0895237	0.0895291	0.0468483	0.0964963	0	0.189691	0.0308948	0.0225847	0.1342	0	0.196587	0.0177069	0.43346	0.0638777	0	0.131412	0.0987915
d_Bacteria|p_Firmicutes|c_Clostridia|o_Lachnospirales|f_Lachnospiraceae|g_Lachnospira|s_	0	0.0987117	0	0	0	0.058949	0	0	0.0727452	0.0110072	0	0.0810178	0.022052	0.0457486	0.145864	0	0	0.0218849	0	0	0	0.140616	0.0308948	0	0.1342	0	0	0	0.146388	0	0	0.0293674	0.0376749
d_Bacteria|p_Firmicutes|c_Clostridia|o_Lachnospirales|f_Lachnospiraceae|g_Lachnospira|s_uncultured_bacterium	0.137933	0.172113	0.0654763	0	0.0679348	0.0982484	0.0799094	0.00660808	0	0.072158	0.032753	0.368992	0.10732	0	0.397867	0.127525	0.0895237	0.0676442	0.0468483	0.0964963	0	0.0490742	0	0.0225847	0	0	0.196587	0.0177069	0.287072	0.0638777	0	0.102045	0.0611166
d_Bacteria|p_Firmicutes|c_Clostridia|o_Lachnospirales|f_Lachnospiraceae|g_Lachnospiraceae	0	0	0.0190972	0	0	0	0	0	0	0	0	0	0	0	0	0	0	0	0	0	0	0	0	0	0	0	0	0	0	0	0	0.00100512	0
d_Bacteria|p_Firmicutes|c_Clostridia|o_Lachnospirales|f_Lachnospiraceae|g_Lachnospiraceae_FCS020_group	0	0	0	0.0251253	0	0.0266674	0.00998868	0.00991211	0.0219608	0.00856112	0	0.00882372	0	0.094765	0.014276	0	0	0	0.0211277	0	0.0158524	0	0	0	0	0	0	0	0.0190114	0.0120524	0	0.0126952	0.00390968
d_Bacteria|p_Firmicutes|c_Clostridia|o_Lachnospirales|f_Lachnospiraceae|g_Lachnospiraceae_FCS020_group|s_	0	0	0	0	0	0	0	0.00991211	0.0219608	0	0	0.00882372	0	0	0.014276	0	0	0	0.0211277	0	0	0	0	0	0	0	0	0	0	0	0	0.00400528	0
d_Bacteria|p_Firmicutes|c_Clostridia|o_Lachnospirales|f_Lachnospiraceae|g_Lachnospiraceae_FCS020_group|s_metagenome	0	0	0	0	0	0	0	0	0	0	0	0	0	0	0	0	0	0	0	0	0	0	0	0	0	0	0	0	0	0.0120524	0	0	0.00100437
d_Bacteria|p_Firmicutes|c_Clostridia|o_Lachnospirales|f_Lachnospiraceae|g_Lachnospiraceae_FCS020_group|s_uncultured_organism	0	0	0	0.0251253	0	0.0266674	0.00998868	0	0	0.00856112	0	0	0	0.094765	0	0	0	0	0	0	0.0158524	0	0	0	0	0	0	0	0.0190114	0	0	0.00868987	0.00290532
d_Bacteria|p_Firmicutes|c_Clostridia|o_Lachnospirales|f_Lachnospiraceae|g_Lachnospiraceae_ND3007_group	0.0584716	0.073401	0.372396	0.0277701	0	0.0463171	0	0.0165202	0.278628	0.0244603	0.00917083	0.0136367	0	0	0.0415868	0.0102475	0.0122078	0.0815709	0.0505227	0.0695341	0.0221933	0.0113248	0.0270329	0.0150565	0	0	0.0188861	0.0365206	0.393536	0.0144629	0	0.0587846	0.0507123
d_Bacteria|p_Firmicutes|c_Clostridia|o_Lachnospirales|f_Lachnospiraceae|g_Lachnospiraceae_ND3007_group|s_	0.0584716	0.073401	0.372396	0.0277701	0	0.0463171	0	0.0165202	0.278628	0.0244603	0.00917083	0.0136367	0	0	0.0415868	0.0102475	0.0122078	0.0815709	0.0505227	0.0695341	0.0221933	0.0113248	0.0270329	0.0150565	0	0	0.0188861	0.0365206	0.393536	0.0144629	0	0.0587846	0.0507123
d_Bacteria|p_Firmicutes|c_Clostridia|o_Lachnospirales|f_Lachnospiraceae|g_Lachnospiraceae_NK4A136_group	1.75715	4.34078	0.215526	0.587138	1.69837	0.773355	1.768	0.404745	8.50433	3.81704	3.67488	0.4837	1.07467	0.225475	0.977599	0.956437	0.247207	11.4299	6.24277	0.756361	0.342411	2.67737	3.44863	3.58846	1.73526	0	10.1822	0.222444	0.58365	3.89895	2.8591	2.58837	2.52457
d_Bacteria|p_Firmicutes|c_Clostridia|o_Lachnospirales|f_Lachnospiraceae|g_Lachnospiraceae_NK4A136_group|s_	1.45729	4.34078	0.215526	0.587138	1.69837	0.773355	1.768	0.404745	8.50433	3.81704	3.67488	0.249471	1.07467	0.225475	0.977599	0.956437	0.247207	11.4299	6.24277	0.756361	0.342411	1.91861	3.1178	3.58846	1.39801	0	10.1822	0.222444	0.58365	2.86365	2.56423	2.56026	2.29482
d_Bacteria|p_Firmicutes|c_Clostridia|o_Lachnospirales|f_Lachnospiraceae|g_Lachnospiraceae_NK4A136_group|s_uncultured_organism	0.299855	0	0	0	0	0	0	0	0	0	0	0.23423	0	0	0	0	0	0	0	0	0	0.758763	0.330832	0	0.33725	0	0	0	0	1.0353	0.294868	0.0281097	0.229751
d_Bacteria|p_Firmicutes|c_Clostridia|o_Lachnospirales|f_Lachnospiraceae|g_Lachnospiraceae_UCG-001	0.0749636	4.15855	0	0	0	0.0266674	0	0.0090861	1.76647	0	0.10874	0.198935	0.0102909	0	0.0937254	0	0	0.284504	0.246183	0	0	0	0.0360439	0.0250941	0	0	0.124476	0	0.112167	0.962987	0.308554	0.367269	0.130777
d_Bacteria|p_Firmicutes|c_Clostridia|o_Lachnospirales|f_Lachnospiraceae|g_Lachnospiraceae_UCG-001|s_	0.0749636	4.10286	0	0	0	0.0266674	0	0	1.76647	0	0.10874	0.198935	0.0102909	0	0.0937254	0	0	0.284504	0.246183	0	0	0	0.0360439	0.0250941	0	0	0.10559	0	0.0874525	0.944908	0.308554	0.36386	0.125637
d_Bacteria|p_Firmicutes|c_Clostridia|o_Lachnospirales|f_Lachnospiraceae|g_Lachnospiraceae_UCG-001|s_Lachnospiraceae_bacterium	0	0.0556835	0	0	0	0	0	0.0090861	0	0	0	0	0	0	0	0	0	0	0	0	0	0	0	0	0	0	0.0188861	0	0.0247148	0.0180786	0	0.00340893	0.00513996
d_Bacteria|p_Firmicutes|c_Clostridia|o_Lachnospirales|f_Lachnospiraceae|g_Lachnospiraceae_UCG-003	0	0.14174	0	0	0	0	0	0	0	0.0269064	0	0	0	0	0	0	0	0	0	0	0	0	0	0	0	0	0	0	0	0	0	0.00887612	0
d_Bacteria|p_Firmicutes|c_Clostridia|o_Lachnospirales|f_Lachnospiraceae|g_Lachnospiraceae_UCG-003|s_uncultured_bacterium	0	0.14174	0	0	0	0	0	0	0	0.0269064	0	0	0	0	0	0	0	0	0	0	0	0	0	0	0	0	0	0	0	0	0	0.00887612	0
d_Bacteria|p_Firmicutes|c_Clostridia|o_Lachnospirales|f_Lachnospiraceae|g_Lachnospiraceae_UCG-004	0	0	0	0.0132238	0	0.00842129	0	0	0.0288236	0.0256834	0.00917083	0.0168453	0	0	0	0	0.0396753	0.0437698	0.0725689	0	0	0.00849361	0.0128728	0	0	0	0.0291876	0	0.0380228	0.0156681	0	0.0135885	0.00868708
d_Bacteria|p_Firmicutes|c_Clostridia|o_Lachnospirales|f_Lachnospiraceae|g_Lachnospiraceae_UCG-004|s_	0	0	0	0.0132238	0	0.00842129	0	0	0.0288236	0.0256834	0.00917083	0.0168453	0	0	0	0	0.0396753	0.0437698	0.0725689	0	0	0.00849361	0.0128728	0	0	0	0.0291876	0	0.0380228	0.0156681	0	0.0135885	0.00868708
d_Bacteria|p_Firmicutes|c_Clostridia|o_Lachnospirales|f_Lachnospiraceae|g_Lachnospiraceae_UCG-008	0	0	0	0	0	0.0196497	0	0.00413005	0	0	0	0	0.0132312	0	0	0	0	0	0.0137789	0	0	0	0	0	0	0	0	0.0254537	0.0114068	0	0	0.00267315	0.00307172
d_Bacteria|p_Firmicutes|c_Clostridia|o_Lachnospirales|f_Lachnospiraceae|g_Lachnospiraceae_UCG-008|s_metagenome	0	0	0	0	0	0.0196497	0	0.00413005	0	0	0	0	0.0132312	0	0	0	0	0	0.0137789	0	0	0	0	0	0	0	0	0.0254537	0.0114068	0	0	0.00267315	0.00307172
d_Bacteria|p_Firmicutes|c_Clostridia|o_Lachnospirales|f_Lachnospiraceae|g_Lachnospiraceae_UCG-010	0.104949	0.0708699	0.0818453	0.174555	0.0407609	0.0364923	0.0699208	0.00495606	0	0.371797	0.044544	0.0344927	0.0249923	0	0.0192416	0.0227723	0.363181	0.12733	0.0496041	0.0681151	0.0206081	0.633246	0.0605023	0.110414	0.121363	0.182304	0.163965	0.0287738	0.0969582	0	0.0622084	0.0864371	0.129038
d_Bacteria|p_Firmicutes|c_Clostridia|o_Lachnospirales|f_Lachnospiraceae|g_Lachnospiraceae_UCG-010|s_	0.104949	0.0708699	0	0	0	0.0364923	0	0.00495606	0	0	0.044544	0.0240647	0.0249923	0	0	0.0227723	0	0	0	0	0	0	0	0	0.079353	0.0891266	0	0	0	0	0	0.01756	0.01404
d_Bacteria|p_Firmicutes|c_Clostridia|o_Lachnospirales|f_Lachnospiraceae|g_Lachnospiraceae_UCG-010|s_uncultured_bacterium	0	0	0	0.0211581	0.0407609	0	0.0133182	0	0	0.0269064	0	0.010428	0	0	0	0	0	0.00994768	0.0192905	0.0269622	0	0.00660614	0	0.0150565	0	0	0.00515075	0	0	0	0.00248834	0.00746367	0.00468866
d_Bacteria|p_Firmicutes|c_Clostridia|o_Lachnospirales|f_Lachnospiraceae|g_Lachnospiraceae_UCG-010|s_uncultured_organism	0	0	0.0818453	0.153397	0	0	0.0566025	0	0	0.344891	0	0	0	0	0.0192416	0	0.363181	0.117383	0.0303136	0.0411528	0.0206081	0.62664	0.0605023	0.0953576	0.0420104	0.0931778	0.158815	0.0287738	0.0969582	0	0.0597201	0.0614134	0.11031
d_Bacteria|p_Firmicutes|c_Clostridia|o_Lachnospirales|f_Lachnospiraceae|g_Lachnospiraceae|s_Cuneatibacter_caecimuris	0	0	0.0190972	0	0	0	0	0	0	0	0	0	0	0	0	0	0	0	0	0	0	0	0	0	0	0	0	0	0	0	0	0.00100512	0
d_Bacteria|p_Firmicutes|c_Clostridia|o_Lachnospirales|f_Lachnospiraceae|g_Lactonifactor	0	0	0	0	0	0	0	0	0	0	0	0	0	0	0	0	0	0	0	0	0	0.00566241	0	0	0	0	0	0	0	0	0	0	0.000471867
d_Bacteria|p_Firmicutes|c_Clostridia|o_Lachnospirales|f_Lachnospiraceae|g_Lactonifactor|s_	0	0	0	0	0	0	0	0	0	0	0	0	0	0	0	0	0	0	0	0	0	0.00566241	0	0	0	0	0	0	0	0	0	0	0.000471867
d_Bacteria|p_Firmicutes|c_Clostridia|o_Lachnospirales|f_Lachnospiraceae|g_Marvinbryantia	0.0224891	0.0253107	0	0.115047	0	0	0.0133182	0.0123901	0.0288236	0	0	0	0.0117611	0	0.0304142	0.0079703	0.0142424	0.0576965	0.0312322	0.0113525	0.0301195	0	0.00643641	0	0	0	0.0154522	0.0243471	0	0	0	0.0195103	0.00730898
d_Bacteria|p_Firmicutes|c_Clostridia|o_Lachnospirales|f_Lachnospiraceae|g_Marvinbryantia|s_	0.0224891	0.0253107	0	0.115047	0	0	0.0133182	0.0123901	0.0288236	0	0	0	0.0117611	0	0.0304142	0.0079703	0.0142424	0.0576965	0.0312322	0.0113525	0.0301195	0	0.00643641	0	0	0	0.0154522	0.0243471	0	0	0	0.0195103	0.00730898
d_Bacteria|p_Firmicutes|c_Clostridia|o_Lachnospirales|f_Lachnospiraceae|g_Moryella	0.0299855	0.0480903	0	0.017191	0	0.0126319	0.0199774	0.0396485	0	0.0330215	0	0	0.032343	0.0653552	0.0291728	0.0136634	0.0244156	0.0537174	0.029395	0	0	0.0915423	0.0077237	0	0.163374	0	0.039489	0	0.0114068	0	0	0.023611	0.026128
d_Bacteria|p_Firmicutes|c_Clostridia|o_Lachnospirales|f_Lachnospiraceae|g_Moryella|s_human_gut	0.0299855	0.0480903	0	0.017191	0	0.0126319	0.0199774	0.0396485	0	0.0330215	0	0	0.032343	0.0653552	0.0291728	0.0136634	0.0244156	0.0537174	0.029395	0	0	0.0915423	0.0077237	0	0.163374	0	0.039489	0	0.0114068	0	0	0.023611	0.026128
d_Bacteria|p_Firmicutes|c_Clostridia|o_Lachnospirales|f_Lachnospiraceae|g_Oribacterium	0	0	0	0	0	0	0	0.0198242	0	0	0.0628857	0.00320862	0	0	0.00558628	0	0	0	0	0	0.00792619	0	0	0	0	0	0	0	0	0	0	0.00481604	0.000660516
d_Bacteria|p_Firmicutes|c_Clostridia|o_Lachnospirales|f_Lachnospiraceae|g_Oribacterium|s_	0	0	0	0	0	0	0	0	0	0	0	0.00320862	0	0	0.00558628	0	0	0	0	0	0.00792619	0	0	0	0	0	0	0	0	0	0	0.00046289	0.000660516
d_Bacteria|p_Firmicutes|c_Clostridia|o_Lachnospirales|f_Lachnospiraceae|g_Oribacterium|s_uncultured_bacterium	0	0	0	0	0	0	0	0.0198242	0	0	0.0628857	0	0	0	0	0	0	0	0	0	0	0	0	0	0	0	0	0	0	0	0	0.00435315	0
d_Bacteria|p_Firmicutes|c_Clostridia|o_Lachnospirales|f_Lachnospiraceae|g_Roseburia	0.337336	4.53061	2.35033	0.304148	0.0271739	0.370537	0.582673	1.09942	1.56745	3.50272	0	0.309632	4.98376	0.65682	3.12335	4.56812	0.527986	0.569007	2.24321	0.506606	1.45049	1.16457	0.166059	1.16562	0.353588	0	2.94708	1.39	0.192015	0.594184	0.4479	1.66601	0.864843
d_Bacteria|p_Firmicutes|c_Clostridia|o_Lachnospirales|f_Lachnospiraceae|g_Roseburia|s_	0.326841	4.53061	2.35033	0.0740535	0	0.34808	0.486116	1.09942	1.51392	3.50272	0	0.309632	4.98376	0.43788	3.11032	4.56812	0.527986	0.296441	2.20279	0.506606	1.45049	1.16457	0.155761	1.16562	0.353588	0	2.94708	1.39	0.18251	0.594184	0.42675	1.61416	0.86143
d_Bacteria|p_Firmicutes|c_Clostridia|o_Lachnospirales|f_Lachnospiraceae|g_Roseburia|s_gut_metagenome	0.0104949	0	0	0.230095	0.0271739	0.0224568	0.0965572	0	0.0535295	0	0	0	0	0.21894	0.0130347	0	0	0.272566	0.0404181	0	0	0	0.0102983	0	0	0	0	0	0.0095057	0	0.0211509	0.0518561	0.0034129
d_Bacteria|p_Firmicutes|c_Clostridia|o_Lachnospirales|f_Lachnospiraceae|g_Sellimonas	0	0.0658078	0	0	0	0	0	0	0.027451	0	0	0	0	0	0	0	0	0	0	0	0	0	0	0	0.0140035	0	0	0	0	0	0	0.00490836	0.00116696
d_Bacteria|p_Firmicutes|c_Clostridia|o_Lachnospirales|f_Lachnospiraceae|g_Sellimonas|s_	0	0	0	0	0	0	0	0	0	0	0	0	0	0	0	0	0	0	0	0	0	0	0	0	0.0140035	0	0	0	0	0	0	0	0.00116696
d_Bacteria|p_Firmicutes|c_Clostridia|o_Lachnospirales|f_Lachnospiraceae|g_Sellimonas|s_uncultured_bacterium	0	0.0658078	0	0	0	0	0	0	0.027451	0	0	0	0	0	0	0	0	0	0	0	0	0	0	0	0	0	0	0	0	0	0	0.00490836	0
d_Bacteria|p_Firmicutes|c_Clostridia|o_Lachnospirales|f_Lachnospiraceae|g_Stomatobaculum	0	0	0	0	0	0	0	0	0	0	0	0	0	0	0	0	0	0	0.00734875	0	0	0	0	0	0	0	0	0	0	0	0	0.000386776	0
d_Bacteria|p_Firmicutes|c_Clostridia|o_Lachnospirales|f_Lachnospiraceae|g_Stomatobaculum|s_uncultured_bacterium	0	0	0	0	0	0	0	0	0	0	0	0	0	0	0	0	0	0	0.00734875	0	0	0	0	0	0	0	0	0	0	0	0	0.000386776	0
d_Bacteria|p_Firmicutes|c_Clostridia|o_Lachnospirales|f_Lachnospiraceae|g_Tuzzerella	0	0	0.0286459	0	0	0	0	0	0	0	0	0.0168453	0	0	0.00496558	0	0.00508657	0	0	0	0	0	0	0.0175659	0	0	0	0.00664011	0	0	0	0.00292333	0.00201716
d_Bacteria|p_Firmicutes|c_Clostridia|o_Lachnospirales|f_Lachnospiraceae|g_Tuzzerella|s_	0	0	0	0	0	0	0	0	0	0	0	0.0168453	0	0	0.00496558	0	0.00508657	0	0	0	0	0	0	0.0175659	0	0	0	0.00664011	0	0	0	0.00141565	0.00201716
d_Bacteria|p_Firmicutes|c_Clostridia|o_Lachnospirales|f_Lachnospiraceae|g_Tuzzerella|s_uncultured_bacterium	0	0	0.0286459	0	0	0	0	0	0	0	0	0	0	0	0	0	0	0	0	0	0	0	0	0	0	0	0	0	0	0	0	0.00150768	0
d_Bacteria|p_Firmicutes|c_Clostridia|o_Lachnospirales|f_Lachnospiraceae|g_Tyzzerella	0	0	0.00818453	0	0	0	0	0	0.0576472	0	0	0.142784	0.11173	0	0	0	0.0233982	0	0	0	0	0	3.05858	0	0	0	0	0	0	0	0	0.0180918	0.254882
d_Bacteria|p_Firmicutes|c_Clostridia|o_Lachnospirales|f_Lachnospiraceae|g_Tyzzerella|s_	0	0	0	0	0	0	0	0	0	0	0	0.142784	0.11173	0	0	0	0.0233982	0	0	0	0	0	3.05858	0	0	0	0	0	0	0	0	0.014627	0.254882
d_Bacteria|p_Firmicutes|c_Clostridia|o_Lachnospirales|f_Lachnospiraceae|g_Tyzzerella|s_Anaerotignum_lactatifermentans	0	0	0.00818453	0	0	0	0	0	0.0576472	0	0	0	0	0	0	0	0	0	0	0	0	0	0	0	0	0	0	0	0	0	0	0.00346483	0
d_Bacteria|p_Firmicutes|c_Clostridia|o_Lachnospirales|f_Lachnospiraceae|g_UC5-1-2E3	0	0	0	0	0	0.0266674	0	0	0	0	0	0	0	0	0	0	0	0	0	0	0	0	0.0115855	0	0	0	0	0	0	0	0	0.00140355	0.000965462
d_Bacteria|p_Firmicutes|c_Clostridia|o_Lachnospirales|f_Lachnospiraceae|g_UC5-1-2E3|s_uncultured_bacterium	0	0	0	0	0	0.0266674	0	0	0	0	0	0	0	0	0	0	0	0	0	0	0	0	0.0115855	0	0	0	0	0	0	0	0	0.00140355	0.000965462
d_Bacteria|p_Firmicutes|c_Clostridia|o_Lachnospirales|f_Lachnospiraceae|g_uncultured	0.0104949	0.0506214	0	0.169265	0	0.0771951	0.0499434	0.0280843	0.0260785	0.00856112	0	0.0176474	0	0	0.144623	0.0193565	0.0427272	0.12932	0.133196	0.0567625	0	0.0226496	0.0218838	0.0853199	0.05368	0	0	0.00885347	0.0380228	0.145834	0.0124417	0.0477428	0.0371207
d_Bacteria|p_Firmicutes|c_Clostridia|o_Lachnospirales|f_Lachnospiraceae|g_uncultured|s_Ruminococcus_sp.	0	0	0	0.115047	0	0	0	0	0	0	0	0	0	0	0	0	0	0	0	0	0	0	0	0	0	0	0	0	0	0	0	0.00605513	0
d_Bacteria|p_Firmicutes|c_Clostridia|o_Lachnospirales|f_Lachnospiraceae|g_uncultured|s_uncultured_Eubacterium	0.0104949	0.0506214	0	0.0542177	0	0.0771951	0.0499434	0.0280843	0.0260785	0.00856112	0	0.0176474	0	0	0.144623	0.0193565	0.0427272	0.12932	0.133196	0.0567625	0	0.0226496	0.0218838	0.0853199	0.05368	0	0	0.00885347	0.0380228	0.145834	0.0124417	0.0416877	0.0371207
d_Bacteria|p_Firmicutes|c_Clostridia|o_Monoglobales	0.349331	0.812473	0.0259177	0.231417	0.0339674	0.0196497	0.322967	0.291581	0.772747	0.0207913	0.0930184	0.19332	0.395466	0.0326776	0.705733	0.0182178	0.327575	1.34095	1.05546	0.34909	0.0110967	0.0858798	0.307661	0.716437	1.14829	0	0.908248	0	0.0361217	0.282026	0.644479	0.370698	0.37411
d_Bacteria|p_Firmicutes|c_Clostridia|o_Monoglobales|f_Monoglobaceae	0.349331	0.812473	0.0259177	0.231417	0.0339674	0.0196497	0.322967	0.291581	0.772747	0.0207913	0.0930184	0.19332	0.395466	0.0326776	0.705733	0.0182178	0.327575	1.34095	1.05546	0.34909	0.0110967	0.0858798	0.307661	0.716437	1.14829	0	0.908248	0	0.0361217	0.282026	0.644479	0.370698	0.37411
d_Bacteria|p_Firmicutes|c_Clostridia|o_Monoglobales|f_Monoglobaceae|g_Monoglobus	0.349331	0.812473	0.0259177	0.231417	0.0339674	0.0196497	0.322967	0.291581	0.772747	0.0207913	0.0930184	0.19332	0.395466	0.0326776	0.705733	0.0182178	0.327575	1.34095	1.05546	0.34909	0.0110967	0.0858798	0.307661	0.716437	1.14829	0	0.908248	0	0.0361217	0.282026	0.644479	0.370698	0.37411
d_Bacteria|p_Firmicutes|c_Clostridia|o_Monoglobales|f_Monoglobaceae|g_Monoglobus|s_	0.0179913	0.812473	0.0259177	0.231417	0.0339674	0.0196497	0.206433	0.291581	0.772747	0.0207913	0.0903981	0.19332	0.374884	0	0.705733	0.0182178	0.327575	0	0.981977	0.327804	0.0110967	0.0858798	0.307661	0.716437	1.11911	0	0.908248	0	0.0361217	0.2531	0.638258	0.269741	0.366976
d_Bacteria|p_Firmicutes|c_Clostridia|o_Monoglobales|f_Monoglobaceae|g_Monoglobus|s_uncultured_bacterium	0.331339	0	0	0	0	0	0.116535	0	0	0	0.00262024	0	0.0205819	0.0326776	0	0	0	0.710264	0.0734875	0.021286	0	0	0	0	0.0291739	0	0	0	0	0.0289258	0	0.0677634	0.00661547
d_Bacteria|p_Firmicutes|c_Clostridia|o_Monoglobales|f_Monoglobaceae|g_Monoglobus|s_uncultured_Clostridiaceae	0	0	0	0	0	0	0	0	0	0	0	0	0	0	0	0	0	0.630683	0	0	0	0	0	0	0	0	0	0	0	0	0	0.0331938	0
d_Bacteria|p_Firmicutes|c_Clostridia|o_Monoglobales|f_Monoglobaceae|g_Monoglobus|s_uncultured_Clostridiales	0	0	0	0	0	0	0	0	0	0	0	0	0	0	0	0	0	0	0	0	0	0	0	0	0	0	0	0	0	0	0.00622084	0	0.000518403
d_Bacteria|p_Firmicutes|c_Clostridia|o_Oscillospirales	30.1039	17.6264	7.68391	34.1797	13.4783	13.5807	20.6766	17.138	33.9638	19.4949	9.62937	7.79054	20.0394	11.4927	33.9621	17.9434	31.9976	29.4551	26.4298	16.2043	11.0808	36.834	7.37871	16.862	17.579	1.14244	36.4664	18.4617	49.6312	14.9679	23.4737	20.8772	20.8402
d_Bacteria|p_Firmicutes|c_Clostridia|o_Oscillospirales|f_	0	0	0	0.0119015	0	0.00701774	0.029966	0	0	0	0	0	0	0	0	0	0.016277	0.00795814	0	0	0	0.00471867	0.0154474	0	0.00350087	0	0	0	0.0209125	0	0	0.00384844	0.00371496
d_Bacteria|p_Firmicutes|c_Clostridia|o_Oscillospirales|f_|g_	0	0	0	0.0119015	0	0.00701774	0.029966	0	0	0	0	0	0	0	0	0	0.016277	0.00795814	0	0	0	0.00471867	0.0154474	0	0.00350087	0	0	0	0.0209125	0	0	0.00384844	0.00371496
d_Bacteria|p_Firmicutes|c_Clostridia|o_Oscillospirales|f_|g_|s_	0	0	0	0.0119015	0	0.00701774	0.029966	0	0	0	0	0	0	0	0	0	0.016277	0.00795814	0	0	0	0.00471867	0.0154474	0	0.00350087	0	0	0	0.0209125	0	0	0.00384844	0.00371496
d_Bacteria|p_Firmicutes|c_Clostridia|o_Oscillospirales|f_[Clostridium]_methylpentosum_group	0.0104949	0.0278418	0.0245536	0	0	0.0196497	0	0	0.0205883	0	0	0.0625682	0	0	0	0	0.00406926	0	0	0	0.00951143	0	0	0	0	0	0.0145938	0.00885347	0.0152091	0	0.00995334	0.00893503	0.00484343
d_Bacteria|p_Firmicutes|c_Clostridia|o_Oscillospirales|f_[Clostridium]_methylpentosum_group|g_[Clostridium]_methylpentosum_group	0.0104949	0.0278418	0.0245536	0	0	0.0196497	0	0	0.0205883	0	0	0.0625682	0	0	0	0	0.00406926	0	0	0	0.00951143	0	0	0	0	0	0.0145938	0.00885347	0.0152091	0	0.00995334	0.00893503	0.00484343
d_Bacteria|p_Firmicutes|c_Clostridia|o_Oscillospirales|f_[Clostridium]_methylpentosum_group|g_[Clostridium]_methylpentosum_group|s_	0	0.0278418	0.0245536	0	0	0.0196497	0	0	0	0	0	0	0	0	0	0	0.00406926	0	0	0	0	0	0	0	0	0	0	0	0	0	0.00995334	0.00400602	0.000829445
d_Bacteria|p_Firmicutes|c_Clostridia|o_Oscillospirales|f_[Clostridium]_methylpentosum_group|g_[Clostridium]_methylpentosum_group|s_Ruminococcus_sp.	0	0	0	0	0	0	0	0	0.0205883	0	0	0.0625682	0	0	0	0	0	0	0	0	0.00951143	0	0	0	0	0	0.0145938	0.00885347	0.0152091	0	0	0.00437666	0.00401398
d_Bacteria|p_Firmicutes|c_Clostridia|o_Oscillospirales|f_[Clostridium]_methylpentosum_group|g_[Clostridium]_methylpentosum_group|s_uncultured_organism	0.0104949	0	0	0	0	0	0	0	0	0	0	0	0	0	0	0	0	0	0	0	0	0	0	0	0	0	0	0	0	0	0	0.000552364	0
d_Bacteria|p_Firmicutes|c_Clostridia|o_Oscillospirales|f_[Eubacterium]_coprostanoligenes_group	5.52182	3.22458	1.05853	11.2231	5.40082	3.17342	2.77019	1.54381	5.43256	0.456185	1.5407	1.82089	4.32513	3.48997	3.25866	5.15679	13.1274	2.31582	3.95914	5.45772	4.40538	16.7522	0.311522	1.31619	0.694339	0	1.24991	2.17242	3.74905	5.45371	0.301089	4.14734	3.48863
d_Bacteria|p_Firmicutes|c_Clostridia|o_Oscillospirales|f_[Eubacterium]_coprostanoligenes_group|g_[Eubacterium]_coprostanoligenes_group	5.52182	3.22458	1.05853	11.2231	5.40082	3.17342	2.77019	1.54381	5.43256	0.456185	1.5407	1.82089	4.32513	3.48997	3.25866	5.15679	13.1274	2.31582	3.95914	5.45772	4.40538	16.7522	0.311522	1.31619	0.694339	0	1.24991	2.17242	3.74905	5.45371	0.301089	4.14734	3.48863
d_Bacteria|p_Firmicutes|c_Clostridia|o_Oscillospirales|f_[Eubacterium]_coprostanoligenes_group|g_[Eubacterium]_coprostanoligenes_group|s_	0.394309	0.270824	1.0558	0.133561	3.81114	2.03374	0.239728	1.45873	5.26785	0.0122302	0.408757	0	3.75913	2.04235	2.54983	0.0614852	0.278744	2.08503	0.304973	5.42082	0.101455	4.09298	0.0347566	0.188206	0.680336	0	0.00171692	0	1.19011	0	0.04479	1.37728	0.979598
d_Bacteria|p_Firmicutes|c_Clostridia|o_Oscillospirales|f_[Eubacterium]_coprostanoligenes_group|g_[Eubacterium]_coprostanoligenes_group|s_Clostridiales_bacterium	0	0	0	0	0	0	0	0	0	0	0	0	0	0	0	0	0	0	0	0	0	0	0.0605023	0	0	0	0	0	0	0	0.245101	0	0.0254669
d_Bacteria|p_Firmicutes|c_Clostridia|o_Oscillospirales|f_[Eubacterium]_coprostanoligenes_group|g_[Eubacterium]_coprostanoligenes_group|s_Eubacteriaceae_bacterium	0	0	0	0	0	0.00701774	0	0	0	0	0	0	0	0	0	0	0	0	0	0	0	0	0	0	0	0	0	0	0	0	0	0.000369355	0
d_Bacteria|p_Firmicutes|c_Clostridia|o_Oscillospirales|f_[Eubacterium]_coprostanoligenes_group|g_[Eubacterium]_coprostanoligenes_group|s_Eubacterium_coprostanoligenes	0	0	0	0	0	0	0.439502	0	0	0	0	0	0	0	0	0	0	0	0	0	0	0	0	0	0	0	0	0	0	0	0	0.0231317	0
d_Bacteria|p_Firmicutes|c_Clostridia|o_Oscillospirales|f_[Eubacterium]_coprostanoligenes_group|g_[Eubacterium]_coprostanoligenes_group|s_gut_metagenome	5.07804	2.91326	0.00272818	11.0895	1.18207	0	0.283013	0.085079	0	0.397481	1.13194	1.82089	0.32784	0	0.065794	5.0953	12.8487	0.230786	2.56931	0.0368957	0.89883	12.6564	0.20854	1.12798	0	0	1.2482	0	2.55894	5.45371	0.0111975	2.37483	2.01673
d_Bacteria|p_Firmicutes|c_Clostridia|o_Oscillospirales|f_[Eubacterium]_coprostanoligenes_group|g_[Eubacterium]_coprostanoligenes_group|s_human_gut	0.049476	0.0404971	0	0	0.407609	1.13266	0.632616	0	0.164706	0.0464747	0	0	0	1.44762	0.643043	0	0	0	1.08486	0	3.40509	0	0.0077237	0	0.0140035	0	0	2.17242	0	0	0	0.297345	0.466603
d_Bacteria|p_Firmicutes|c_Clostridia|o_Oscillospirales|f_[Eubacterium]_coprostanoligenes_group|g_[Eubacterium]_coprostanoligenes_group|s_uncultured_bacterium	0	0	0	0	0	0	1.17533	0	0	0	0	0	0.238162	0	0	0	0	0	0	0	0	0.0028312	0	0	0	0	0	0	0	0	0	0.0743945	0.000235934
d_Bacteria|p_Firmicutes|c_Clostridia|o_Oscillospirales|f_Butyricicoccaceae	0.0719651	2.58928	0.395586	0.42184	0.251359	0.0659668	0.326297	0.872266	0.237451	0.130863	0.159834	0.492524	0.238162	0	0.255727	0.330198	0.384545	0.833615	0.400507	0.594588	0.0190229	0.220834	0.059215	1.42033	0.731682	0.486145	0.151947	0.202523	0.328897	1.55235	0.106998	0.445157	0.489544
d_Bacteria|p_Firmicutes|c_Clostridia|o_Oscillospirales|f_Butyricicoccaceae|f_	0	0.126553	0	0	0	0	0	0	0	0	0	0	0.0117611	0	0	0	0	0	0.0698132	0	0	0	0	0	0	0	0	0	0.0190114	0	0	0.0109541	0.00158428
d_Bacteria|p_Firmicutes|c_Clostridia|o_Oscillospirales|f_Butyricicoccaceae|g_|s_	0	0.126553	0	0	0	0	0	0	0	0	0	0	0.0117611	0	0	0	0	0	0.0698132	0	0	0	0	0	0	0	0	0	0.0190114	0	0	0.0109541	0.00158428
d_Bacteria|p_Firmicutes|c_Clostridia|o_Oscillospirales|f_Butyricicoccaceae|g_Butyricicoccus	0	2.46273	0.380581	0.357044	0.251359	0.0617561	0.22641	0.86731	0.237451	0.130863	0.134942	0.449207	0.161715	0	0.255727	0.317674	0.35606	0.700316	0.330694	0.594588	0.0190229	0.220834	0.0463422	1.42033	0.731682	0.486145	0.15023	0.202523	0.290875	1.55235	0.0920684	0.404307	0.483915
d_Bacteria|p_Firmicutes|c_Clostridia|o_Oscillospirales|f_Butyricicoccaceae|g_Butyricicoccus|s_	0	2.46273	0.380581	0.357044	0.251359	0.0617561	0.22641	0.576555	0.138628	0.0856112	0.0969487	0.33851	0.161715	0	0.18683	0.257327	0.35606	0.700316	0.271904	0.411528	0	0.119854	0.0463422	1.42033	0.452779	0.486145	0.10559	0.202523	0.290875	1.32938	0.0435459	0.363699	0.409074
d_Bacteria|p_Firmicutes|c_Clostridia|o_Oscillospirales|f_Butyricicoccaceae|g_Butyricicoccus|s_Butyricicoccus_pullicaecorum	0	0	0	0	0	0	0	0	0	0	0	0	0	0	0	0	0	0	0	0	0	0	0	0	0	0	0.0128769	0	0	0	0	0	0.00107307
d_Bacteria|p_Firmicutes|c_Clostridia|o_Oscillospirales|f_Butyricicoccaceae|g_Butyricicoccus|s_Butyricicoccus_sp.	0	0	0	0	0	0	0	0.290755	0.0988237	0	0	0.110698	0	0	0.0688975	0.0603466	0	0	0.05879	0.183059	0.0190229	0.0585115	0	0	0.278903	0	0	0	0	0	0	0.0362269	0.044958
d_Bacteria|p_Firmicutes|c_Clostridia|o_Oscillospirales|f_Butyricicoccaceae|g_Butyricicoccus|s_uncultured_bacterium	0	0	0	0	0	0	0	0	0	0.0452516	0.0379934	0	0	0	0	0	0	0	0	0	0	0.0424681	0	0	0	0	0.0317629	0	0	0.222969	0.0485226	0.00438132	0.0288103
d_Bacteria|p_Firmicutes|c_Clostridia|o_Oscillospirales|f_Butyricicoccaceae|g_UCG-009	0.0719651	0	0.015005	0.0647968	0	0.00421064	0.0366252	0.00495606	0	0	0.0248922	0	0	0	0	0.0125248	0.0284848	0.133299	0	0	0	0	0.0128728	0	0	0	0.00171692	0	0.0190114	0	0.01493	0.0208821	0.00404426
d_Bacteria|p_Firmicutes|c_Clostridia|o_Oscillospirales|f_Butyricicoccaceae|g_UCG-009|s_	0	0	0	0	0	0	0	0	0	0	0	0	0	0	0	0	0	0.0676442	0	0	0	0	0.0128728	0	0	0	0.00171692	0	0	0	0	0.00356022	0.00121581
d_Bacteria|p_Firmicutes|c_Clostridia|o_Oscillospirales|f_Butyricicoccaceae|g_UCG-009|s_uncultured_bacterium	0.0719651	0	0.015005	0.0647968	0	0.00421064	0.0366252	0	0	0	0.0248922	0	0	0	0	0.00569307	0.0284848	0.0656547	0	0	0	0	0	0	0	0	0	0	0.0190114	0	0.01493	0.0167014	0.00282845
d_Bacteria|p_Firmicutes|c_Clostridia|o_Oscillospirales|f_Butyricicoccaceae|g_UCG-009|s_uncultured_organism	0	0	0	0	0	0	0	0	0	0	0	0	0	0	0	0.00683169	0	0	0	0	0	0	0	0	0	0	0	0	0	0	0	0.000359563	0
d_Bacteria|p_Firmicutes|c_Clostridia|o_Oscillospirales|f_Butyricicoccaceae|g_UCG-009|s_uncultured_Ruminococcaceae	0	0	0	0	0	0	0	0.00495606	0	0	0	0	0	0	0	0	0	0	0	0	0	0	0	0	0	0	0	0	0	0	0	0.000260845	0
d_Bacteria|p_Firmicutes|c_Clostridia|o_Oscillospirales|f_Butyricicoccaceae|g_uncultured	0	0	0	0	0	0	0.0632616	0	0	0	0	0.0433164	0.0646859	0	0	0	0	0	0	0	0	0	0	0	0	0	0	0	0	0	0	0.00901389	0
d_Bacteria|p_Firmicutes|c_Clostridia|o_Oscillospirales|f_Butyricicoccaceae|g_uncultured|s_uncultured_bacterium	0	0	0	0	0	0	0.0632616	0	0	0	0	0.0433164	0.0646859	0	0	0	0	0	0	0	0	0	0	0	0	0	0	0	0	0	0	0.00901389	0
d_Bacteria|p_Firmicutes|c_Clostridia|o_Oscillospirales|f_Ethanoligenenaceae	0	0	0	0	0	0	0	0	0	0	0	0	0	0	0	0	0	0.00596861	0	0	0	0	0	0	0	0	0	0	0	0	0	0.000314137	0
d_Bacteria|p_Firmicutes|c_Clostridia|o_Oscillospirales|f_Ethanoligenenaceae|g_Acetanaerobacterium	0	0	0	0	0	0	0	0	0	0	0	0	0	0	0	0	0	0.00596861	0	0	0	0	0	0	0	0	0	0	0	0	0	0.000314137	0
d_Bacteria|p_Firmicutes|c_Clostridia|o_Oscillospirales|f_Ethanoligenenaceae|g_Acetanaerobacterium|s_uncultured_rumen	0	0	0	0	0	0	0	0	0	0	0	0	0	0	0	0	0	0.00596861	0	0	0	0	0	0	0	0	0	0	0	0	0	0.000314137	0
d_Bacteria|p_Firmicutes|c_Clostridia|o_Oscillospirales|f_Oscillospiraceae	16.471	1.44018	1.47049	15.4851	1.03261	5.94122	7.1186	1.13576	2.8604	5.53293	0.752008	1.29147	8.83404	1.61754	5.05	1.32876	6.32465	11.7005	9.06193	2.65507	4.17235	5.56143	1.91934	2.41531	1.60923	0.121536	23.156	2.04294	33.2205	3.17099	4.18663	5.49732	7.01928
d_Bacteria|p_Firmicutes|c_Clostridia|o_Oscillospirales|f_Oscillospiraceae|g_	0.0344833	0.0126553	0.117312	0.0753759	0	0.0547384	0.00665912	0.0379964	0.0576472	0.103956	0.0248922	0.0681833	0.0426339	0	0.0279314	0.0967823	0.221775	0.200943	0.0744061	0.0312194	0.0221933	0.0396369	0.0270329	0.0313676	0.00583478	0	0.0575167	0.108455	0.0798479	0.0192838	0.123173	0.06623	0.0454634
d_Bacteria|p_Firmicutes|c_Clostridia|o_Oscillospirales|f_Oscillospiraceae|g_|s_	0.0344833	0.0126553	0.117312	0.0753759	0	0.0547384	0.00665912	0.0379964	0.0576472	0.103956	0.0248922	0.0681833	0.0426339	0	0.0279314	0.0967823	0.221775	0.200943	0.0744061	0.0312194	0.0221933	0.0396369	0.0270329	0.0313676	0.00583478	0	0.0575167	0.108455	0.0798479	0.0192838	0.123173	0.06623	0.0454634
d_Bacteria|p_Firmicutes|c_Clostridia|o_Oscillospirales|f_Oscillospiraceae|g_Colidextribacter	0.0389811	0	0.0245536	0.0158686	0	0	0.0166478	0.00330404	0	0.0195683	0	0.0200539	0.0499846	0	0.148347	0	0.137337	0.0378012	0.0257206	0.00709532	0.00475571	0.131179	0.00514913	0.0740276	0	0.020256	0.0952888	0.182603	0.0095057	0.0289258	0	0.0283246	0.0465655
d_Bacteria|p_Firmicutes|c_Clostridia|o_Oscillospirales|f_Oscillospiraceae|g_Colidextribacter|s_	0.0389811	0	0.0245536	0.0158686	0	0	0.0166478	0.00330404	0	0.0195683	0	0.0200539	0.0499846	0	0.148347	0	0.137337	0.0378012	0.0257206	0.00709532	0.00475571	0.131179	0.00514913	0.0740276	0	0.020256	0.0952888	0.182603	0.0095057	0.0289258	0	0.0283246	0.0465655
d_Bacteria|p_Firmicutes|c_Clostridia|o_Oscillospirales|f_Oscillospiraceae|g_Flavonifractor	0.116943	0	0.0695685	0.0528954	0.0611413	0.189479	0	0.128857	0.00823531	0.225035	0	0.158827	0.715955	0	0.0999323	0.0979209	0.0773159	0.0775919	0	0.0127716	0.0713357	0.0339744	0.0913971	0.0376412	0.0116696	0.0364609	0.603496	0.388446	0	0.0168734	0	0.109458	0.108672
d_Bacteria|p_Firmicutes|c_Clostridia|o_Oscillospirales|f_Oscillospiraceae|g_Flavonifractor|s_	0.116943	0	0.0695685	0.0528954	0.0611413	0.189479	0	0.128857	0.00823531	0.225035	0	0.137169	0.715955	0	0.0999323	0.0899506	0.0376406	0.0775919	0	0.0127716	0.0713357	0.0264246	0.0913971	0.0125471	0.0116696	0.0364609	0.545121	0.388446	0	0.0168734	0	0.10581	0.101087
d_Bacteria|p_Firmicutes|c_Clostridia|o_Oscillospirales|f_Oscillospiraceae|g_Flavonifractor|s_uncultured_bacterium	0	0	0	0	0	0	0	0	0	0	0	0.0216582	0	0	0	0.0079703	0.0396753	0	0	0	0	0.00754988	0	0.0250941	0	0	0.0583751	0	0	0	0	0.00364757	0.00758492
d_Bacteria|p_Firmicutes|c_Clostridia|o_Oscillospirales|f_Oscillospiraceae|g_Intestinimonas	0.00599709	0	0.245536	0.0370268	0	0.0168426	0	0.0140422	0.0452942	0	0	0.00320862	0	0	0.0384833	0	0.0233982	0.0915186	0	0.00567625	0	0	0.00643641	0	0	0	0	0.00332005	0.039924	0.00843668	0	0.0274393	0.00531611
d_Bacteria|p_Firmicutes|c_Clostridia|o_Oscillospirales|f_Oscillospiraceae|g_Intestinimonas|s_	0.00599709	0	0.061384	0.00925669	0	0	0	0	0	0	0	0.00320862	0	0	0.00744837	0	0	0.0378012	0	0	0	0	0.00643641	0	0	0	0	0.00332005	0.039924	0	0	0.006584	0.00414004
d_Bacteria|p_Firmicutes|c_Clostridia|o_Oscillospirales|f_Oscillospiraceae|g_Intestinimonas|s_Flavonifractor_plautii	0	0	0.178696	0.00925669	0	0.0168426	0	0	0	0	0	0	0	0	0	0	0	0	0	0.00567625	0	0	0	0	0	0	0	0	0	0	0	0.0107787	0.000473021
d_Bacteria|p_Firmicutes|c_Clostridia|o_Oscillospirales|f_Oscillospiraceae|g_Intestinimonas|s_Intestinimonas_butyriciproducens	0	0	0.00545636	0.0185134	0	0	0	0.0140422	0	0	0	0	0	0	0.0310349	0	0.0233982	0.0537174	0	0	0	0	0	0	0	0	0	0	0	0	0	0.00769276	0
d_Bacteria|p_Firmicutes|c_Clostridia|o_Oscillospirales|f_Oscillospiraceae|g_Intestinimonas|s_uncultured_bacterium	0	0	0	0	0	0	0	0	0.0452942	0	0	0	0	0	0	0	0	0	0	0	0	0	0	0	0	0	0	0	0	0.00843668	0	0.00238391	0.000703057
d_Bacteria|p_Firmicutes|c_Clostridia|o_Oscillospirales|f_Oscillospiraceae|g_NK4A214_group	0.283363	0	0.0682044	0.0105791	0.0611413	0.0814058	0.083239	0.00578207	0	0.255611	0.0131012	0.0657768	0.169065	1.08816	0.0223451	0.0705941	0.0640908	0.0895291	0.0716503	0.022705	0.36302	0.0613427	0	0.00376412	0.0781861	0	0	0.0741479	0.281369	0.00964192	0.0559876	0.131771	0.0791803
d_Bacteria|p_Firmicutes|c_Clostridia|o_Oscillospirales|f_Oscillospiraceae|g_NK4A214_group|s_	0.212897	0	0.0682044	0.0105791	0.0611413	0.0814058	0.0632616	0.00578207	0	0.255611	0.0131012	0.0657768	0.135252	1.08816	0.0105519	0.0705941	0.0640908	0.0358116	0.0716503	0.022705	0.36302	0.0613427	0	0.00376412	0.0630156	0	0	0.0741479	0.159696	0.00964192	0.0211509	0.121783	0.0648736
d_Bacteria|p_Firmicutes|c_Clostridia|o_Oscillospirales|f_Oscillospiraceae|g_NK4A214_group|s_uncultured_Clostridiales	0	0	0	0	0	0	0	0	0	0	0	0	0	0	0	0	0	0	0	0	0	0	0	0	0	0	0	0	0	0	0.00995334	0	0.000829445
d_Bacteria|p_Firmicutes|c_Clostridia|o_Oscillospirales|f_Oscillospiraceae|g_NK4A214_group|s_uncultured_Firmicutes	0	0	0	0	0	0	0	0	0	0	0	0	0	0	0	0	0	0.00994768	0	0	0	0	0	0	0	0	0	0	0	0	0	0.000523562	0
d_Bacteria|p_Firmicutes|c_Clostridia|o_Oscillospirales|f_Oscillospiraceae|g_NK4A214_group|s_uncultured_organism	0	0	0	0	0	0	0	0	0	0	0	0	0.0132312	0	0.0117933	0	0	0	0	0	0	0	0	0	0.0151704	0	0	0	0.0247148	0	0.0111975	0.00131708	0.0042569
d_Bacteria|p_Firmicutes|c_Clostridia|o_Oscillospirales|f_Oscillospiraceae|g_NK4A214_group|s_uncultured_rumen	0.0704658	0	0	0	0	0	0.0199774	0	0	0	0	0	0.0205819	0	0	0	0	0.0437698	0	0	0	0	0	0	0	0	0	0	0.0969582	0	0.0136858	0.0081471	0.00922034
d_Bacteria|p_Firmicutes|c_Clostridia|o_Oscillospirales|f_Oscillospiraceae|g_Oscillibacter	0.127438	0.0329039	0.260541	0.120337	0.0339674	0.148776	0.0499434	0.0355184	0.105686	0.0281294	0	0.0673811	0.076447	0	0.00620698	0.00341584	0.265519	0.103456	0.0284764	0.0397338	0.0190229	0.0396369	0.135165	0.0200753	0	0	0.163107	0.0962815	0.0912548	0.02531	0.0136858	0.0786391	0.0536061
d_Bacteria|p_Firmicutes|c_Clostridia|o_Oscillospirales|f_Oscillospiraceae|g_Oscillibacter|s_	0.0269869	0.0329039	0.204613	0.0899221	0.0339674	0.113687	0.0133182	0.0355184	0.0988237	0.0220143	0	0.0649747	0.044104	0	0.00620698	0.00341584	0.265519	0.103456	0	0.0397338	0.0190229	0.0396369	0.0901098	0.0200753	0	0	0.163107	0.0962815	0.0741445	0.02531	0.0136858	0.0610227	0.0484256
d_Bacteria|p_Firmicutes|c_Clostridia|o_Oscillospirales|f_Oscillospiraceae|g_Oscillibacter|s_human_gut	0	0	0.0559276	0.0185134	0	0	0	0	0.00686276	0.00611509	0	0.00240647	0	0	0	0	0	0	0	0	0	0	0	0	0	0	0	0	0.0171103	0	0	0.00472765	0.00142586
d_Bacteria|p_Firmicutes|c_Clostridia|o_Oscillospirales|f_Oscillospiraceae|g_Oscillibacter|s_uncultured_bacterium	0.100451	0	0	0	0	0.0350887	0.0366252	0	0	0	0	0	0.032343	0	0	0	0	0	0.0284764	0	0	0	0.0450549	0	0	0	0	0	0	0	0	0.0122623	0.00375458
d_Bacteria|p_Firmicutes|c_Clostridia|o_Oscillospirales|f_Oscillospiraceae|g_Oscillibacter|s_uncultured_Clostridiales	0	0	0	0.0119015	0	0	0	0	0	0	0	0	0	0	0	0	0	0	0	0	0	0	0	0	0	0	0	0	0	0	0	0.000626392	0
d_Bacteria|p_Firmicutes|c_Clostridia|o_Oscillospirales|f_Oscillospiraceae|g_Oscillospira	0	0	0	0	0	0	0	0	0	0	0	0.025669	0.0132312	0	0	0	0	0.0218849	0	0	0	0	0	0	0	0	0	0	0	0.0445939	0.00746501	0.00319922	0.00433824
d_Bacteria|p_Firmicutes|c_Clostridia|o_Oscillospirales|f_Oscillospiraceae|g_Oscillospira|s_	0	0	0	0	0	0	0	0	0	0	0	0.025669	0	0	0	0	0	0	0	0	0	0	0	0	0	0	0	0	0	0	0	0.001351	0
d_Bacteria|p_Firmicutes|c_Clostridia|o_Oscillospirales|f_Oscillospiraceae|g_Oscillospira|s_uncultured_bacterium	0	0	0	0	0	0	0	0	0	0	0	0	0	0	0	0	0	0	0	0	0	0	0	0	0	0	0	0	0	0.0445939	0.00746501	0	0.00433824
d_Bacteria|p_Firmicutes|c_Clostridia|o_Oscillospirales|f_Oscillospiraceae|g_Oscillospira|s_uncultured_organism	0	0	0	0	0	0	0	0	0	0	0	0	0.0132312	0	0	0	0	0.0218849	0	0	0	0	0	0	0	0	0	0	0	0	0	0.00184822	0
d_Bacteria|p_Firmicutes|c_Clostridia|o_Oscillospirales|f_Oscillospiraceae|g_Papillibacter	0	0	0.00682044	0.00396715	0	0	0	0	0	0.00489207	0	0	0	0	0	0	0.00915583	0.0318326	0	0	0	0	0	0	0.00583478	0	0	0.00885347	0.00570342	0	0	0.00298253	0.00169931
d_Bacteria|p_Firmicutes|c_Clostridia|o_Oscillospirales|f_Oscillospiraceae|g_Papillibacter|s_uncultured_bacterium	0	0	0.00682044	0.00396715	0	0	0	0	0	0.00489207	0	0	0	0	0	0	0.00915583	0.0318326	0	0	0	0	0	0	0.00583478	0	0	0.00885347	0.00570342	0	0	0.00298253	0.00169931
d_Bacteria|p_Firmicutes|c_Clostridia|o_Oscillospirales|f_Oscillospiraceae|g_Pseudoflavonifractor	0	0	0	0	0	0	0	0	0.0535295	0	0	0	0	0	0	0	0	0	0	0	0	0	0	0	0	0	0	0	0	0	0	0.00281734	0
d_Bacteria|p_Firmicutes|c_Clostridia|o_Oscillospirales|f_Oscillospiraceae|g_Pseudoflavonifractor|s_uncultured_bacterium	0	0	0	0	0	0	0	0	0.0535295	0	0	0	0	0	0	0	0	0	0	0	0	0	0	0	0	0	0	0	0	0	0	0.00281734	0
d_Bacteria|p_Firmicutes|c_Clostridia|o_Oscillospirales|f_Oscillospiraceae|g_UCG-002	13.444	1.24275	0.0900299	12.2929	0.767663	4.87593	5.23074	0.598857	1.83373	4.54229	0.597414	0.623275	7.11398	0.18953	3.64163	0.779951	4.66235	9.46223	7.19076	2.08886	2.04971	4.9178	1.39284	2.2409	1.05493	0.0324097	20.1875	0.905268	31.6065	2.40325	3.39658	4.16737	6.02304
d_Bacteria|p_Firmicutes|c_Clostridia|o_Oscillospirales|f_Oscillospiraceae|g_UCG-002|s_	7.39142	0.364474	0.0900299	8.59417	0	1.81338	1.88786	0.0594727	0.20451	1.82719	0.180796	0.0112302	1.37899	0.120907	1.43257	0.170792	0.485259	1.04451	1.9465	0.432814	0.570686	0.0688926	0.0450549	0.0388959	0.243894	0	0.546837	0.042054	29.3726	0.964192	2.3465	1.52653	2.88937
d_Bacteria|p_Firmicutes|c_Clostridia|o_Oscillospirales|f_Oscillospiraceae|g_UCG-002|s_uncultured_bacterium	0	0	0	2.00341	0	0.865989	0.0898981	0	0	0.0171222	0	0.04091	0	0	0	0	0.598181	2.22032	0	0	0.298025	0	0	0	0	0	0.0858458	0	0.88403	0	0.349611	0.307149	0.134793
d_Bacteria|p_Firmicutes|c_Clostridia|o_Oscillospirales|f_Oscillospiraceae|g_UCG-002|s_uncultured_organism	5.81418	0.822597	0	1.5181	0.611413	2.13339	2.37065	0.408875	1.62922	2.53898	0.395656	0.571135	5.34982	0.068623	2.20906	0.609159	1.38762	5.36379	4.94663	1.64044	0.535811	4.84891	1.14826	2.20201	0.76319	0.0324097	19.5548	0.863214	1.02091	0.0976245	0.309798	2.03942	2.75145
d_Bacteria|p_Firmicutes|c_Clostridia|o_Oscillospirales|f_Oscillospiraceae|g_UCG-002|s_uncultured_rumen	0.238384	0.0556835	0	0.177199	0.15625	0.0631597	0.882333	0.130509	0	0.158992	0.0209619	0	0.385175	0	0	0	2.1913	0.833615	0.297625	0.0156097	0.645192	0	0.199529	0	0.0478452	0	0	0	0.328897	1.34143	0.390669	0.294273	0.247431
d_Bacteria|p_Firmicutes|c_Clostridia|o_Oscillospirales|f_Oscillospiraceae|g_UCG-003	0.427293	0.0202486	0.0941221	0.129594	0	0.0771951	0.286342	0.0636027	0.112549	0.149208	0.0170315	0.0224604	0.189647	0.0228743	0.191796	0.138911	0.405909	0.403876	0.778049	0.271041	0.072921	0.14911	0.11843	0	0.0081687	0	1.33662	0.0752545	0.0684411	0.207301	0.180404	0.185827	0.207308
d_Bacteria|p_Firmicutes|c_Clostridia|o_Oscillospirales|f_Oscillospiraceae|g_UCG-003|s_	0.427293	0.0202486	0.0941221	0.129594	0	0.0771951	0.286342	0.0636027	0.112549	0.149208	0.0170315	0.0224604	0.189647	0.0228743	0.191796	0.138911	0.405909	0.403876	0.778049	0.271041	0.072921	0.14911	0.11843	0	0.0081687	0	1.22502	0.0752545	0.0684411	0.207301	0.16423	0.185827	0.19666
d_Bacteria|p_Firmicutes|c_Clostridia|o_Oscillospirales|f_Oscillospiraceae|g_UCG-003|s_uncultured_bacterium	0	0	0	0	0	0	0	0	0	0	0	0	0	0	0	0	0	0	0	0	0	0	0	0	0	0	0.111599	0	0	0	0.0161742	0	0.0106478
d_Bacteria|p_Firmicutes|c_Clostridia|o_Oscillospirales|f_Oscillospiraceae|g_UCG-005	1.82911	0.0582146	0.102307	2.41996	0.0271739	0.380362	1.40507	0.0982951	0.275883	0.157769	0.0209619	0.0272733	0.391056	0.117639	0.61387	0.141188	0.308246	1.15592	0.759677	0.134811	1.39342	0.150054	0.0708006	0.00752823	0.138868	0.0324097	0.405192	0.0973882	0.912548	0.378445	0.312286	0.541578	0.336146
d_Bacteria|p_Firmicutes|c_Clostridia|o_Oscillospirales|f_Oscillospiraceae|g_UCG-005|s_	0.115444	0	0.0436508	0.0528954	0	0.124916	0.156489	0.0768189	0.168824	0.114964	0.00524047	0.00401078	0.1132	0.0294098	0.0732423	0.0842575	0.107835	0.179058	0.336205	0.00993345	0.320218	0.0415243	0.0218838	0.00752823	0.028007	0.0324097	0.399183	0.0973882	0.174905	0.120524	0.0522551	0.0940243	0.108813
d_Bacteria|p_Firmicutes|c_Clostridia|o_Oscillospirales|f_Oscillospiraceae|g_UCG-005|s_human_gut	0.284862	0	0	2.11978	0	0.0645632	0.0898981	0	0	0	0	0	0.0602755	0.0555519	0	0	0	0.165131	0.0643016	0	0.584953	0	0	0	0	0	0	0	0.325095	0	0.0398134	0.152861	0.0791551
d_Bacteria|p_Firmicutes|c_Clostridia|o_Oscillospirales|f_Oscillospiraceae|g_UCG-005|s_metagenome	0.00899564	0	0	0	0	0	0	0	0	0	0	0	0	0	0.00434488	0	0	0	0.0422553	0.0113525	0.00951143	0	0	0	0	0	0.0060092	0	0.0323194	0.0879825	0	0.0029261	0.0122646
d_Bacteria|p_Firmicutes|c_Clostridia|o_Oscillospirales|f_Oscillospiraceae|g_UCG-005|s_uncultured_bacterium	0	0	0	0	0	0	0	0	0	0	0	0	0	0	0	0.00683169	0	0	0	0	0	0	0	0	0	0	0	0	0	0	0	0.000359563	0
d_Bacteria|p_Firmicutes|c_Clostridia|o_Oscillospirales|f_Oscillospiraceae|g_UCG-005|s_uncultured_Clostridiales	0	0	0	0	0	0	0	0	0	0	0	0	0.0044104	0	0	0	0	0	0	0.00425719	0	0	0	0	0	0	0	0	0	0	0	0.000232126	0.000354766
d_Bacteria|p_Firmicutes|c_Clostridia|o_Oscillospirales|f_Oscillospiraceae|g_UCG-005|s_uncultured_organism	1.40332	0.0582146	0.0586558	0.247286	0.0271739	0.190883	1.08877	0.0156942	0.107059	0.0428056	0.0157214	0.00802156	0.213169	0.0326776	0.536283	0.0284654	0.183117	0.708274	0.30038	0.0908201	0.473986	0.0717238	0.0360439	0	0.0758522	0	0	0	0.368821	0.147039	0.211509	0.277156	0.122983
d_Bacteria|p_Firmicutes|c_Clostridia|o_Oscillospirales|f_Oscillospiraceae|g_UCG-005|s_uncultured_rumen	0.016492	0	0	0	0	0	0.0699208	0.00578207	0	0	0	0.015241	0	0	0	0.0216337	0.0172943	0.103456	0.0165347	0.0184478	0.00475571	0.0368056	0.0128728	0	0.0350087	0	0	0	0.0114068	0.0228996	0.00870918	0.0140186	0.0125755
d_Bacteria|p_Firmicutes|c_Clostridia|o_Oscillospirales|f_Oscillospiraceae|g_UCG-007	0.0389811	0	0	0	0	0	0	0	0	0	0	0	0	0	0	0	0.019329	0	0	0	0	0	0	0	0.0116696	0	0	0	0	0	0	0.00306895	0.000972464
d_Bacteria|p_Firmicutes|c_Clostridia|o_Oscillospirales|f_Oscillospiraceae|g_UCG-007|s_	0.016492	0	0	0	0	0	0	0	0	0	0	0	0	0	0	0	0.019329	0	0	0	0	0	0	0	0.0116696	0	0	0	0	0	0	0.00188531	0.000972464
d_Bacteria|p_Firmicutes|c_Clostridia|o_Oscillospirales|f_Oscillospiraceae|g_UCG-007|s_uncultured_bacterium	0.0224891	0	0	0	0	0	0	0	0	0	0	0	0	0	0	0	0	0	0	0	0	0	0	0	0	0	0	0	0	0	0	0.00118364	0
d_Bacteria|p_Firmicutes|c_Clostridia|o_Oscillospirales|f_Oscillospiraceae|g_uncultured	0.12444	0.073401	0.391494	0.326629	0.0815217	0.116494	0.0399547	0.149508	0.367844	0.0464747	0.0786071	0.209363	0.0720366	0.199333	0.259452	0	0.130216	0.0238744	0.133196	0.0411528	0.175961	0.0386931	0.0720878	0	0.294073	0	0.307328	0.102922	0.125475	0.0289258	0.0970451	0.148623	0.106972
d_Bacteria|p_Firmicutes|c_Clostridia|o_Oscillospirales|f_Oscillospiraceae|g_uncultured|s_	0.049476	0.0278418	0.309648	0.277701	0.0815217	0.0603526	0	0.0429525	0.227844	0.0464747	0.0694363	0.131554	0.022052	0.199333	0.107381	0	0.0813852	0.0238744	0.103801	0.0312194	0.149012	0.0311432	0.018022	0	0.28007	0	0	0.0708278	0.0703422	0.0120524	0.0211509	0.0980331	0.0569867
d_Bacteria|p_Firmicutes|c_Clostridia|o_Oscillospirales|f_Oscillospiraceae|g_uncultured|s_Clostridium_sp.	0.0749636	0.0455592	0.0477431	0	0	0.0561419	0.0399547	0.106555	0.14	0	0	0.0778092	0.0499846	0	0.152071	0	0.0488311	0	0.029395	0	0.0269491	0	0.0540659	0	0.0140035	0	0.307328	0.0320938	0.0285171	0.0168734	0.0758942	0.0457373	0.0463104
d_Bacteria|p_Firmicutes|c_Clostridia|o_Oscillospirales|f_Oscillospiraceae|g_uncultured|s_Intestinimonas_sp.	0	0	0.0341022	0.0489282	0	0	0	0	0	0	0.00917083	0	0	0	0	0	0	0	0	0.00993345	0	0.00754988	0	0	0	0	0	0	0.026616	0	0	0.0048527	0.00367494
d_Bacteria|p_Firmicutes|c_Clostridia|o_Oscillospirales|f_Oscillospirales	0	0	0	0	0	0	0	0	0	0	0	0	0	0	0	0	0.00305194	0	0	0	0	0	0	0	0.00466783	0	0	0	0.00760456	0	0.0124417	0.000160629	0.00205951
d_Bacteria|p_Firmicutes|c_Clostridia|o_Oscillospirales|f_Oscillospirales|g_Hydrogenoanaerobacterium	0	0	0	0	0	0	0	0	0	0	0	0	0	0	0	0	0.00305194	0	0	0	0	0	0	0	0.00466783	0	0	0	0.00760456	0	0.0124417	0.000160629	0.00205951
d_Bacteria|p_Firmicutes|c_Clostridia|o_Oscillospirales|f_Oscillospirales|g_Hydrogenoanaerobacterium|s_	0	0	0	0	0	0	0	0	0	0	0	0	0	0	0	0	0	0	0	0	0	0	0	0	0.00466783	0	0	0	0	0	0	0	0.000388985
d_Bacteria|p_Firmicutes|c_Clostridia|o_Oscillospirales|f_Oscillospirales|g_Hydrogenoanaerobacterium|s_Selenomonadales_bacterium	0	0	0	0	0	0	0	0	0	0	0	0	0	0	0	0	0.00305194	0	0	0	0	0	0	0	0	0	0	0	0.00760456	0	0.0124417	0.000160629	0.00167052
d_Bacteria|p_Firmicutes|c_Clostridia|o_Oscillospirales|f_Ruminococcaceae	6.91315	10.3445	4.63245	6.85788	6.79348	4.08854	10.1585	13.5672	25.3977	13.3407	7.16373	4.0934	6.37891	6.3852	25.3661	11.0696	11.7703	14.0959	12.7731	7.39048	2.36518	14.2787	5.04615	11.6964	14.5134	0.534759	11.8939	14.035	12.0837	4.7607	18.4523	10.589	9.75421
d_Bacteria|p_Firmicutes|c_Clostridia|o_Oscillospirales|f_Ruminococcaceae|g_	0.0224891	0.124022	0.4938	0.117692	0	0.251235	0.15316	0.0669068	0.498236	0.0428056	0.267264	0.10027	0.43663	0	0.315935	0.0159406	0.266536	0.12932	0	0.0510863	0.185473	0.0707801	0.0489168	0.00250941	0.0198383	0	0.00858458	0.0232404	0.224335	0.161502	0.0261275	0.173802	0.0685327
d_Bacteria|p_Firmicutes|c_Clostridia|o_Oscillospirales|f_Ruminococcaceae|g_|s_	0.0224891	0.124022	0.4938	0.117692	0	0.251235	0.15316	0.0669068	0.498236	0.0428056	0.267264	0.10027	0.43663	0	0.315935	0.0159406	0.266536	0.12932	0	0.0510863	0.185473	0.0707801	0.0489168	0.00250941	0.0198383	0	0.00858458	0.0232404	0.224335	0.161502	0.0261275	0.173802	0.0685327
d_Bacteria|p_Firmicutes|c_Clostridia|o_Oscillospirales|f_Ruminococcaceae|g_[Eubacterium]_siraeum_group	0	1.29085	1.65737	0.0105791	0	0.266674	0.612639	0	1.19275	1.6951	0.21748	0	0.022052	0	0.0180002	0	1.27775	0	0	0.0425719	0	0	0.822574	4.76537	0.0221722	0	2.2174	0	0.95057	0	0.0174184	0.434802	0.736506
d_Bacteria|p_Firmicutes|c_Clostridia|o_Oscillospirales|f_Ruminococcaceae|g_[Eubacterium]_siraeum_group|s_	0	1.29085	1.65737	0	0	0.116494	0	0	0	1.56546	0.203068	0	0	0	0	0	1.27775	0	0	0	0	0	0.822574	4.74404	0	0	2.2174	0	0.309886	0	0	0.321631	0.674491
d_Bacteria|p_Firmicutes|c_Clostridia|o_Oscillospirales|f_Ruminococcaceae|g_[Eubacterium]_siraeum_group|s_[Eubacterium]_siraeum	0	0	0	0.0105791	0	0.15018	0.612639	0	1.19275	0.12964	0.0144113	0	0.022052	0	0.0180002	0	0	0	0	0.0425719	0	0	0	0.02133	0.0221722	0	0	0	0.640684	0	0.0174184	0.113171	0.0620147
d_Bacteria|p_Firmicutes|c_Clostridia|o_Oscillospirales|f_Ruminococcaceae|g_Anaerofilum	0.0149927	0	0.0109127	0.017191	0	0.00982484	0.0133182	0	0	0.0244603	0	0	0.0044104	0	0.020483	0.00455446	0.0295021	0.0338221	0.00275578	0.00993345	0	0	0	0	0.00350087	0	0	0	0	0	0	0.00980146	0.00111953
d_Bacteria|p_Firmicutes|c_Clostridia|o_Oscillospirales|f_Ruminococcaceae|g_Anaerofilum|s_	0.0149927	0	0.0109127	0.017191	0	0.00982484	0.0133182	0	0	0.0244603	0	0	0.0044104	0	0.020483	0.00455446	0.0295021	0.0338221	0.00275578	0.00993345	0	0	0	0	0.00350087	0	0	0	0	0	0	0.00980146	0.00111953
d_Bacteria|p_Firmicutes|c_Clostridia|o_Oscillospirales|f_Ruminococcaceae|g_Anaerotruncus	0.00749636	0	0.0109127	0	0	0.221761	0	0.00330404	0.00823531	0	0	0.010428	0.00588054	0	0.00434488	0.0102475	0.0132251	0	0	0	0	0	0	0	0	0	0	0	0.0171103	0.00361572	0.0174184	0.0155703	0.00317869
d_Bacteria|p_Firmicutes|c_Clostridia|o_Oscillospirales|f_Ruminococcaceae|g_Anaerotruncus|s_	0.00749636	0	0	0	0	0.216146	0	0.00330404	0.00823531	0	0	0.010428	0.00588054	0	0.00434488	0.00683169	0.0132251	0	0	0	0	0	0	0	0	0	0	0	0.0114068	0.00361572	0.00497667	0.0145207	0.0016666
d_Bacteria|p_Firmicutes|c_Clostridia|o_Oscillospirales|f_Ruminococcaceae|g_Anaerotruncus|s_Anaerotruncus_sp.	0	0	0.0109127	0	0	0.00561419	0	0	0	0	0	0	0	0	0	0.00341584	0	0	0	0	0	0	0	0	0	0	0	0	0.00570342	0	0.0124417	0.00104962	0.00151209
d_Bacteria|p_Firmicutes|c_Clostridia|o_Oscillospirales|f_Ruminococcaceae|g_CAG-352	0	0	0	0	0.142663	0	0	0.394006	0	0	0	0	0.230811	0.163388	0	0	0.00813852	0.68639	0	0	0	0	0.94744	2.86198	0	0.0283585	0	0	0.807985	0	1.61991	0.0855472	0.522139
d_Bacteria|p_Firmicutes|c_Clostridia|o_Oscillospirales|f_Ruminococcaceae|g_CAG-352|s_	0	0	0	0	0	0	0	0	0	0	0	0	0	0	0	0	0	0.350158	0	0	0	0	0	0	0	0	0	0	0	0	0	0.0184294	0
d_Bacteria|p_Firmicutes|c_Clostridia|o_Oscillospirales|f_Ruminococcaceae|g_CAG-352|s_uncultured_bacterium	0	0	0	0	0.142663	0	0	0.394006	0	0	0	0	0.230811	0.163388	0	0	0.00813852	0.336231	0	0	0	0	0.94744	2.86198	0	0.0283585	0	0	0.807985	0	1.61991	0.0671178	0.522139
d_Bacteria|p_Firmicutes|c_Clostridia|o_Oscillospirales|f_Ruminococcaceae|g_Candidatus_Soleaferrea	0	0.00759321	0.00818453	0	0	0.00842129	0	0	0	0	0	0.00561509	0.00588054	0	0.00248279	0.00455446	0.0213636	0.0119372	0.00367438	0	0	0	0.00257457	0	0.00466783	0	0	0	0.00760456	0	0	0.00419511	0.00123725
d_Bacteria|p_Firmicutes|c_Clostridia|o_Oscillospirales|f_Ruminococcaceae|g_Candidatus_Soleaferrea|s_	0	0	0	0	0	0	0	0	0	0	0	0	0	0	0	0	0	0.0119372	0	0	0	0	0	0	0	0	0	0	0	0	0	0.000628274	0
d_Bacteria|p_Firmicutes|c_Clostridia|o_Oscillospirales|f_Ruminococcaceae|g_Candidatus_Soleaferrea|s_uncultured_Anaerotruncus	0	0	0	0	0	0.00421064	0	0	0	0	0	0.00561509	0	0	0.00248279	0	0	0	0.00367438	0	0	0	0.00257457	0	0	0	0	0	0	0	0	0.000841206	0.000214547
d_Bacteria|p_Firmicutes|c_Clostridia|o_Oscillospirales|f_Ruminococcaceae|g_Candidatus_Soleaferrea|s_uncultured_bacterium	0	0.00759321	0.00818453	0	0	0.00421064	0	0	0	0	0	0	0.00588054	0	0	0.00455446	0.0213636	0	0	0	0	0	0	0	0.00466783	0	0	0	0.00760456	0	0	0.00272563	0.0010227
d_Bacteria|p_Firmicutes|c_Clostridia|o_Oscillospirales|f_Ruminococcaceae|g_DTU089	0.0149927	0	0	0.0224805	0	0.0294745	0	0	0.266275	0.00489207	0	0	0	0	0	0	0	0	0	0	0.0840176	0	0.0257457	0	0.05368	0	0	0	0	0.0771354	0	0.0177955	0.0200482
d_Bacteria|p_Firmicutes|c_Clostridia|o_Oscillospirales|f_Ruminococcaceae|g_DTU089|s_	0.0149927	0	0	0.0224805	0	0.0294745	0	0	0.266275	0.00489207	0	0	0	0	0	0	0	0	0	0	0.0840176	0	0.0257457	0	0.05368	0	0	0	0	0.0771354	0	0.0177955	0.0200482
d_Bacteria|p_Firmicutes|c_Clostridia|o_Oscillospirales|f_Ruminococcaceae|g_Faecalibacterium	3.07201	3.45744	1.27133	1.43611	5.2106	0.849147	4.6747	12.0333	12.5122	10.0556	4.6352	1.21607	3.27987	0.411738	18.1933	8.95179	2.45173	8.02181	7.69414	4.40619	1.14296	11.7986	1.17271	1.09034	10.5761	0.372711	7.47459	4.08809	3.34601	2.01637	14.8243	5.75937	5.19241
d_Bacteria|p_Firmicutes|c_Clostridia|o_Oscillospirales|f_Ruminococcaceae|g_Faecalibacterium|s_	3.07201	3.45744	1.27133	1.43611	5.2106	0.849147	4.6747	12.0333	12.5122	10.0556	4.6352	1.21607	3.27987	0.411738	18.1933	8.95179	2.45173	8.02181	7.69414	4.40619	1.14296	11.7986	1.17271	1.09034	10.5761	0.372711	7.47459	4.08809	3.34601	2.01637	14.8243	5.75937	5.19241
d_Bacteria|p_Firmicutes|c_Clostridia|o_Oscillospirales|f_Ruminococcaceae|g_Fournierella	0.00749636	0	0	0	0	0.00842129	0	0	0.133138	0.0538128	0	0.00320862	0	0	0	0	0	0	0	0	0	0.0028312	0	0	0	0	0	0	0	0	0	0.0108461	0.000235934
d_Bacteria|p_Firmicutes|c_Clostridia|o_Oscillospirales|f_Ruminococcaceae|g_Fournierella|s_	0.00749636	0	0	0	0	0	0	0	0	0	0	0	0	0	0	0	0	0	0	0	0	0	0	0	0	0	0	0	0	0	0	0.000394545	0
d_Bacteria|p_Firmicutes|c_Clostridia|o_Oscillospirales|f_Ruminococcaceae|g_Fournierella|s_uncultured_bacterium	0	0	0	0	0	0	0	0	0	0.0489207	0	0	0	0	0	0	0	0	0	0	0	0	0	0	0	0	0	0	0	0	0	0.00257477	0
d_Bacteria|p_Firmicutes|c_Clostridia|o_Oscillospirales|f_Ruminococcaceae|g_Fournierella|s_uncultured_organism	0	0	0	0	0	0.00842129	0	0	0.133138	0.00489207	0	0.00320862	0	0	0	0	0	0	0	0	0	0.0028312	0	0	0	0	0	0	0	0	0	0.00787682	0.000235934
d_Bacteria|p_Firmicutes|c_Clostridia|o_Oscillospirales|f_Ruminococcaceae|g_Harryflintia	0	0	0.0122768	0.00528954	0	0	0	0	0	0	0	0	0	0	0	0	0	0.0179058	0	0	0	0	0	0	0	0	0	0	0	0	0	0.00186696	0
d_Bacteria|p_Firmicutes|c_Clostridia|o_Oscillospirales|f_Ruminococcaceae|g_Harryflintia|s_Harryflintia_acetispora	0	0	0.0122768	0.00528954	0	0	0	0	0	0	0	0	0	0	0	0	0	0	0	0	0	0	0	0	0	0	0	0	0	0	0	0.000924544	0
d_Bacteria|p_Firmicutes|c_Clostridia|o_Oscillospirales|f_Ruminococcaceae|g_Harryflintia|s_uncultured_bacterium	0	0	0	0	0	0	0	0	0	0	0	0	0	0	0	0	0	0.0179058	0	0	0	0	0	0	0	0	0	0	0	0	0	0.000942411	0
d_Bacteria|p_Firmicutes|c_Clostridia|o_Oscillospirales|f_Ruminococcaceae|g_Incertae_Sedis	0.461776	0.0278418	0.515626	0.154719	0	0.172636	0.0166478	0.00578207	0.194902	0.0366905	0.0262024	0.161233	0.00735067	0.0392131	0.351936	0.0261881	0.794523	0.0835605	0.0817549	0.200088	0.0443867	0.154772	0.196954	0.0150565	0.610318	0.097229	0.109024	0.270031	0.0969582	0.306131	0.106998	0.166241	0.183996
d_Bacteria|p_Firmicutes|c_Clostridia|o_Oscillospirales|f_Ruminococcaceae|g_Incertae_Sedis|s_	0.176914	0.0278418	0.452878	0.11108	0	0.0533348	0.0166478	0.00578207	0.0150981	0.0366905	0	0.107489	0	0.0392131	0.33766	0.0182178	0.105801	0.0835605	0.0716503	0.0624388	0.0110967	0.145335	0.0077237	0.00878294	0.0361757	0	0.0592336	0.0177069	0.0969582	0.0638777	0.106998	0.087361	0.0513606
d_Bacteria|p_Firmicutes|c_Clostridia|o_Oscillospirales|f_Ruminococcaceae|g_Incertae_Sedis|s_[Clostridium]_leptum	0.08246	0	0.0245536	0.0304148	0	0.0687739	0	0	0.091961	0	0	0.0537445	0.00735067	0	0.014276	0.0079703	0.631752	0	0	0	0	0.00943735	0.0128728	0.00627353	0	0	0	0.0154936	0	0	0	0.0533293	0.00367311
d_Bacteria|p_Firmicutes|c_Clostridia|o_Oscillospirales|f_Ruminococcaceae|g_Incertae_Sedis|s_metagenome	0	0	0	0.0132238	0	0	0	0	0	0	0	0	0	0	0	0	0.0172943	0	0	0	0	0	0	0	0	0	0	0	0	0	0	0.00160622	0
d_Bacteria|p_Firmicutes|c_Clostridia|o_Oscillospirales|f_Ruminococcaceae|g_Incertae_Sedis|s_uncultured_bacterium	0	0	0	0	0	0	0	0	0.0343138	0	0	0	0	0	0	0	0.00915583	0	0	0	0	0	0	0	0	0	0	0	0	0	0	0.00228788	0
d_Bacteria|p_Firmicutes|c_Clostridia|o_Oscillospirales|f_Ruminococcaceae|g_Incertae_Sedis|s_uncultured_organism	0.202402	0	0.0381945	0	0	0.0505277	0	0	0.0535295	0	0.0262024	0	0	0	0	0	0.0305194	0	0.0101045	0.137649	0.03329	0	0.176358	0	0.574143	0.097229	0.0497905	0.23683	0	0.242253	0	0.0216568	0.128962
d_Bacteria|p_Firmicutes|c_Clostridia|o_Oscillospirales|f_Ruminococcaceae|g_Negativibacillus	0.0149927	0	0.117312	0	0.0339674	0.0884235	0	0.00743408	0.0713727	0.0073381	0	0.0112302	0.0632158	0.0555519	0.032897	0	0	0	0.00918594	0.0113525	0.0142671	0.0188747	0.0270329	0.0100376	0.0501791	0	0.0480736	0.0475874	0.0114068	0	0.00995334	0.0269958	0.0207304
d_Bacteria|p_Firmicutes|c_Clostridia|o_Oscillospirales|f_Ruminococcaceae|g_Negativibacillus|s_	0	0	0	0	0	0.0884235	0	0.00743408	0.0713727	0	0	0.0112302	0	0	0	0	0	0	0.00918594	0.0113525	0.0142671	0	0	0.0100376	0.0501791	0	0	0	0.0114068	0	0.00995334	0.00987613	0.00893305
d_Bacteria|p_Firmicutes|c_Clostridia|o_Oscillospirales|f_Ruminococcaceae|g_Negativibacillus|s_uncultured_organism	0.0149927	0	0.117312	0	0.0339674	0	0	0	0	0.0073381	0	0	0.0632158	0.0555519	0.032897	0	0	0	0	0	0	0.0188747	0.0270329	0	0	0	0.0480736	0.0475874	0	0	0	0.0171197	0.0117974
d_Bacteria|p_Firmicutes|c_Clostridia|o_Oscillospirales|f_Ruminococcaceae|g_Paludicola	0.113945	0	0	0.167943	0	0.0392993	0	0	0.0178432	0.0330215	0	0	0.0308728	0	0	0	0.0325541	0	0.0156161	0.0198669	0	0	0.0193092	0	0.00700174	0	0	0	0.013308	0	0	0.0237418	0.00495715
d_Bacteria|p_Firmicutes|c_Clostridia|o_Oscillospirales|f_Ruminococcaceae|g_Paludicola|s_	0.113945	0	0	0.157364	0	0	0	0	0.0178432	0.0330215	0	0	0.0308728	0	0	0	0.0325541	0	0.0156161	0.0198669	0	0	0	0	0.00700174	0	0	0	0.013308	0	0	0.0211166	0.00334805
d_Bacteria|p_Firmicutes|c_Clostridia|o_Oscillospirales|f_Ruminococcaceae|g_Paludicola|s_Ruminococcaceae_bacterium	0	0	0	0.0105791	0	0	0	0	0	0	0	0	0	0	0	0	0	0	0	0	0	0	0	0	0	0	0	0	0	0	0	0.000556793	0
d_Bacteria|p_Firmicutes|c_Clostridia|o_Oscillospirales|f_Ruminococcaceae|g_Paludicola|s_uncultured_bacterium	0	0	0	0	0	0.0392993	0	0	0	0	0	0	0	0	0	0	0	0	0	0	0	0	0.0193092	0	0	0	0	0	0	0	0	0.00206839	0.0016091
d_Bacteria|p_Firmicutes|c_Clostridia|o_Oscillospirales|f_Ruminococcaceae|g_Phocea	0	0	0.00682044	0	0	0.00982484	0	0	0	0	0	0	0	0	0	0	0	0	0	0	0	0	0	0	0	0	0.0120184	0.00442674	0	0	0	0.000876067	0.00137043
d_Bacteria|p_Firmicutes|c_Clostridia|o_Oscillospirales|f_Ruminococcaceae|g_Phocea|s_	0	0	0.00682044	0	0	0.00982484	0	0	0	0	0	0	0	0	0	0	0	0	0	0	0	0	0	0	0	0	0.0120184	0.00442674	0	0	0	0.000876067	0.00137043
d_Bacteria|p_Firmicutes|c_Clostridia|o_Oscillospirales|f_Ruminococcaceae|g_Pygmaiobacter	0	0	0.0177332	0.0119015	0	0	0	0	0	0	0	0	0	0	0	0	0.0203463	0.0338221	0	0	0	0	0	0	0	0	0	0	0	0	0	0.00441068	0
d_Bacteria|p_Firmicutes|c_Clostridia|o_Oscillospirales|f_Ruminococcaceae|g_Pygmaiobacter|s_uncultured_bacterium	0	0	0.0177332	0.0119015	0	0	0	0	0	0	0	0	0	0	0	0	0.0203463	0.0338221	0	0	0	0	0	0	0	0	0	0	0	0	0	0.00441068	0
d_Bacteria|p_Firmicutes|c_Clostridia|o_Oscillospirales|f_Ruminococcaceae|g_Ruminococcus	0.163421	4.02187	0.0368304	0.214226	0.91712	0.0617561	0.432843	0.0636027	1.19	0.225035	1.52891	0.31605	0.751239	0.137246	1.11167	1.17391	1.28385	0.614766	1.14273	0.175964	0.0618243	0.717238	0.0733751	0.702635	0.266066	0	0.41206	0.242364	2.84791	0.559232	0.220218	0.809846	0.52324
d_Bacteria|p_Firmicutes|c_Clostridia|o_Oscillospirales|f_Ruminococcaceae|g_Ruminococcus|s_	0.0254876	0	0	0.0912445	0.563859	0.0378958	0	0.0437785	1.05549	0.167553	0	0	0.501316	0.0261421	0	0.178763	0	0	0.486855	0	0.0206081	0.0575678	0.0656514	0	0	0	0	0	0.0209125	0.0265153	0	0.167283	0.0159379
d_Bacteria|p_Firmicutes|c_Clostridia|o_Oscillospirales|f_Ruminococcaceae|g_Ruminococcus|s_Clostridiaceae_bacterium	0	2.52094	0	0	0	0	0	0	0	0	0	0	0	0	0	0	0	0	0	0	0	0	0	0.00501882	0	0	0	0.242364	0	0	0	0.132681	0.0206152
d_Bacteria|p_Firmicutes|c_Clostridia|o_Oscillospirales|f_Ruminococcaceae|g_Ruminococcus|s_human_gut	0	0	0	0	0	0	0	0	0	0	0	0	0	0	0	0	0	0	0	0	0	0	0	0	0.123697	0	0	0	0	0	0	0	0.0103081
d_Bacteria|p_Firmicutes|c_Clostridia|o_Oscillospirales|f_Ruminococcaceae|g_Ruminococcus|s_metagenome	0.0899564	0	0	0	0	0	0	0	0	0	0	0	0	0	0	0	0	0	0	0	0	0	0	0.697616	0	0	0	0	0.243346	0	0	0.00473455	0.0784135
d_Bacteria|p_Firmicutes|c_Clostridia|o_Oscillospirales|f_Ruminococcaceae|g_Ruminococcus|s_Ruminococcus_bicirculans	0.0479767	0.483434	0	0.122982	0	0	0	0.0198242	0	0.0146762	1.33108	0.0280755	0.0514547	0.0653552	0	0	0.773159	0.393928	0.573203	0.0156097	0	0	0.0077237	0	0.142369	0	0	0	2.55703	0.104856	0.100778	0.205534	0.244031
d_Bacteria|p_Firmicutes|c_Clostridia|o_Oscillospirales|f_Ruminococcaceae|g_Ruminococcus|s_Ruminococcus_callidus	0	1.01749	0.0368304	0	0.353261	0.0238603	0	0	0.13451	0.0428056	0.197828	0.287974	0.198468	0.0457486	1.11167	0.99515	0.510692	0.21288	0.0826735	0	0.0285343	0.65967	0	0	0	0	0.41206	0	0.026616	0.42786	0.11944	0.276413	0.139515
d_Bacteria|p_Firmicutes|c_Clostridia|o_Oscillospirales|f_Ruminococcaceae|g_Ruminococcus|s_Ruminococcus_flavefaciens	0	0	0	0	0	0	0	0	0	0	0	0	0	0	0	0	0	0.00795814	0	0	0	0	0	0	0	0	0	0	0	0	0	0.000418849	0
d_Bacteria|p_Firmicutes|c_Clostridia|o_Oscillospirales|f_Ruminococcaceae|g_Ruminococcus|s_uncultured_Ruminococcaceae	0	0	0	0	0	0	0	0	0	0	0	0	0	0	0	0	0	0	0	0	0.0126819	0	0	0	0	0	0	0	0	0	0	0	0.00105683
d_Bacteria|p_Firmicutes|c_Clostridia|o_Oscillospirales|f_Ruminococcaceae|g_Ruminococcus|s_uncultured_Ruminococcus	0	0	0	0	0	0	0.432843	0	0	0	0	0	0	0	0	0	0	0	0	0.160354	0	0	0	0	0	0	0	0	0	0	0	0.0227812	0.0133628
d_Bacteria|p_Firmicutes|c_Clostridia|o_Oscillospirales|f_Ruminococcaceae|g_Subdoligranulum	0.709156	1.34147	0.0668404	1.18221	0.346467	1.08354	2.09762	0.877222	9.11786	0.494099	0.44151	2.14497	1.08937	5.49311	4.90103	0.790199	3.27168	2.68786	3.42268	2.2776	0.240956	1.31462	1.49711	2.13425	2.46811	0.0364609	1.00697	9.31386	1.56844	1.55476	0.634526	2.18731	2.00397
d_Bacteria|p_Firmicutes|c_Clostridia|o_Oscillospirales|f_Ruminococcaceae|g_Subdoligranulum|s_	0.709156	1.31109	0.0668404	1.18221	0.346467	1.08354	2.09762	0.877222	9.11786	0.479423	0.44151	2.14497	1.08937	5.49311	4.90103	0.790199	3.27168	2.68786	3.42268	2.2776	0.240956	1.31462	1.49711	2.13425	2.44944	0.0364609	1.00697	9.31386	1.56844	1.55476	0.634526	2.18494	2.00242
d_Bacteria|p_Firmicutes|c_Clostridia|o_Oscillospirales|f_Ruminococcaceae|g_Subdoligranulum|s_uncultured_bacterium	0	0	0	0	0	0	0	0	0	0	0	0	0	0	0	0	0	0	0	0	0	0	0	0	0.0186713	0	0	0	0	0	0	0	0.00155594
d_Bacteria|p_Firmicutes|c_Clostridia|o_Oscillospirales|f_Ruminococcaceae|g_Subdoligranulum|s_uncultured_Faecalibacterium	0	0	0	0	0	0	0	0	0	0.0146762	0	0	0	0	0	0	0	0	0	0	0	0	0	0	0	0	0	0	0	0	0	0.000772432	0
d_Bacteria|p_Firmicutes|c_Clostridia|o_Oscillospirales|f_Ruminococcaceae|g_Subdoligranulum|s_uncultured_Subdoligranulum	0	0.0303728	0	0	0	0	0	0	0	0	0	0	0	0	0	0	0	0	0	0	0	0	0	0	0	0	0	0	0	0	0	0.00159857	0
d_Bacteria|p_Firmicutes|c_Clostridia|o_Oscillospirales|f_Ruminococcaceae|g_UBA1819	0.167919	0.0531524	0.353299	0.178522	0.0747283	0.572648	0.0199774	0.111511	0.174314	0	0.032753	0.114708	0.161715	0.00980328	0.39166	0.0569307	0.415064	0.16911	0.029395	0.130554	0.10304	0.180253	0.0630769	0.0966123	0.0700174	0	0.499622	0.0132802	0.296578	0.0313363	0.0286159	0.162485	0.126082
d_Bacteria|p_Firmicutes|c_Clostridia|o_Oscillospirales|f_Ruminococcaceae|g_UBA1819|s_	0.167919	0.0531524	0.353299	0.178522	0.0747283	0.572648	0.0199774	0.111511	0.174314	0	0.032753	0.114708	0.161715	0.00980328	0.39166	0.0569307	0.412012	0.16911	0.029395	0.130554	0.10304	0.180253	0.0630769	0.0966123	0.0700174	0	0.499622	0.0132802	0.296578	0.0313363	0.0286159	0.162324	0.126082
d_Bacteria|p_Firmicutes|c_Clostridia|o_Oscillospirales|f_Ruminococcaceae|g_UBA1819|s_uncultured_organism	0	0	0	0	0	0	0	0	0	0	0	0	0	0	0	0	0.00305194	0	0	0	0	0	0	0	0	0	0	0	0	0	0	0.000160629	0
d_Bacteria|p_Firmicutes|c_Clostridia|o_Oscillospirales|f_Ruminococcaceae|g_uncultured	2.14246	0.0202486	0.0531995	3.33902	0.0679348	0.41545	2.13758	0.00413005	0.0205883	0.667767	0.0144113	0.00962587	0.289616	0.0751585	0.0223451	0.0352971	1.88407	1.60555	0.371112	0.0652769	0.488253	0.0207622	0.149325	0.0175659	0.361757	0	0.10559	0.0320938	1.89544	0.0506201	0.946812	0.693451	0.344458
d_Bacteria|p_Firmicutes|c_Clostridia|o_Oscillospirales|f_Ruminococcaceae|g_uncultured|s_	0.0374818	0.0101243	0.0327381	0.00925669	0	0.00701774	0	0	0	0	0	0	0.0396936	0	0.0161381	0	0.00813852	0	0.00459297	0	0	0	0	0	0	0	0	0	0	0.00843668	0	0.00869379	0.000703057
d_Bacteria|p_Firmicutes|c_Clostridia|o_Oscillospirales|f_Ruminococcaceae|g_uncultured|s_gut_metagenome	2.06	0	0	3.26232	0.0679348	0.373344	2.02437	0	0	0.388919	0.0144113	0	0.249923	0.0751585	0	0.0136634	1.83727	1.05445	0.338961	0.0652769	0.472401	0.00754988	0.149325	0	0.33725	0	0	0	1.86312	0	0.916952	0.618986	0.317656
d_Bacteria|p_Firmicutes|c_Clostridia|o_Oscillospirales|f_Ruminococcaceae|g_uncultured|s_human_gut	0.0359825	0	0.00818453	0.0211581	0	0.0182461	0	0.00413005	0.0164706	0	0	0	0	0	0.00620698	0.0216337	0.038658	0.0218849	0.0192905	0	0.0158524	0.0132123	0	0.0175659	0.0151704	0	0.0978642	0.00996016	0.0323194	0.0421834	0.02986	0.0111498	0.0228323
d_Bacteria|p_Firmicutes|c_Clostridia|o_Oscillospirales|f_Ruminococcaceae|g_uncultured|s_metagenome	0.00899564	0	0	0	0	0	0	0	0	0	0	0	0	0	0	0	0	0.0218849	0	0	0	0	0	0	0	0	0.00772612	0	0	0	0	0.00162529	0.000643843
d_Bacteria|p_Firmicutes|c_Clostridia|o_Oscillospirales|f_Ruminococcaceae|g_uncultured|s_uncultured_bacterium	0	0.0101243	0	0.00925669	0	0.0112284	0.113205	0	0.00411766	0	0	0	0	0	0	0	0	0.435708	0	0	0	0	0	0	0.00933565	0	0	0	0	0	0	0.0307179	0.000777971
d_Bacteria|p_Firmicutes|c_Clostridia|o_Oscillospirales|f_Ruminococcaceae|g_uncultured|s_uncultured_Clostridium	0	0	0	0	0	0	0	0	0	0	0	0	0	0	0	0	0	0	0.00826735	0	0	0	0	0	0	0	0	0	0	0	0	0.000435124	0
d_Bacteria|p_Firmicutes|c_Clostridia|o_Oscillospirales|f_Ruminococcaceae|g_uncultured|s_uncultured_organism	0	0	0.0122768	0	0	0	0	0	0	0.278848	0	0.00962587	0	0	0	0	0	0.0716233	0	0	0	0	0	0	0	0	0	0	0	0	0	0.0195986	0
d_Bacteria|p_Firmicutes|c_Clostridia|o_Oscillospirales|f_Ruminococcaceae|g_uncultured|s_uncultured_Ruminococcus	0	0	0	0.0370268	0	0.00561419	0	0	0	0	0	0	0	0	0	0	0	0	0	0	0	0	0	0	0	0	0	0.0221337	0	0	0	0.00224426	0.00184447
d_Bacteria|p_Firmicutes|c_Clostridia|o_Oscillospirales|f_UCG-010	1.11546	0	0.0231895	0.175877	0	0.252639	0.273024	0	0	0.0293524	0.0131012	0	0.263154	0	0.0186209	0.0182178	0.139372	0.495394	0.230567	0.0908201	0.101455	0.00566241	0.0270329	0	0.0221722	0	0	0	0.13308	0.030131	0.404355	0.160419	0.0678924
d_Bacteria|p_Firmicutes|c_Clostridia|o_Oscillospirales|f_UCG-010|g_UCG-010	1.11546	0	0.0231895	0.175877	0	0.252639	0.273024	0	0	0.0293524	0.0131012	0	0.263154	0	0.0186209	0.0182178	0.139372	0.495394	0.230567	0.0908201	0.101455	0.00566241	0.0270329	0	0.0221722	0	0	0	0.13308	0.030131	0.404355	0.160419	0.0678924
d_Bacteria|p_Firmicutes|c_Clostridia|o_Oscillospirales|f_UCG-010|g_UCG-010|s_	0.0209898	0	0.0231895	0.14414	0	0.0617561	0.0133182	0	0	0.0146762	0.0131012	0	0.0470443	0	0.0186209	0.0079703	0	0.0159163	0.00551157	0.00425719	0.101455	0.00566241	0	0	0.0221722	0	0	0	0.0627376	0.0168734	0.125661	0.0203281	0.0282349
d_Bacteria|p_Firmicutes|c_Clostridia|o_Oscillospirales|f_UCG-010|g_UCG-010|s_gut_metagenome	0.155924	0	0	0	0	0	0.0266365	0	0	0	0	0	0.179356	0	0	0	0.0366233	0	0	0	0	0	0	0	0	0	0	0	0.0703422	0	0.252566	0.0209758	0.026909
d_Bacteria|p_Firmicutes|c_Clostridia|o_Oscillospirales|f_UCG-010|g_UCG-010|s_metagenome	0.440786	0	0	0.00661192	0	0	0.14983	0	0	0	0	0	0	0	0	0	0	0	0	0	0	0	0	0	0	0	0	0	0	0.0132576	0.00497667	0.0314331	0.00151953
d_Bacteria|p_Firmicutes|c_Clostridia|o_Oscillospirales|f_UCG-010|g_UCG-010|s_uncultured_bacterium	0.497759	0	0	0.0158686	0	0.176847	0.0432843	0	0	0.0146762	0	0	0	0	0	0.0102475	0.00305194	0.0338221	0.225056	0.0865629	0	0	0	0	0	0	0	0	0	0	0	0.0537164	0.00721357
d_Bacteria|p_Firmicutes|c_Clostridia|o_Oscillospirales|f_UCG-010|g_UCG-010|s_uncultured_organism	0	0	0	0.00925669	0	0	0.0399547	0	0	0	0	0	0.00735067	0	0	0	0.0284848	0.445656	0	0	0	0	0.0270329	0	0	0	0	0	0	0	0.0211509	0.0279317	0.00401532
d_Bacteria|p_Firmicutes|c_Clostridia|o_Oscillospirales|f_UCG-010|g_UCG-010|s_unidentified	0	0	0	0	0	0.0140355	0	0	0	0	0	0	0.0294027	0	0	0	0.071212	0	0	0	0	0	0	0	0	0	0	0	0	0	0	0.00603422	0
d_Bacteria|p_Firmicutes|c_Clostridia|o_Oscillospirales|f_uncultured	0	0	0.0791172	0.00396715	0	0.0322816	0	0.0189982	0.0150981	0.00489207	0	0.0296798	0	0	0.0130347	0.0398515	0.227878	0	0.00459297	0.0156097	0.00792619	0.0103811	0	0.0138018	0	0	0	0	0.0722433	0	0	0.0247048	0.00999684
d_Bacteria|p_Firmicutes|c_Clostridia|o_Oscillospirales|f_uncultured|g_uncultured	0	0	0.0791172	0.00396715	0	0.0322816	0	0.0189982	0.0150981	0.00489207	0	0.0296798	0	0	0.0130347	0.0398515	0.227878	0	0.00459297	0.0156097	0.00792619	0.0103811	0	0.0138018	0	0	0	0	0.0722433	0	0	0.0247048	0.00999684
d_Bacteria|p_Firmicutes|c_Clostridia|o_Oscillospirales|f_uncultured|g_uncultured|s_	0	0	0.0791172	0	0	0.0252639	0	0.0189982	0.0150981	0.00489207	0	0.0296798	0	0	0.0130347	0.0398515	0.227878	0	0.00459297	0.0156097	0.00792619	0.0103811	0	0.0138018	0	0	0	0	0.0342205	0	0	0.0241267	0.00682827
d_Bacteria|p_Firmicutes|c_Clostridia|o_Oscillospirales|f_uncultured|g_uncultured|s_metagenome	0	0	0	0	0	0	0	0	0	0	0	0	0	0	0	0	0	0	0	0	0	0	0	0	0	0	0	0	0.00380228	0	0	0	0.000316857
d_Bacteria|p_Firmicutes|c_Clostridia|o_Oscillospirales|f_uncultured|g_uncultured|s_uncultured_bacterium	0	0	0	0.00396715	0	0.00701774	0	0	0	0	0	0	0	0	0	0	0	0	0	0	0	0	0	0	0	0	0	0	0.0342205	0	0	0.000578152	0.00285171
d_Bacteria|p_Firmicutes|c_Clostridia|o_Peptococcales	0.0149927	0	0.0477431	0.0846326	0.0339674	0.0336852	0.0732503	0.0702108	0.0562746	0.00366905	0.0157214	0.00401078	0.0279326	0.0392131	0.0515179	0	0.169892	0.350158	0.00734875	0	0.0570686	0.00377494	0.0141601	0	0.0140035	0	0	0	0.26616	0.0409782	0.0510109	0.0570642	0.037263
d_Bacteria|p_Firmicutes|c_Clostridia|o_Peptococcales|f_Peptococcaceae	0.0149927	0	0.0477431	0.0846326	0.0339674	0.0336852	0.0732503	0.0702108	0.0562746	0.00366905	0.0157214	0.00401078	0.0279326	0.0392131	0.0515179	0	0.169892	0.350158	0.00734875	0	0.0570686	0.00377494	0.0141601	0	0.0140035	0	0	0	0.26616	0.0409782	0.0510109	0.0570642	0.037263
d_Bacteria|p_Firmicutes|c_Clostridia|o_Peptococcales|f_Peptococcaceae|g_Peptococcus	0	0	0.0245536	0.0158686	0.0339674	0	0	0.0702108	0.0301961	0	0.0157214	0	0	0.0392131	0	0	0.0793505	0.0736128	0.00734875	0	0.0301195	0.00377494	0	0	0.00350087	0	0	0	0.0855513	0	0.0136858	0.0205286	0.011386
d_Bacteria|p_Firmicutes|c_Clostridia|o_Peptococcales|f_Peptococcaceae|g_Peptococcus|s_	0	0	0	0	0	0	0	0	0	0	0	0	0	0	0	0	0	0.0736128	0.00734875	0	0	0	0	0	0	0	0	0	0	0	0.0136858	0.00426113	0.00114049
d_Bacteria|p_Firmicutes|c_Clostridia|o_Peptococcales|f_Peptococcaceae|g_Peptococcus|s_uncultured_bacterium	0	0	0	0	0.0339674	0	0	0.0702108	0	0	0.0157214	0	0	0.0392131	0	0	0.0793505	0	0	0	0.0301195	0.00377494	0	0	0	0	0	0	0	0	0	0.0125507	0.00282454
d_Bacteria|p_Firmicutes|c_Clostridia|o_Peptococcales|f_Peptococcaceae|g_Peptococcus|s_uncultured_organism	0	0	0.0245536	0.0158686	0	0	0	0	0.0301961	0	0	0	0	0	0	0	0	0	0	0	0	0	0	0	0.00350087	0	0	0	0.0855513	0	0	0.00371676	0.00742102
d_Bacteria|p_Firmicutes|c_Clostridia|o_Peptococcales|f_Peptococcaceae|g_uncultured	0.0149927	0	0.0231895	0.068764	0	0.0336852	0.0732503	0	0.0260785	0.00366905	0	0.00401078	0.0279326	0	0.0515179	0	0.090541	0.276545	0	0	0.0269491	0	0.0141601	0	0.0105026	0	0	0	0.180608	0.0409782	0.037325	0.0365356	0.0258769
d_Bacteria|p_Firmicutes|c_Clostridia|o_Peptococcales|f_Peptococcaceae|g_uncultured|s_	0	0	0	0	0	0.0294745	0.0332956	0	0	0	0	0	0	0	0	0	0.090541	0.117383	0	0	0.0126819	0	0	0	0	0	0	0	0.108365	0	0.0211509	0.014247	0.0118498
d_Bacteria|p_Firmicutes|c_Clostridia|o_Peptococcales|f_Peptococcaceae|g_uncultured|s_metagenome	0	0	0	0.0409939	0	0	0.0133182	0	0	0	0	0	0.0117611	0	0	0	0	0.105445	0	0	0	0	0.0102983	0	0	0	0	0	0.0228137	0	0.00870918	0.00902729	0.00348509
d_Bacteria|p_Firmicutes|c_Clostridia|o_Peptococcales|f_Peptococcaceae|g_uncultured|s_uncultured_bacterium	0.0149927	0	0.0231895	0.0277701	0	0.00421064	0.0266365	0	0.0260785	0.00366905	0	0.00401078	0.0161715	0	0.0515179	0	0	0.0537174	0	0	0.0142671	0	0.00386185	0	0.0105026	0	0	0	0.0494297	0.0409782	0.00746501	0.0132613	0.010542
d_Bacteria|p_Firmicutes|c_Clostridia|o_Peptostreptococcales-Tissierellales	0.334338	0.265762	1.29725	0.892609	5.80163	0.400011	1.01552	0.295711	0.422746	0.3082	0.686502	1.06767	0.726246	0.823476	5.33179	1.39594	1.13634	4.43865	8.58977	0.122039	1.27612	1.09756	0.187943	5.31242	0.995414	31.1173	0.383731	1.10447	0.585551	12.1187	0.0261275	1.85422	4.52728
d_Bacteria|p_Firmicutes|c_Clostridia|o_Peptostreptococcales-Tissierellales|f_Anaerovoracaceae	0.139432	0.0303728	0.4938	0.681028	0.441576	0.204918	0.0133182	0.0256063	0.200393	0.0220143	0.0196518	0.254284	0.173476	0.330044	0.116691	0.168515	0.406926	0.260629	0.0330694	0	1.00504	0.111361	0.0244584	0	0.183212	0.0648193	0	0.139442	0.378327	0.167528	0.0261275	0.211355	0.175026
d_Bacteria|p_Firmicutes|c_Clostridia|o_Peptostreptococcales-Tissierellales|f_Anaerovoracaceae|g_	0	0	0	0.0105791	0	0	0	0	0	0	0	0	0	0	0	0	0	0.0119372	0	0	0	0	0	0	0	0	0	0	0	0	0	0.00118507	0
d_Bacteria|p_Firmicutes|c_Clostridia|o_Peptostreptococcales-Tissierellales|f_Anaerovoracaceae|g_|s_	0	0	0	0.0105791	0	0	0	0	0	0	0	0	0	0	0	0	0	0.0119372	0	0	0	0	0	0	0	0	0	0	0	0	0	0.00118507	0
d_Bacteria|p_Firmicutes|c_Clostridia|o_Peptostreptococcales-Tissierellales|f_Anaerovoracaceae|g_[Eubacterium]_brachy_group	0	0	0.0136409	0.0198358	0	0.00842129	0	0	0	0	0	0.00481294	0	0	0.0446902	0	0	0	0	0	0.0348752	0	0.00514913	0	0	0	0	0	0	0	0	0.00481059	0.00333536
d_Bacteria|p_Firmicutes|c_Clostridia|o_Peptostreptococcales-Tissierellales|f_Anaerovoracaceae|g_[Eubacterium]_brachy_group|s_uncultured_bacterium	0	0	0.0136409	0.0158686	0	0.00842129	0	0	0	0	0	0.00481294	0	0	0.0446902	0	0	0	0	0	0.0348752	0	0.00514913	0	0	0	0	0	0	0	0	0.00460179	0.00333536
d_Bacteria|p_Firmicutes|c_Clostridia|o_Peptostreptococcales-Tissierellales|f_Anaerovoracaceae|g_[Eubacterium]_brachy_group|s_uncultured_Eubacteriaceae	0	0	0	0.00396715	0	0	0	0	0	0	0	0	0	0	0	0	0	0	0	0	0	0	0	0	0	0	0	0	0	0	0	0.000208797	0
d_Bacteria|p_Firmicutes|c_Clostridia|o_Peptostreptococcales-Tissierellales|f_Anaerovoracaceae|g_[Eubacterium]_nodatum_group	0	0	0.289187	0.017191	0	0	0	0	0.0137255	0	0	0.00561509	0	0.013071	0.0136554	0	0	0	0	0	0.879807	0	0	0	0	0	0	0.0276671	0.013308	0	0	0.0185497	0.0767319
d_Bacteria|p_Firmicutes|c_Clostridia|o_Peptostreptococcales-Tissierellales|f_Anaerovoracaceae|g_[Eubacterium]_nodatum_group|s_	0	0	0	0	0	0	0	0	0	0	0	0	0	0	0.0136554	0	0	0	0	0	0.00475571	0	0	0	0	0	0	0	0	0	0	0.000718703	0.00039631
d_Bacteria|p_Firmicutes|c_Clostridia|o_Peptostreptococcales-Tissierellales|f_Anaerovoracaceae|g_[Eubacterium]_nodatum_group|s_Eubacterium_sp.	0	0	0	0	0	0	0	0	0	0	0	0	0	0.013071	0	0	0	0	0	0	0.0110967	0	0	0	0	0	0	0	0	0	0	0.00068795	0.000924722
d_Bacteria|p_Firmicutes|c_Clostridia|o_Peptostreptococcales-Tissierellales|f_Anaerovoracaceae|g_[Eubacterium]_nodatum_group|s_Ihubacter_massiliensis	0	0	0	0	0	0	0	0	0.0137255	0	0	0	0	0	0	0	0	0	0	0	0	0	0	0	0	0	0	0	0	0	0	0.000722396	0
d_Bacteria|p_Firmicutes|c_Clostridia|o_Peptostreptococcales-Tissierellales|f_Anaerovoracaceae|g_[Eubacterium]_nodatum_group|s_uncultured_bacterium	0	0	0	0	0	0	0	0	0	0	0	0	0	0	0	0	0	0	0	0	0.863955	0	0	0	0	0	0	0	0	0	0	0	0.0719962
d_Bacteria|p_Firmicutes|c_Clostridia|o_Peptostreptococcales-Tissierellales|f_Anaerovoracaceae|g_[Eubacterium]_nodatum_group|s_uncultured_organism	0	0	0	0	0	0	0	0	0	0	0	0.00561509	0	0	0	0	0	0	0	0	0	0	0	0	0	0	0	0.0276671	0	0	0	0.000295531	0.00230559
d_Bacteria|p_Firmicutes|c_Clostridia|o_Peptostreptococcales-Tissierellales|f_Anaerovoracaceae|g_[Eubacterium]_nodatum_group|s_unidentified	0	0	0.289187	0.017191	0	0	0	0	0	0	0	0	0	0	0	0	0	0	0	0	0	0	0	0	0	0	0	0	0.013308	0	0	0.0161252	0.001109
d_Bacteria|p_Firmicutes|c_Clostridia|o_Peptostreptococcales-Tissierellales|f_Anaerovoracaceae|g_Family_XIII_AD3011_group	0.139432	0.0303728	0.143229	0.444321	0.441576	0.108073	0.0133182	0.0256063	0.108432	0.0220143	0.0196518	0.109895	0.169065	0.24835	0.0242072	0.121832	0.296039	0.200943	0.0174533	0	0.0745062	0.0585115	0.0193092	0	0.0700174	0.0648193	0	0.0298805	0.214829	0.167528	0.0174184	0.141253	0.059735
d_Bacteria|p_Firmicutes|c_Clostridia|o_Peptostreptococcales-Tissierellales|f_Anaerovoracaceae|g_Family_XIII_AD3011_group|s_	0	0	0.129588	0.0119015	0	0	0	0	0.100196	0	0.0104809	0	0.0558651	0	0.0111726	0	0.0203463	0.0397907	0.0174533	0	0	0	0	0	0	0	0	0.0298805	0.0380228	0.0795459	0	0.020884	0.0122874
d_Bacteria|p_Firmicutes|c_Clostridia|o_Peptostreptococcales-Tissierellales|f_Anaerovoracaceae|g_Family_XIII_AD3011_group|s_gut_metagenome	0	0	0	0	0	0	0	0	0	0	0	0	0	0	0	0	0	0	0	0	0	0	0	0	0	0	0	0	0.0095057	0	0	0	0.000792142
d_Bacteria|p_Firmicutes|c_Clostridia|o_Peptostreptococcales-Tissierellales|f_Anaerovoracaceae|g_Family_XIII_AD3011_group|s_metagenome	0.0704658	0	0	0.271089	0	0	0	0	0	0	0	0	0.0779171	0.0163388	0	0	0	0.0218849	0	0	0	0	0	0	0.0338417	0	0	0	0.0342205	0	0	0.0240892	0.00567186
d_Bacteria|p_Firmicutes|c_Clostridia|o_Peptostreptococcales-Tissierellales|f_Anaerovoracaceae|g_Family_XIII_AD3011_group|s_uncultured_bacterium	0.0179913	0.0303728	0.0136409	0.140173	0.441576	0.0575455	0.0133182	0.0256063	0	0.0122302	0.00917083	0.109895	0.0191117	0.0914973	0.0130347	0.115	0.244156	0.0875395	0	0	0.0301195	0.0405806	0	0	0.0361757	0	0	0	0.0437262	0	0	0.0758873	0.0125502
d_Bacteria|p_Firmicutes|c_Clostridia|o_Peptostreptococcales-Tissierellales|f_Anaerovoracaceae|g_Family_XIII_AD3011_group|s_uncultured_Eubacterium	0.0224891	0	0	0	0	0.0196497	0	0	0	0	0	0	0	0.120907	0	0	0.0315368	0.0517279	0	0	0.0443867	0	0	0	0	0	0	0	0	0	0	0.0129637	0.00369889
d_Bacteria|p_Firmicutes|c_Clostridia|o_Peptostreptococcales-Tissierellales|f_Anaerovoracaceae|g_Family_XIII_AD3011_group|s_uncultured_organism	0.0284862	0	0	0.0211581	0	0.0308781	0	0	0.00823531	0.00978414	0	0	0.0161715	0.0196066	0	0.00683169	0	0	0	0	0	0.017931	0.0193092	0	0	0.0648193	0	0	0.0893536	0.0879825	0.0174184	0.00742903	0.0247345
d_Bacteria|p_Firmicutes|c_Clostridia|o_Peptostreptococcales-Tissierellales|f_Anaerovoracaceae|g_Family_XIII_UCG-001	0	0	0.0477431	0.178522	0	0.0884235	0	0	0.0782354	0	0	0.129949	0	0.0326776	0.0341384	0.0466832	0.110887	0.0477488	0.00275578	0	0	0.0528491	0	0	0.113195	0	0	0.0818946	0.119772	0	0.00870918	0.0419876	0.0313683
d_Bacteria|p_Firmicutes|c_Clostridia|o_Peptostreptococcales-Tissierellales|f_Anaerovoracaceae|g_Family_XIII_UCG-001|s_uncultured_bacterium	0	0	0.0477431	0.178522	0	0.0884235	0	0	0.0782354	0	0	0.129949	0	0.0326776	0.0341384	0.0466832	0.110887	0.0477488	0.00275578	0	0	0.0528491	0	0	0.113195	0	0	0.0818946	0.119772	0	0.00870918	0.0419876	0.0313683
d_Bacteria|p_Firmicutes|c_Clostridia|o_Peptostreptococcales-Tissierellales|f_Anaerovoracaceae|g_Mogibacterium	0	0	0	0.0105791	0	0	0	0	0	0	0	0.00401078	0.0044104	0.0359454	0	0	0	0	0.0128603	0	0.0158524	0	0	0	0	0	0	0	0.0304183	0	0	0.00356873	0.00385589
d_Bacteria|p_Firmicutes|c_Clostridia|o_Peptostreptococcales-Tissierellales|f_Anaerovoracaceae|g_Mogibacterium|s_uncultured_bacterium	0	0	0	0.0105791	0	0	0	0	0	0	0	0.00401078	0.0044104	0.0359454	0	0	0	0	0.0128603	0	0.0158524	0	0	0	0	0	0	0	0.0304183	0	0	0.00356873	0.00385589
d_Bacteria|p_Firmicutes|c_Clostridia|o_Peptostreptococcales-Tissierellales|f_Peptostreptococcaceae	0.194905	0.235389	0.803448	0.16662	5.36005	0.167022	0.988879	0.270105	0.222353	0.281294	0.66685	0.813386	0.539539	0.441148	5.2151	1.22743	0.729415	4.17802	8.5567	0.0936582	0.271076	0.977709	0.163485	5.31242	0.79003	31.0525	0.383731	0.949535	0.207224	11.9367	0	1.63461	4.34484
d_Bacteria|p_Firmicutes|c_Clostridia|o_Peptostreptococcales-Tissierellales|f_Peptostreptococcaceae|g_	0	0	0	0	0	0	0	0	0	0	0	0	0	0	0	0	0	0	0.112068	0	0	0	0	0	0	0	0	0	0	0	0	0.00589834	0
d_Bacteria|p_Firmicutes|c_Clostridia|o_Peptostreptococcales-Tissierellales|f_Peptostreptococcaceae|g_|s_	0	0	0	0	0	0	0	0	0	0	0	0	0	0	0	0	0	0	0.112068	0	0	0	0	0	0	0	0	0	0	0	0	0.00589834	0
d_Bacteria|p_Firmicutes|c_Clostridia|o_Peptostreptococcales-Tissierellales|f_Peptostreptococcaceae|g_Intestinibacter	0	0	0	0.00925669	0	0.0140355	0	0	0.039804	0.0232373	0	0	0	0.179727	0	0	0.038658	0	0.201172	0	0	0	0	0	0	0	0.0163107	0.922975	0.0152091	0.609852	0	0.0266258	0.130362
d_Bacteria|p_Firmicutes|c_Clostridia|o_Peptostreptococcales-Tissierellales|f_Peptostreptococcaceae|g_Intestinibacter|s_	0	0	0	0.00925669	0	0.0140355	0	0	0.039804	0.0232373	0	0	0	0.179727	0	0	0.038658	0	0.201172	0	0	0	0	0	0	0	0.0163107	0.922975	0.0152091	0.609852	0	0.0266258	0.130362
d_Bacteria|p_Firmicutes|c_Clostridia|o_Peptostreptococcales-Tissierellales|f_Peptostreptococcaceae|g_Paeniclostridium	0	0	0	0	0	0	0	0	0	0.0158992	0.0209619	0	0.0147013	0	0	0	0.019329	0	2.41682	0	0	0	0.0154474	0	0.0105026	0	0	0	0.013308	0.0988297	0	0.130932	0.0115073
d_Bacteria|p_Firmicutes|c_Clostridia|o_Peptostreptococcales-Tissierellales|f_Peptostreptococcaceae|g_Paeniclostridium|s_	0	0	0	0	0	0	0	0	0	0.0158992	0.0209619	0	0.0147013	0	0	0	0.019329	0	2.41682	0	0	0	0.0154474	0	0.0105026	0	0	0	0.013308	0.0988297	0	0.130932	0.0115073
d_Bacteria|p_Firmicutes|c_Clostridia|o_Peptostreptococcales-Tissierellales|f_Peptostreptococcaceae|g_Paraclostridium	0	0	0	0	0.230978	0.116494	0	0	0	0.0354675	0	0.0232625	0	0	0	0	0	0	2.26893	0	0	0	0	0	0	0	0	0	0	0.0614673	0	0.140796	0.00512227
d_Bacteria|p_Firmicutes|c_Clostridia|o_Peptostreptococcales-Tissierellales|f_Peptostreptococcaceae|g_Paraclostridium|s_	0	0	0	0	0.230978	0.116494	0	0	0	0.0354675	0	0.0232625	0	0	0	0	0	0	2.26893	0	0	0	0	0	0	0	0	0	0	0.0614673	0	0.140796	0.00512227
d_Bacteria|p_Firmicutes|c_Clostridia|o_Peptostreptococcales-Tissierellales|f_Peptostreptococcaceae|g_Peptoclostridium	0	0	0.602927	0	0.427989	0	0	0.20898	0	0	0	0	0.176416	0	0.397247	0.635347	0	0.181048	0	0	0	0	0	0	0	0	0	0	0.0760456	0	0	0.138419	0.00633714
d_Bacteria|p_Firmicutes|c_Clostridia|o_Peptostreptococcales-Tissierellales|f_Peptostreptococcaceae|g_Peptoclostridium|s_uncultured_bacterium	0	0	0.602927	0	0.427989	0	0	0.20898	0	0	0	0	0.176416	0	0.397247	0.635347	0	0.181048	0	0	0	0	0	0	0	0	0	0	0.0760456	0	0	0.138419	0.00633714
d_Bacteria|p_Firmicutes|c_Clostridia|o_Peptostreptococcales-Tissierellales|f_Peptostreptococcaceae|g_Peptostreptococcus	0	0	0	0	0	0.00421064	0	0	0	0	0	0.0168453	0	0	0	0	0	0	0	0	0	0	0	0	0	0	0	0	0	0.00843668	0	0.00110821	0.000703057
d_Bacteria|p_Firmicutes|c_Clostridia|o_Peptostreptococcales-Tissierellales|f_Peptostreptococcaceae|g_Peptostreptococcus|s_	0	0	0	0	0	0.00421064	0	0	0	0	0	0	0	0	0	0	0	0	0	0	0	0	0	0	0	0	0	0	0	0.00843668	0	0.000221613	0.000703057
d_Bacteria|p_Firmicutes|c_Clostridia|o_Peptostreptococcales-Tissierellales|f_Peptostreptococcaceae|g_Peptostreptococcus|s_Peptostreptococcus_anaerobius	0	0	0	0	0	0	0	0	0	0	0	0.0168453	0	0	0	0	0	0	0	0	0	0	0	0	0	0	0	0	0	0	0	0.000886594	0
d_Bacteria|p_Firmicutes|c_Clostridia|o_Peptostreptococcales-Tissierellales|f_Peptostreptococcaceae|g_Romboutsia	0.194905	0.235389	0.200521	0.0423163	4.70109	0.0322816	0.988879	0.0611247	0.13451	0.168776	0.645888	0.692261	0.348422	0.153585	4.81786	0.59208	0.671428	3.99698	3.55772	0.0780485	0.247297	0.977709	0.126154	5.31242	0.753854	31.0525	0.336515	0.0265604	0.102662	10.8749	0	1.17032	4.15738
d_Bacteria|p_Firmicutes|c_Clostridia|o_Peptostreptococcales-Tissierellales|f_Peptostreptococcaceae|g_Romboutsia|s_	0.194905	0.235389	0.200521	0.0423163	4.70109	0.0322816	0.988879	0.0611247	0.13451	0.168776	0.645888	0.692261	0.348422	0.153585	4.81786	0.59208	0.671428	3.99698	3.55772	0.0780485	0.247297	0.977709	0.126154	5.31242	0.753854	31.0525	0.336515	0.0265604	0.102662	10.8749	0	1.17032	4.15738
d_Bacteria|p_Firmicutes|c_Clostridia|o_Peptostreptococcales-Tissierellales|f_Peptostreptococcaceae|g_Terrisporobacter	0	0	0	0.115047	0	0	0	0	0.0480393	0.0379135	0	0.0810178	0	0.107836	0	0	0	0	0	0.0156097	0.0237786	0	0.0218838	0	0.025673	0	0.0309045	0	0	0.283231	0	0.0205186	0.0334234
d_Bacteria|p_Firmicutes|c_Clostridia|o_Peptostreptococcales-Tissierellales|f_Peptostreptococcaceae|g_Terrisporobacter|s_	0	0	0	0	0	0	0	0	0	0.0379135	0	0	0	0	0	0	0	0	0	0	0	0	0	0	0	0	0	0	0	0	0	0.00199545	0
d_Bacteria|p_Firmicutes|c_Clostridia|o_Peptostreptococcales-Tissierellales|f_Peptostreptococcaceae|g_Terrisporobacter|s_uncultured_bacterium	0	0	0	0.115047	0	0	0	0	0.0480393	0	0	0.0810178	0	0.107836	0	0	0	0	0	0.0156097	0.0237786	0	0.0218838	0	0.025673	0	0.0309045	0	0	0.283231	0	0.0185232	0.0334234
d_Bacteria|p_Firmicutes|c_Clostridia|o_Peptostreptococcales-Tissierellales|f_Peptostreptococcales-Tissierellales	0	0	0	0.0449611	0	0.028071	0.0133182	0	0	0.00489207	0	0	0.0132312	0.0522842	0	0	0	0	0	0.0283813	0	0.00849361	0	0	0.0221722	0	0	0.0154936	0	0.0144629	0	0.00825041	0.00741696
d_Bacteria|p_Firmicutes|c_Clostridia|o_Peptostreptococcales-Tissierellales|f_Peptostreptococcales-Tissierellales|g_Ezakiella	0	0	0	0	0	0.00421064	0	0	0	0	0	0	0	0	0	0	0	0	0	0	0	0	0	0	0.00233391	0	0	0	0	0	0	0.000221613	0.000194493
d_Bacteria|p_Firmicutes|c_Clostridia|o_Peptostreptococcales-Tissierellales|f_Peptostreptococcales-Tissierellales|g_Ezakiella|s_	0	0	0	0	0	0.00421064	0	0	0	0	0	0	0	0	0	0	0	0	0	0	0	0	0	0	0.00233391	0	0	0	0	0	0	0.000221613	0.000194493
d_Bacteria|p_Firmicutes|c_Clostridia|o_Peptostreptococcales-Tissierellales|f_Peptostreptococcales-Tissierellales|g_Fenollaria	0	0	0	0.0277701	0	0	0	0	0	0.00489207	0	0	0.0132312	0.0457486	0	0	0	0	0	0.00993345	0	0.00849361	0	0	0.0198383	0	0	0.0154936	0	0	0	0.00482326	0.00447991
d_Bacteria|p_Firmicutes|c_Clostridia|o_Peptostreptococcales-Tissierellales|f_Peptostreptococcales-Tissierellales|g_Fenollaria|s_uncultured_bacterium	0	0	0	0.0277701	0	0	0	0	0	0.00489207	0	0	0.0132312	0.0457486	0	0	0	0	0	0.00993345	0	0.00849361	0	0	0.0198383	0	0	0.0154936	0	0	0	0.00482326	0.00447991
d_Bacteria|p_Firmicutes|c_Clostridia|o_Peptostreptococcales-Tissierellales|f_Peptostreptococcales-Tissierellales|g_Murdochiella	0	0	0	0	0	0	0	0	0	0	0	0	0	0	0	0	0	0	0	0.0127716	0	0	0	0	0	0	0	0	0	0	0	0	0.0010643
d_Bacteria|p_Firmicutes|c_Clostridia|o_Peptostreptococcales-Tissierellales|f_Peptostreptococcales-Tissierellales|g_Murdochiella|s_	0	0	0	0	0	0	0	0	0	0	0	0	0	0	0	0	0	0	0	0.0127716	0	0	0	0	0	0	0	0	0	0	0	0	0.0010643
d_Bacteria|p_Firmicutes|c_Clostridia|o_Peptostreptococcales-Tissierellales|f_Peptostreptococcales-Tissierellales|g_Parvimonas	0	0	0	0.0132238	0	0.0238603	0.0133182	0	0	0	0	0	0	0	0	0	0	0	0	0	0	0	0	0	0	0	0	0	0	0.0144629	0	0.00265276	0.00120524
d_Bacteria|p_Firmicutes|c_Clostridia|o_Peptostreptococcales-Tissierellales|f_Peptostreptococcales-Tissierellales|g_Parvimonas|s_	0	0	0	0.0132238	0	0.0238603	0.0133182	0	0	0	0	0	0	0	0	0	0	0	0	0	0	0	0	0	0	0	0	0	0	0.0144629	0	0.00265276	0.00120524
d_Bacteria|p_Firmicutes|c_Clostridia|o_Peptostreptococcales-Tissierellales|f_Peptostreptococcales-Tissierellales|g_Peptoniphilus	0	0	0	0.00396715	0	0	0	0	0	0	0	0	0	0.00653552	0	0	0	0	0	0.00567625	0	0	0	0	0	0	0	0	0	0	0	0.000552772	0.000473021
d_Bacteria|p_Firmicutes|c_Clostridia|o_Peptostreptococcales-Tissierellales|f_Peptostreptococcales-Tissierellales|g_Peptoniphilus|s_Peptoniphilus_duerdenii	0	0	0	0	0	0	0	0	0	0	0	0	0	0.00653552	0	0	0	0	0	0.00567625	0	0	0	0	0	0	0	0	0	0	0	0.000343975	0.000473021
d_Bacteria|p_Firmicutes|c_Clostridia|o_Peptostreptococcales-Tissierellales|f_Peptostreptococcales-Tissierellales|g_Peptoniphilus|s_Peptoniphilus_koenoeneniae	0	0	0	0.00396715	0	0	0	0	0	0	0	0	0	0	0	0	0	0	0	0	0	0	0	0	0	0	0	0	0	0	0	0.000208797	0
d_Bacteria|p_Firmicutes|c_Clostridia|o_uncultured	0	0	0.0122768	0	0	0	0.0932277	0	0	0.0146762	0	0	0	0	0.0111726	0	0	0.0139267	0	0	0.00792619	0	0.0077237	0	0	0	0	0	0.129278	0	0	0.00764632	0.0120773
d_Bacteria|p_Firmicutes|c_Clostridia|o_uncultured|f_uncultured	0	0	0.0122768	0	0	0	0.0932277	0	0	0.0146762	0	0	0	0	0.0111726	0	0	0.0139267	0	0	0.00792619	0	0.0077237	0	0	0	0	0	0.129278	0	0	0.00764632	0.0120773
d_Bacteria|p_Firmicutes|c_Clostridia|o_uncultured|f_uncultured|g_uncultured	0	0	0.0122768	0	0	0	0.0932277	0	0	0.0146762	0	0	0	0	0.0111726	0	0	0.0139267	0	0	0.00792619	0	0.0077237	0	0	0	0	0	0.129278	0	0	0.00764632	0.0120773
d_Bacteria|p_Firmicutes|c_Clostridia|o_uncultured|f_uncultured|g_uncultured|s_uncultured_bacterium	0	0	0	0	0	0	0.0366252	0	0	0	0	0	0	0	0	0	0	0	0	0	0.00792619	0	0.0077237	0	0	0	0	0	0	0	0	0.00192764	0.00130416
d_Bacteria|p_Firmicutes|c_Clostridia|o_uncultured|f_uncultured|g_uncultured|s_uncultured_organism	0	0	0.0122768	0	0	0	0.0566025	0	0	0.0146762	0	0	0	0	0.0111726	0	0	0.0139267	0	0	0	0	0	0	0	0	0	0	0.129278	0	0	0.00571868	0.0107731
d_Bacteria|p_Firmicutes|c_Incertae_Sedis	0	0	0.0190972	0	0	0	0.0199774	0	0	0	0	0	0	0	0	0	0	0.0238744	0	0	0	0	0	0	0.0105026	0	0	0	0	0	0.0485226	0.00331311	0.00491876
d_Bacteria|p_Firmicutes|c_Incertae_Sedis|o_DTU014	0	0	0.0190972	0	0	0	0.0199774	0	0	0	0	0	0	0	0	0	0	0.0238744	0	0	0	0	0	0	0.0105026	0	0	0	0	0	0.0485226	0.00331311	0.00491876
d_Bacteria|p_Firmicutes|c_Incertae_Sedis|o_DTU014|f_DTU014	0	0	0.0190972	0	0	0	0.0199774	0	0	0	0	0	0	0	0	0	0	0.0238744	0	0	0	0	0	0	0.0105026	0	0	0	0	0	0.0485226	0.00331311	0.00491876
d_Bacteria|p_Firmicutes|c_Incertae_Sedis|o_DTU014|f_DTU014|g_DTU014	0	0	0.0190972	0	0	0	0.0199774	0	0	0	0	0	0	0	0	0	0	0.0238744	0	0	0	0	0	0	0.0105026	0	0	0	0	0	0.0485226	0.00331311	0.00491876
d_Bacteria|p_Firmicutes|c_Incertae_Sedis|o_DTU014|f_DTU014|g_DTU014|s_unidentified	0	0	0.0190972	0	0	0	0.0199774	0	0	0	0	0	0	0	0	0	0	0.0238744	0	0	0	0	0	0	0.0105026	0	0	0	0	0	0.0485226	0.00331311	0.00491876
d_Bacteria|p_Firmicutes|c_Negativicutes	9.39444	2.8677	7.97174	0.589783	4.35462	1.82882	5.08757	14.508	4.62001	17.3289	7.22399	6.32099	10.7129	1.26462	18.4689	15.1925	4.2422	0.935081	4.07948	14.0317	1.43781	0.358619	1.97855	1.399	5.09026	0.895317	15.4145	5.25343	2.63498	1.25224	1.60124	7.21012	4.27897
d_Bacteria|p_Firmicutes|c_Negativicutes|o_Acidaminococcales	0	2.7209	7.93081	0.569948	3.96739	0.426679	4.60811	12.1812	0.079608	13.8519	0.638027	2.74819	1.87442	0.0457486	16.8147	13.5427	2.20147	0.694348	2.40029	4.61763	0.434355	0.160435	1.46235	1.33124	0.0350087	0.137741	0.0060092	1.39442	2.38023	0.686987	1.4395	4.59455	1.17383
d_Bacteria|p_Firmicutes|c_Negativicutes|o_Acidaminococcales|f_Acidaminococcaceae	0	2.7209	7.93081	0.569948	3.96739	0.426679	4.60811	12.1812	0.079608	13.8519	0.638027	2.74819	1.87442	0.0457486	16.8147	13.5427	2.20147	0.694348	2.40029	4.61763	0.434355	0.160435	1.46235	1.33124	0.0350087	0.137741	0.0060092	1.39442	2.38023	0.686987	1.4395	4.59455	1.17383
d_Bacteria|p_Firmicutes|c_Negativicutes|o_Acidaminococcales|f_Acidaminococcaceae|g_Acidaminococcus	0	0	0	0	0.3125	0	0	0	0	0	0	1.90432	0	0	0.152071	0	0	0	0.0376624	1.35237	0.418503	0.00377494	0	0	0	0.0162048	0	1.26937	0.0931559	0	0	0.126661	0.262781
d_Bacteria|p_Firmicutes|c_Negativicutes|o_Acidaminococcales|f_Acidaminococcaceae|g_Acidaminococcus|s_	0	0	0	0	0	0	0	0	0	0	0	0	0	0	0	0	0	0	0	0	0	0.00377494	0	0	0	0	0	1.08344	0	0	0	0	0.0906016
d_Bacteria|p_Firmicutes|c_Negativicutes|o_Acidaminococcales|f_Acidaminococcaceae|g_Acidaminococcus|s_Acidaminococcus_fermentans	0	0	0	0	0	0	0	0	0	0	0	1.60511	0	0	0.0943461	0	0	0	0	1.35237	0.350338	0	0	0	0	0	0	0	0.0342205	0	0	0.0894453	0.144744
d_Bacteria|p_Firmicutes|c_Negativicutes|o_Acidaminococcales|f_Acidaminococcaceae|g_Acidaminococcus|s_Acidaminococcus_sp.	0	0	0	0	0.3125	0	0	0	0	0	0	0.299204	0	0	0.0502765	0	0	0	0.0376624	0	0.0681652	0	0	0	0	0	0	0.185923	0.0589354	0	0	0.0368233	0.0260853
d_Bacteria|p_Firmicutes|c_Negativicutes|o_Acidaminococcales|f_Acidaminococcaceae|g_Acidaminococcus|s_uncultured_bacterium	0	0	0	0	0	0	0	0	0	0	0	0	0	0	0	0	0	0	0	0	0	0	0	0	0	0.0162048	0	0	0	0	0	0	0.0013504
d_Bacteria|p_Firmicutes|c_Negativicutes|o_Acidaminococcales|f_Acidaminococcaceae|g_Acidaminococcus|s_uncultured_rumen	0	0	0	0	0	0	0	0	0	0	0	0	0	0	0.00744837	0	0	0	0	0	0	0	0	0	0	0	0	0	0	0	0	0.00039202	0
d_Bacteria|p_Firmicutes|c_Negativicutes|o_Acidaminococcales|f_Acidaminococcaceae|g_Phascolarctobacterium	0	2.7209	7.93081	0.569948	3.65489	0.426679	4.60811	12.1812	0.079608	13.8519	0.638027	0.843868	1.87442	0.0457486	16.6626	13.5427	2.20147	0.694348	2.36262	3.26527	0.0158524	0.15666	1.46235	1.33124	0.0350087	0.121536	0.0060092	0.125055	2.28707	0.686987	1.4395	4.46789	0.911045
d_Bacteria|p_Firmicutes|c_Negativicutes|o_Acidaminococcales|f_Acidaminococcaceae|g_Phascolarctobacterium|s_	0	2.7209	7.658	0.569948	3.65489	0.374747	4.60811	12.1779	0.079608	13.6476	0.250233	0.843868	1.87442	0.0457486	16.6626	13.5427	2.20147	0.473509	2.36262	3.26527	0.0158524	0.15666	1.46235	1.30489	0.0350087	0.121536	0.0060092	0.0996016	2.28707	0.686987	1.03515	4.40784	0.873032
d_Bacteria|p_Firmicutes|c_Negativicutes|o_Acidaminococcales|f_Acidaminococcaceae|g_Phascolarctobacterium|s_Ruminococcus_sp.	0	0	0.272818	0	0	0	0	0	0	0	0	0	0	0	0	0	0	0	0	0	0	0	0	0.0263488	0	0	0	0	0	0	0	0.0143588	0.00219573
d_Bacteria|p_Firmicutes|c_Negativicutes|o_Acidaminococcales|f_Acidaminococcaceae|g_Phascolarctobacterium|s_uncultured_bacterium	0	0	0	0	0	0	0	0	0	0.204244	0	0	0	0	0	0	0	0.220838	0	0	0	0	0	0	0	0	0	0	0	0	0	0.0223728	0
d_Bacteria|p_Firmicutes|c_Negativicutes|o_Acidaminococcales|f_Acidaminococcaceae|g_Phascolarctobacterium|s_uncultured_Firmicutes	0	0	0	0	0	0.0519313	0	0	0	0	0.387795	0	0	0	0	0	0	0	0	0	0	0	0	0	0	0	0	0.0254537	0	0	0.404355	0.0231435	0.0358174
d_Bacteria|p_Firmicutes|c_Negativicutes|o_Acidaminococcales|f_Acidaminococcaceae|g_Phascolarctobacterium|s_uncultured_Veillonellaceae	0	0	0	0	0	0	0	0.00330404	0	0	0	0	0	0	0	0	0	0	0	0	0	0	0	0	0	0	0	0	0	0	0	0.000173897	0
d_Bacteria|p_Firmicutes|c_Negativicutes|o_Veillonellales-Selenomonadales	9.39444	0.146802	0.0409227	0.0198358	0.387228	1.40214	0.479457	2.32687	4.5404	3.47704	6.58596	3.5728	8.83845	1.21887	1.65416	1.64985	2.04073	0.240734	1.67919	9.41407	1.00346	0.198184	0.5162	0.0677541	5.05526	0.757576	15.4085	3.85901	0.254753	0.565258	0.161742	2.61557	3.10514
d_Bacteria|p_Firmicutes|c_Negativicutes|o_Veillonellales-Selenomonadales|f_Selenomonadaceae	0.223392	0	0	0	0.0407609	0.0378958	0	1.09942	0.012353	0.6323	0	0.757235	0.0396936	0.0588197	0.430144	1.02361	1.95731	0.179058	0.0394995	3.02119	0.505691	0.130235	0.333406	0.0489335	0.0233391	0.684654	0.0420644	0.0232404	0.214829	0.0457991	0.0124417	0.343763	0.423818
d_Bacteria|p_Firmicutes|c_Negativicutes|o_Veillonellales-Selenomonadales|f_Selenomonadaceae|g_	0	0	0	0	0	0	0	0	0	0	0	0.00962587	0	0	0	0.228862	0	0	0	0	0	0	0	0	0	0	0	0	0	0	0	0.012552	0
d_Bacteria|p_Firmicutes|c_Negativicutes|o_Veillonellales-Selenomonadales|f_Selenomonadaceae|g_|s_	0	0	0	0	0	0	0	0	0	0	0	0.00962587	0	0	0	0.228862	0	0	0	0	0	0	0	0	0	0	0	0	0	0	0	0.012552	0
d_Bacteria|p_Firmicutes|c_Negativicutes|o_Veillonellales-Selenomonadales|f_Selenomonadaceae|g_Anaerovibrio	0	0	0	0	0	0	0	0	0	0	0	0	0	0.0588197	0.138416	0	0	0	0.0266392	0	0	0	0	0	0	0	0	0	0	0	0	0.0117829	0
d_Bacteria|p_Firmicutes|c_Negativicutes|o_Veillonellales-Selenomonadales|f_Selenomonadaceae|g_Anaerovibrio|s_	0	0	0	0	0	0	0	0	0	0	0	0	0	0.0588197	0.138416	0	0	0	0.0266392	0	0	0	0	0	0	0	0	0	0	0	0	0.0117829	0
d_Bacteria|p_Firmicutes|c_Negativicutes|o_Veillonellales-Selenomonadales|f_Selenomonadaceae|g_Megamonas	0.0389811	0	0	0	0.0407609	0	0	1.09942	0.00686276	0.627408	0	0.278348	0.0396936	0	0.0744837	0.654704	1.95731	0.179058	0	1.50705	0	0.130235	0.333406	0.0489335	0.00466783	0.684654	0.0420644	0.0121735	0	0.0337467	0.0124417	0.263002	0.234114
d_Bacteria|p_Firmicutes|c_Negativicutes|o_Veillonellales-Selenomonadales|f_Selenomonadaceae|g_Megamonas|s_	0.0389811	0	0	0	0.0407609	0	0	1.09942	0.00686276	0.627408	0	0.278348	0.0396936	0	0.0502765	0.643317	1.73147	0.143247	0	1.50705	0	0.130235	0.212402	0.0489335	0.00466783	0.684654	0.0420644	0.0121735	0	0.0337467	0.0124417	0.247357	0.22403
d_Bacteria|p_Firmicutes|c_Negativicutes|o_Veillonellales-Selenomonadales|f_Selenomonadaceae|g_Megamonas|s_Megamonas_funiformis	0	0	0	0	0	0	0	0	0	0	0	0	0	0	0.0242072	0.0113861	0.104783	0.0358116	0	0	0	0	0.0463422	0	0	0	0	0	0	0	0	0.00927307	0.00386185
d_Bacteria|p_Firmicutes|c_Negativicutes|o_Veillonellales-Selenomonadales|f_Selenomonadaceae|g_Megamonas|s_uncultured_Clostridiales	0	0	0	0	0	0	0	0	0	0	0	0	0	0	0	0	0.12106	0	0	0	0	0	0.0746624	0	0	0	0	0	0	0	0	0.0063716	0.00622187
d_Bacteria|p_Firmicutes|c_Negativicutes|o_Veillonellales-Selenomonadales|f_Selenomonadaceae|g_Mitsuokella	0.184411	0	0	0	0	0.0378958	0	0	0	0	0	0.469261	0	0	0.217244	0	0	0	0.0128603	0.187316	0.450208	0	0	0	0.0116696	0	0	0	0	0.00361572	0	0.0485091	0.0544008
d_Bacteria|p_Firmicutes|c_Negativicutes|o_Veillonellales-Selenomonadales|f_Selenomonadaceae|g_Mitsuokella|s_	0	0	0	0	0	0	0	0	0	0	0	0.339312	0	0	0	0	0	0	0	0.089401	0	0	0	0	0	0	0	0	0	0	0	0.0178585	0.00745008
d_Bacteria|p_Firmicutes|c_Negativicutes|o_Veillonellales-Selenomonadales|f_Selenomonadaceae|g_Mitsuokella|s_uncultured_bacterium	0.184411	0	0	0	0	0.0378958	0	0	0	0	0	0.129949	0	0	0.217244	0	0	0	0.0128603	0.0979154	0.450208	0	0	0	0.0116696	0	0	0	0	0.00361572	0	0.0306505	0.0469507
d_Bacteria|p_Firmicutes|c_Negativicutes|o_Veillonellales-Selenomonadales|f_Selenomonadaceae|g_Selenomonas	0	0	0	0	0	0	0	0	0.00549021	0.00489207	0	0	0	0	0	0.14005	0	0	0	0	0.0554833	0	0	0	0.00700174	0	0	0.0110668	0.169202	0.00843668	0	0.00791747	0.0209325
d_Bacteria|p_Firmicutes|c_Negativicutes|o_Veillonellales-Selenomonadales|f_Selenomonadaceae|g_Selenomonas|s_	0	0	0	0	0	0	0	0	0	0	0	0	0	0	0	0.14005	0	0	0	0	0.03329	0	0	0	0	0	0	0.0110668	0.095057	0.00843668	0	0.00737103	0.0123209
d_Bacteria|p_Firmicutes|c_Negativicutes|o_Veillonellales-Selenomonadales|f_Selenomonadaceae|g_Selenomonas|s_bacterium_mpn-isolate	0	0	0	0	0	0	0	0	0	0	0	0	0	0	0	0	0	0	0	0	0.0221933	0	0	0	0	0	0	0	0	0	0	0	0.00184944
d_Bacteria|p_Firmicutes|c_Negativicutes|o_Veillonellales-Selenomonadales|f_Selenomonadaceae|g_Selenomonas|s_Selenomonas_bovis	0	0	0	0	0	0	0	0	0	0	0	0	0	0	0	0	0	0	0	0	0	0	0	0	0	0	0	0	0.0741445	0	0	0	0.00617871
d_Bacteria|p_Firmicutes|c_Negativicutes|o_Veillonellales-Selenomonadales|f_Selenomonadaceae|g_Selenomonas|s_Selenomonas_noxia	0	0	0	0	0	0	0	0	0	0	0	0	0	0	0	0	0	0	0	0	0	0	0	0	0.00700174	0	0	0	0	0	0	0	0.000583478
d_Bacteria|p_Firmicutes|c_Negativicutes|o_Veillonellales-Selenomonadales|f_Selenomonadaceae|g_Selenomonas|s_Selenomonas_sp.	0	0	0	0	0	0	0	0	0.00549021	0.00489207	0	0	0	0	0	0	0	0	0	0	0	0	0	0	0	0	0	0	0	0	0	0.000546436	0
d_Bacteria|p_Firmicutes|c_Negativicutes|o_Veillonellales-Selenomonadales|f_Selenomonadaceae|g_uncultured	0	0	0	0	0	0	0	0	0	0	0	0	0	0	0	0	0	0	0	1.32682	0	0	0	0	0	0	0	0	0.0456274	0	0	0	0.114371
d_Bacteria|p_Firmicutes|c_Negativicutes|o_Veillonellales-Selenomonadales|f_Selenomonadaceae|g_uncultured|s_	0	0	0	0	0	0	0	0	0	0	0	0	0	0	0	0	0	0	0	0.868467	0	0	0	0	0	0	0	0	0.0456274	0	0	0	0.0761745
d_Bacteria|p_Firmicutes|c_Negativicutes|o_Veillonellales-Selenomonadales|f_Selenomonadaceae|g_uncultured|s_swine_fecal	0	0	0	0	0	0	0	0	0	0	0	0	0	0	0	0	0	0	0	0.458358	0	0	0	0	0	0	0	0	0	0	0	0	0.0381965
d_Bacteria|p_Firmicutes|c_Negativicutes|o_Veillonellales-Selenomonadales|f_Veillonellaceae	9.17105	0.146802	0.0409227	0.0198358	0.346467	1.36425	0.479457	1.22745	4.52805	2.84474	6.58596	2.81557	8.79875	1.16005	1.22402	0.626238	0.0834198	0.0616756	1.63969	6.39288	0.497765	0.0679489	0.182794	0.0188206	5.03192	0.0729217	15.3664	3.83577	0.039924	0.519459	0.1493	2.27181	2.68132
d_Bacteria|p_Firmicutes|c_Negativicutes|o_Veillonellales-Selenomonadales|f_Veillonellaceae|g_Allisonella	0.0809607	0.0278418	0	0	0.169837	0.0112284	0.176467	0.158594	0	0.0244603	0.0235821	0.146795	0.196998	0.00980328	0.730561	0.516931	0.0417099	0	0.210358	0.420043	0.0142671	0.00660614	0.182794	0	0	0	0.388023	0.22355	0	0	0	0.132954	0.10294
d_Bacteria|p_Firmicutes|c_Negativicutes|o_Veillonellales-Selenomonadales|f_Veillonellaceae|g_Allisonella|s_uncultured_bacterium	0.0809607	0.0278418	0	0	0.169837	0.0112284	0.176467	0.158594	0	0.0244603	0.0235821	0.146795	0.196998	0.00980328	0.730561	0.516931	0.0417099	0	0.210358	0.420043	0.0142671	0.00660614	0.182794	0	0	0	0.388023	0.22355	0	0	0	0.132954	0.10294
d_Bacteria|p_Firmicutes|c_Negativicutes|o_Veillonellales-Selenomonadales|f_Veillonellaceae|g_Dialister	9.0796	0	0	0	0	1.12284	0	0	4.49511	0	0.248922	1.8987	8.47385	0.934579	0	0	0	0	0	0.198669	0.244127	0.028312	0	0	4.25122	0.0729217	14.9629	3.0954	0	0.00361572	0.100778	1.38177	1.91316
d_Bacteria|p_Firmicutes|c_Negativicutes|o_Veillonellales-Selenomonadales|f_Veillonellaceae|g_Dialister|s_	5.85916	0	0	0	0	0	0	0	0.0027451	0	0.248922	0.333697	0	0.934579	0	0	0	0	0	0	0	0	0	0	0.00233391	0	0.0137353	3.08101	0	0	0	0.388374	0.25809
d_Bacteria|p_Firmicutes|c_Negativicutes|o_Veillonellales-Selenomonadales|f_Veillonellaceae|g_Dialister|s_Dialister_propionicifaciens	0	0	0	0	0	0	0	0	0.0247059	0	0	0.0232625	0	0	0	0	0	0	0	0.0241241	0	0.028312	0	0	0	0.0729217	0	0	0	0.00361572	0	0.00252466	0.0107478
d_Bacteria|p_Firmicutes|c_Negativicutes|o_Veillonellales-Selenomonadales|f_Veillonellaceae|g_Dialister|s_uncultured_bacterium	3.22044	0	0	0	0	1.12284	0	0	4.46766	0	0	1.54174	8.47385	0	0	0	0	0	0	0.174545	0.244127	0	0	0	4.24889	0	14.9492	0.0143869	0	0	0.100778	0.99087	1.64433
d_Bacteria|p_Firmicutes|c_Negativicutes|o_Veillonellales-Selenomonadales|f_Veillonellaceae|g_Megasphaera	0	0	0	0	0.0475543	0.202111	0	0.0247803	0.0137255	0	0.0170315	0.761246	0.0147013	0.215672	0.193658	0	0	0	0	5.70464	0.193399	0	0	0	0.0151704	0	0	0.507968	0.039924	0	0	0.0784463	0.538425
d_Bacteria|p_Firmicutes|c_Negativicutes|o_Veillonellales-Selenomonadales|f_Veillonellaceae|g_Megasphaera|s_	0	0	0	0	0	0	0	0	0.0137255	0	0	0.441186	0	0	0	0	0	0	0	5.13985	0	0	0	0	0	0	0	0.107348	0	0	0	0.0239427	0.437266
d_Bacteria|p_Firmicutes|c_Negativicutes|o_Veillonellales-Selenomonadales|f_Veillonellaceae|g_Megasphaera|s_Megasphaera_elsdenii	0	0	0	0	0.0475543	0.202111	0	0.00578207	0	0	0	0.32006	0.0147013	0	0.0353798	0	0	0	0	0	0	0	0	0	0.0081687	0	0	0.40062	0.00760456	0	0	0.0329257	0.0346994
d_Bacteria|p_Firmicutes|c_Negativicutes|o_Veillonellales-Selenomonadales|f_Veillonellaceae|g_Megasphaera|s_Megasphaera_hexanoica	0	0	0	0	0	0	0	0	0	0	0	0	0	0.215672	0.144623	0	0	0	0	0.564787	0.193399	0	0	0	0	0	0	0	0.0323194	0	0	0.0189629	0.0658755
d_Bacteria|p_Firmicutes|c_Negativicutes|o_Veillonellales-Selenomonadales|f_Veillonellaceae|g_Megasphaera|s_Megasphaera_micronuciformis	0	0	0	0	0	0	0	0.0189982	0	0	0.0170315	0	0	0	0.0136554	0	0	0	0	0	0	0	0	0	0.00700174	0	0	0	0	0	0	0.00261501	0.000583478
d_Bacteria|p_Firmicutes|c_Negativicutes|o_Veillonellales-Selenomonadales|f_Veillonellaceae|g_Veillonella	0.0104949	0.11896	0.0409227	0.0198358	0.129076	0.028071	0.30299	1.04408	0.0192157	2.82028	6.29643	0.00882372	0.1132	0	0.299797	0.109307	0.0417099	0.0616756	1.42933	0.0695341	0.0459719	0.0330307	0	0.0188206	0.765523	0	0.0154522	0.00885347	0	0.515843	0.0485226	0.678642	0.126796
d_Bacteria|p_Firmicutes|c_Negativicutes|o_Veillonellales-Selenomonadales|f_Veillonellaceae|g_Veillonella|s_	0.0104949	0.0860563	0.0409227	0.0198358	0.129076	0.028071	0.30299	0.965605	0.0192157	2.82028	5.03347	0.00882372	0.1132	0	0.299797	0.102475	0.0417099	0	1.02423	0.0695341	0.0459719	0.0330307	0	0.0188206	0.721179	0	0.0154522	0.00885347	0	0.515843	0.0485226	0.581382	0.123101
d_Bacteria|p_Firmicutes|c_Negativicutes|o_Veillonellales-Selenomonadales|f_Veillonellaceae|g_Veillonella|s_Veillonella_atypica	0	0.0329039	0	0	0	0	0	0.0784709	0	0	1.26295	0	0	0	0	0.00683169	0	0.0437698	0.4051	0	0	0	0	0	0.0443443	0	0	0	0	0	0	0.0963174	0.00369536
d_Bacteria|p_Firmicutes|c_Negativicutes|o_Veillonellales-Selenomonadales|f_Veillonellaceae|g_Veillonella|s_Veillonella_sp.	0	0	0	0	0	0	0	0	0	0	0	0	0	0	0	0	0	0.0179058	0	0	0	0	0	0	0	0	0	0	0	0	0	0.000942411	0
d_Bacteria|p_Fusobacteriota	0.00899564	0	1.92746	0	1.71196	0	0.0466138	0.337838	0	0.0269064	0.0144113	1.83453	0.402817	0.0359454	0.18683	2.22941	0.390649	0.521258	0.122173	0.103592	0.00475571	0.235934	0	5.5458	0.052513	0.364609	0	4.55511	0	0.02531	0	0.515673	0.907302
d_Bacteria|p_Fusobacteriota|c_Fusobacteriia	0.00899564	0	1.92746	0	1.71196	0	0.0466138	0.337838	0	0.0269064	0.0144113	1.83453	0.402817	0.0359454	0.18683	2.22941	0.390649	0.521258	0.122173	0.103592	0.00475571	0.235934	0	5.5458	0.052513	0.364609	0	4.55511	0	0.02531	0	0.515673	0.907302
d_Bacteria|p_Fusobacteriota|c_Fusobacteriia|o_Fusobacteriales	0.00899564	0	1.92746	0	1.71196	0	0.0466138	0.337838	0	0.0269064	0.0144113	1.83453	0.402817	0.0359454	0.18683	2.22941	0.390649	0.521258	0.122173	0.103592	0.00475571	0.235934	0	5.5458	0.052513	0.364609	0	4.55511	0	0.02531	0	0.515673	0.907302
d_Bacteria|p_Fusobacteriota|c_Fusobacteriia|o_Fusobacteriales|f_Fusobacteriaceae	0.00899564	0	1.92746	0	1.71196	0	0.0466138	0.337838	0	0.0244603	0.0144113	1.83453	0.402817	0.0359454	0.18683	2.22941	0.390649	0.521258	0.122173	0.103592	0.00475571	0.235934	0	5.5458	0.052513	0.364609	0	4.55511	0	0.0168734	0	0.515544	0.906599
d_Bacteria|p_Fusobacteriota|c_Fusobacteriia|o_Fusobacteriales|f_Fusobacteriaceae|g_Cetobacterium	0	0	0	0	0	0	0	0	0	0	0	0	0	0	0	0	0	0	0.0918594	0	0.00475571	0	0	0	0	0	0	4.55511	0	0	0	0.00483471	0.379989
d_Bacteria|p_Fusobacteriota|c_Fusobacteriia|o_Fusobacteriales|f_Fusobacteriaceae|g_Cetobacterium|s_uncultured_bacterium	0	0	0	0	0	0	0	0	0	0	0	0	0	0	0	0	0	0	0.0918594	0	0.00475571	0	0	0	0	0	0	4.55511	0	0	0	0.00483471	0.379989
d_Bacteria|p_Fusobacteriota|c_Fusobacteriia|o_Fusobacteriales|f_Fusobacteriaceae|g_Fusobacterium	0.00899564	0	1.92746	0	1.71196	0	0.0466138	0.337838	0	0.0244603	0.0144113	1.83453	0.402817	0.0359454	0.18683	2.22941	0.390649	0.521258	0.0303136	0.103592	0	0.235934	0	5.5458	0.052513	0.364609	0	0	0	0.0168734	0	0.51071	0.52661
d_Bacteria|p_Fusobacteriota|c_Fusobacteriia|o_Fusobacteriales|f_Fusobacteriaceae|g_Fusobacterium|s_	0.00899564	0	1.61645	0	0.591033	0	0	0.0256063	0	0.00856112	0.0144113	0.972213	0	0	0.0229658	0.0136634	0.0223809	0.21487	0.0303136	0.022705	0	0.028312	0	3.93225	0.052513	0	0	0	0	0.00482096	0	0.186393	0.336716
d_Bacteria|p_Fusobacteriota|c_Fusobacteriia|o_Fusobacteriales|f_Fusobacteriaceae|g_Fusobacterium|s_Fusobacterium_mortiferum	0	0	0.302828	0	0	0	0.0466138	0.298189	0	0.0158992	0	0.774081	0.0955587	0.0359454	0.163864	2.21574	0.348939	0.101466	0	0.0808866	0	0.207622	0	1.60602	0	0.364609	0	0	0	0	0	0.231533	0.188262
d_Bacteria|p_Fusobacteriota|c_Fusobacteriia|o_Fusobacteriales|f_Fusobacteriaceae|g_Fusobacterium|s_Fusobacterium_necrophorum	0	0	0	0	0	0	0	0	0	0	0	0.0882372	0	0	0	0	0	0	0	0	0	0	0	0	0	0	0	0	0	0	0	0.00464406	0
d_Bacteria|p_Fusobacteriota|c_Fusobacteriia|o_Fusobacteriales|f_Fusobacteriaceae|g_Fusobacterium|s_Fusobacterium_periodonticum	0	0	0	0	0	0	0	0	0	0	0	0	0	0	0	0	0	0	0	0	0	0	0	0	0	0	0	0	0	0.0120524	0	0	0.00100437
d_Bacteria|p_Fusobacteriota|c_Fusobacteriia|o_Fusobacteriales|f_Fusobacteriaceae|g_Fusobacterium|s_Fusobacterium_sp.	0	0	0	0	0.978261	0	0	0	0	0	0	0	0	0	0	0	0.019329	0	0	0	0	0	0	0	0	0	0	0	0	0	0	0.0525047	0
d_Bacteria|p_Fusobacteriota|c_Fusobacteriia|o_Fusobacteriales|f_Fusobacteriaceae|g_Fusobacterium|s_gut_metagenome	0	0	0.00818453	0	0.142663	0	0	0.0140422	0	0	0	0	0.307258	0	0	0	0	0.204922	0	0	0	0	0	0.00752823	0	0	0	0	0	0	0	0.0356353	0.000627353
d_Bacteria|p_Fusobacteriota|c_Fusobacteriia|o_Fusobacteriales|f_Leptotrichiaceae	0	0	0	0	0	0	0	0	0	0.00244603	0	0	0	0	0	0	0	0	0	0	0	0	0	0	0	0	0	0	0	0.00843668	0	0.000128739	0.000703057
d_Bacteria|p_Fusobacteriota|c_Fusobacteriia|o_Fusobacteriales|f_Leptotrichiaceae|g_Leptotrichia	0	0	0	0	0	0	0	0	0	0.00244603	0	0	0	0	0	0	0	0	0	0	0	0	0	0	0	0	0	0	0	0.00843668	0	0.000128739	0.000703057
d_Bacteria|p_Fusobacteriota|c_Fusobacteriia|o_Fusobacteriales|f_Leptotrichiaceae|g_Leptotrichia|s_	0	0	0	0	0	0	0	0	0	0.00244603	0	0	0	0	0	0	0	0	0	0	0	0	0	0	0	0	0	0	0	0.00843668	0	0.000128739	0.000703057
d_Bacteria|p_Patescibacteria	0.0149927	0	0.015005	0.0251253	0.0271739	0.0196497	0	0.0132162	0.0260785	0	0.00786071	0	0.0249923	0.0196066	0.0229658	0.00569307	0.0101731	0.0756023	0.0496041	0.0298003	0.00317048	0.00566241	0	0	0.00350087	0.125587	0.00686766	0	0.00570342	0	0	0.0188284	0.0150244
d_Bacteria|p_Patescibacteria|c_Saccharimonadia	0.0149927	0	0.015005	0.0251253	0.0271739	0.0196497	0	0.0132162	0.0260785	0	0.00786071	0	0.0249923	0.0196066	0.0229658	0.00569307	0.0101731	0.0756023	0.0496041	0.0298003	0.00317048	0.00566241	0	0	0.00350087	0.125587	0.00686766	0	0.00570342	0	0	0.0188284	0.0150244
d_Bacteria|p_Patescibacteria|c_Saccharimonadia|o_Saccharimonadales	0.0149927	0	0.015005	0.0251253	0.0271739	0.0196497	0	0.0132162	0.0260785	0	0.00786071	0	0.0249923	0.0196066	0.0229658	0.00569307	0.0101731	0.0756023	0.0496041	0.0298003	0.00317048	0.00566241	0	0	0.00350087	0.125587	0.00686766	0	0.00570342	0	0	0.0188284	0.0150244
d_Bacteria|p_Patescibacteria|c_Saccharimonadia|o_Saccharimonadales|f_Saccharimonadaceae	0.0149927	0	0.015005	0.0251253	0.0271739	0.0196497	0	0.0132162	0.0260785	0	0.00786071	0	0.0249923	0.0196066	0.0229658	0.00341584	0.0101731	0.0756023	0.0440925	0.0241241	0.00317048	0.00188747	0	0	0.00350087	0.125587	0.00686766	0	0.00570342	0	0	0.0184184	0.0142368
d_Bacteria|p_Patescibacteria|c_Saccharimonadia|o_Saccharimonadales|f_Saccharimonadaceae|g_	0	0	0	0	0	0	0	0	0	0	0	0	0	0	0	0	0	0	0.00643016	0	0	0	0	0	0	0	0	0	0	0	0	0.000338429	0
d_Bacteria|p_Patescibacteria|c_Saccharimonadia|o_Saccharimonadales|f_Saccharimonadaceae|g_|s_	0	0	0	0	0	0	0	0	0	0	0	0	0	0	0	0	0	0	0.00643016	0	0	0	0	0	0	0	0	0	0	0	0	0.000338429	0
d_Bacteria|p_Patescibacteria|c_Saccharimonadia|o_Saccharimonadales|f_Saccharimonadaceae|g_Candidatus_Saccharimonas	0	0	0	0	0	0	0	0	0	0	0	0	0	0	0	0	0	0	0	0.00425719	0	0.00188747	0	0	0	0	0	0	0	0	0	0	0.000512055
d_Bacteria|p_Patescibacteria|c_Saccharimonadia|o_Saccharimonadales|f_Saccharimonadaceae|g_Candidatus_Saccharimonas|s_uncultured_bacterium	0	0	0	0	0	0	0	0	0	0	0	0	0	0	0	0	0	0	0	0.00425719	0	0.00188747	0	0	0	0	0	0	0	0	0	0	0.000512055
d_Bacteria|p_Patescibacteria|c_Saccharimonadia|o_Saccharimonadales|f_Saccharimonadaceae|g_Saccharimonadaceae	0.0149927	0	0	0	0.0271739	0.0140355	0	0	0	0	0	0	0.00735067	0	0.00558628	0.00341584	0	0.00994768	0	0	0	0	0	0	0	0.125587	0.00686766	0	0	0	0	0.00434224	0.0110379
d_Bacteria|p_Patescibacteria|c_Saccharimonadia|o_Saccharimonadales|f_Saccharimonadaceae|g_Saccharimonadaceae|s_uncultured_bacterium	0.0149927	0	0	0	0.0271739	0.00842129	0	0	0	0	0	0	0.00735067	0	0.00558628	0.00341584	0	0.00994768	0	0	0	0	0	0	0	0.125587	0.00686766	0	0	0	0	0.00404676	0.0110379
d_Bacteria|p_Patescibacteria|c_Saccharimonadia|o_Saccharimonadales|f_Saccharimonadaceae|g_Saccharimonadaceae|s_uncultured_Candidatus	0	0	0	0	0	0.00561419	0	0	0	0	0	0	0	0	0	0	0	0	0	0	0	0	0	0	0	0	0	0	0	0	0	0.000295484	0
d_Bacteria|p_Patescibacteria|c_Saccharimonadia|o_Saccharimonadales|f_Saccharimonadaceae|g_TM7x	0	0	0.015005	0.0251253	0	0.00561419	0	0.0132162	0.0260785	0	0.00786071	0	0.0176416	0.0196066	0.0173795	0	0.0101731	0.0656547	0.0376624	0.0198669	0.00317048	0	0	0	0.00350087	0	0	0	0.00570342	0	0	0.0137378	0.0026868
d_Bacteria|p_Patescibacteria|c_Saccharimonadia|o_Saccharimonadales|f_Saccharimonadaceae|g_TM7x|s_uncultured_bacterium	0	0	0.015005	0.0251253	0	0.00561419	0	0.0132162	0.0260785	0	0.00786071	0	0.0176416	0.0196066	0.0173795	0	0.0101731	0.0656547	0.0376624	0.0198669	0.00317048	0	0	0	0.00350087	0	0	0	0.00570342	0	0	0.0137378	0.0026868
d_Bacteria|p_Patescibacteria|c_Saccharimonadia|o_Saccharimonadales|f_Saccharimonadales	0	0	0	0	0	0	0	0	0	0	0	0	0	0	0	0.00227723	0	0	0.00551157	0.00567625	0	0.00377494	0	0	0	0	0	0	0	0	0	0.000409937	0.000787599
d_Bacteria|p_Patescibacteria|c_Saccharimonadia|o_Saccharimonadales|f_Saccharimonadales|g_Saccharimonadales	0	0	0	0	0	0	0	0	0	0	0	0	0	0	0	0.00227723	0	0	0.00551157	0.00567625	0	0.00377494	0	0	0	0	0	0	0	0	0	0.000409937	0.000787599
d_Bacteria|p_Patescibacteria|c_Saccharimonadia|o_Saccharimonadales|f_Saccharimonadales|g_Saccharimonadales|s_Candidatus_Saccharibacteria	0	0	0	0	0	0	0	0	0	0	0	0	0	0	0	0	0	0	0	0.00567625	0	0.00377494	0	0	0	0	0	0	0	0	0	0	0.000787599
d_Bacteria|p_Patescibacteria|c_Saccharimonadia|o_Saccharimonadales|f_Saccharimonadales|g_Saccharimonadales|s_TM7_phylum	0	0	0	0	0	0	0	0	0	0	0	0	0	0	0	0.00227723	0	0	0.00551157	0	0	0	0	0	0	0	0	0	0	0	0	0.000409937	0
d_Bacteria|p_Planctomycetota	0	0	0	0	0	0	0	0	0	0	0	0	0	0	0	0	0	0	0	0	0	0	0	0.00501882	0	0	0	0	0	0	0	0	0.000418235
d_Bacteria|p_Planctomycetota|c_Planctomycetes	0	0	0	0	0	0	0	0	0	0	0	0	0	0	0	0	0	0	0	0	0	0	0	0.00501882	0	0	0	0	0	0	0	0	0.000418235
d_Bacteria|p_Planctomycetota|c_Planctomycetes|o_Isosphaerales	0	0	0	0	0	0	0	0	0	0	0	0	0	0	0	0	0	0	0	0	0	0	0	0.00501882	0	0	0	0	0	0	0	0	0.000418235
d_Bacteria|p_Planctomycetota|c_Planctomycetes|o_Isosphaerales|f_Isosphaeraceae	0	0	0	0	0	0	0	0	0	0	0	0	0	0	0	0	0	0	0	0	0	0	0	0.00501882	0	0	0	0	0	0	0	0	0.000418235
d_Bacteria|p_Planctomycetota|c_Planctomycetes|o_Isosphaerales|f_Isosphaeraceae|g_Tundrisphaera	0	0	0	0	0	0	0	0	0	0	0	0	0	0	0	0	0	0	0	0	0	0	0	0.00501882	0	0	0	0	0	0	0	0	0.000418235
d_Bacteria|p_Planctomycetota|c_Planctomycetes|o_Isosphaerales|f_Isosphaeraceae|g_Tundrisphaera|s_uncultured_bacterium	0	0	0	0	0	0	0	0	0	0	0	0	0	0	0	0	0	0	0	0	0	0	0	0.00501882	0	0	0	0	0	0	0	0	0.000418235
d_Bacteria|p_Proteobacteria	12.1051	2.14888	32.2539	4.55429	45.9171	14.2123	10.9875	23.3249	10.9406	18.481	56.8172	20.151	4.184	71.0771	4.13261	9.96288	10.8497	1.60754	4.60399	10.5649	6.13487	6.22959	2.92599	41.4705	31.9863	7.02884	4.36096	2.71248	14.5932	25.4306	4.6283	18.8585	13.1722
d_Bacteria|p_Proteobacteria|c_Alphaproteobacteria	0.00449782	0	1.04626	0	0.0203804	0.015439	0	0.0214762	0.0658825	0	0.099569	0.0144388	0.0205819	0.0424809	0.0453109	0.00910892	0.0305194	0.0696337	0.0257206	0	0	0.0198184	0.123579	0.0363864	0.00233391	0	0.020603	0.00442674	0	0.125345	0.206532	0.0805946	0.0449187
d_Bacteria|p_Proteobacteria|c_Alphaproteobacteria|o_Caulobacterales	0	0	0	0	0	0	0	0.00578207	0	0	0	0	0	0	0	0	0	0	0	0	0	0	0	0	0.00233391	0	0	0	0	0	0	0.000304319	0.000194493
d_Bacteria|p_Proteobacteria|c_Alphaproteobacteria|o_Caulobacterales|f_Caulobacteraceae	0	0	0	0	0	0	0	0.00578207	0	0	0	0	0	0	0	0	0	0	0	0	0	0	0	0	0.00233391	0	0	0	0	0	0	0.000304319	0.000194493
d_Bacteria|p_Proteobacteria|c_Alphaproteobacteria|o_Caulobacterales|f_Caulobacteraceae|g_Brevundimonas	0	0	0	0	0	0	0	0.00578207	0	0	0	0	0	0	0	0	0	0	0	0	0	0	0	0	0.00233391	0	0	0	0	0	0	0.000304319	0.000194493
d_Bacteria|p_Proteobacteria|c_Alphaproteobacteria|o_Caulobacterales|f_Caulobacteraceae|g_Brevundimonas|s_	0	0	0	0	0	0	0	0.00578207	0	0	0	0	0	0	0	0	0	0	0	0	0	0	0	0	0.00233391	0	0	0	0	0	0	0.000304319	0.000194493
d_Bacteria|p_Proteobacteria|c_Alphaproteobacteria|o_Reyranellales	0	0	0	0	0	0	0	0	0.00686276	0	0	0	0	0	0	0	0	0	0	0	0	0	0	0	0	0	0	0	0	0	0	0.000361198	0
d_Bacteria|p_Proteobacteria|c_Alphaproteobacteria|o_Reyranellales|f_Reyranellaceae	0	0	0	0	0	0	0	0	0.00686276	0	0	0	0	0	0	0	0	0	0	0	0	0	0	0	0	0	0	0	0	0	0	0.000361198	0
d_Bacteria|p_Proteobacteria|c_Alphaproteobacteria|o_Reyranellales|f_Reyranellaceae|g_Reyranella	0	0	0	0	0	0	0	0	0.00686276	0	0	0	0	0	0	0	0	0	0	0	0	0	0	0	0	0	0	0	0	0	0	0.000361198	0
d_Bacteria|p_Proteobacteria|c_Alphaproteobacteria|o_Reyranellales|f_Reyranellaceae|g_Reyranella|s_	0	0	0	0	0	0	0	0	0.00686276	0	0	0	0	0	0	0	0	0	0	0	0	0	0	0	0	0	0	0	0	0	0	0.000361198	0
d_Bacteria|p_Proteobacteria|c_Alphaproteobacteria|o_Rhizobiales	0	0	0	0	0.0203804	0.0028071	0	0	0.0178432	0	0	0.00401078	0	0	0.00931047	0.00910892	0	0	0	0	0	0.00849361	0	0.0150565	0	0	0.0128769	0	0	0.0313363	0	0.00334005	0.00564693
d_Bacteria|p_Proteobacteria|c_Alphaproteobacteria|o_Rhizobiales|f_Beijerinckiaceae	0	0	0	0	0.0203804	0.0028071	0	0	0	0	0	0	0	0	0.00931047	0.00910892	0	0	0	0	0	0.00849361	0	0	0	0	0.00858458	0	0	0.00843668	0	0.00218984	0.00212624
d_Bacteria|p_Proteobacteria|c_Alphaproteobacteria|o_Rhizobiales|f_Beijerinckiaceae|g_Methylobacterium-Methylorubrum	0	0	0	0	0.0203804	0.0028071	0	0	0	0	0	0	0	0	0.00931047	0.00910892	0	0	0	0	0	0.00849361	0	0	0	0	0.00858458	0	0	0.00843668	0	0.00218984	0.00212624
d_Bacteria|p_Proteobacteria|c_Alphaproteobacteria|o_Rhizobiales|f_Beijerinckiaceae|g_Methylobacterium-Methylorubrum|s_	0	0	0	0	0.0203804	0.0028071	0	0	0	0	0	0	0	0	0	0.00910892	0	0	0	0	0	0.00849361	0	0	0	0	0.00858458	0	0	0.00843668	0	0.00169981	0.00212624
d_Bacteria|p_Proteobacteria|c_Alphaproteobacteria|o_Rhizobiales|f_Beijerinckiaceae|g_Methylobacterium-Methylorubrum|s_Methylobacterium_hispanicum	0	0	0	0	0	0	0	0	0	0	0	0	0	0	0.00931047	0	0	0	0	0	0	0	0	0	0	0	0	0	0	0	0	0.000490025	0
d_Bacteria|p_Proteobacteria|c_Alphaproteobacteria|o_Rhizobiales|f_Devosiaceae	0	0	0	0	0	0	0	0	0	0	0	0	0	0	0	0	0	0	0	0	0	0	0	0.00501882	0	0	0	0	0	0	0	0	0.000418235
d_Bacteria|p_Proteobacteria|c_Alphaproteobacteria|o_Rhizobiales|f_Devosiaceae|g_Devosia	0	0	0	0	0	0	0	0	0	0	0	0	0	0	0	0	0	0	0	0	0	0	0	0.00501882	0	0	0	0	0	0	0	0	0.000418235
d_Bacteria|p_Proteobacteria|c_Alphaproteobacteria|o_Rhizobiales|f_Devosiaceae|g_Devosia|s_	0	0	0	0	0	0	0	0	0	0	0	0	0	0	0	0	0	0	0	0	0	0	0	0.00501882	0	0	0	0	0	0	0	0	0.000418235
d_Bacteria|p_Proteobacteria|c_Alphaproteobacteria|o_Rhizobiales|f_Rhizobiaceae	0	0	0	0	0	0	0	0	0.0178432	0	0	0.00401078	0	0	0	0	0	0	0	0	0	0	0	0	0	0	0.00429229	0	0	0.0228996	0	0.00115021	0.00226599
d_Bacteria|p_Proteobacteria|c_Alphaproteobacteria|o_Rhizobiales|f_Rhizobiaceae|g_	0	0	0	0	0	0	0	0	0	0	0	0.00401078	0	0	0	0	0	0	0	0	0	0	0	0	0	0	0	0	0	0	0	0.000211094	0
d_Bacteria|p_Proteobacteria|c_Alphaproteobacteria|o_Rhizobiales|f_Rhizobiaceae|g_|s_	0	0	0	0	0	0	0	0	0	0	0	0.00401078	0	0	0	0	0	0	0	0	0	0	0	0	0	0	0	0	0	0	0	0.000211094	0
d_Bacteria|p_Proteobacteria|c_Alphaproteobacteria|o_Rhizobiales|f_Rhizobiaceae|g_Allorhizobium-Neorhizobium-Pararhizobium-Rhizobium	0	0	0	0	0	0	0	0	0.0178432	0	0	0	0	0	0	0	0	0	0	0	0	0	0	0	0	0	0	0	0	0.0144629	0	0.000939114	0.00120524
d_Bacteria|p_Proteobacteria|c_Alphaproteobacteria|o_Rhizobiales|f_Rhizobiaceae|g_Allorhizobium-Neorhizobium-Pararhizobium-Rhizobium|s_	0	0	0	0	0	0	0	0	0.0178432	0	0	0	0	0	0	0	0	0	0	0	0	0	0	0	0	0	0	0	0	0.0144629	0	0.000939114	0.00120524
d_Bacteria|p_Proteobacteria|c_Alphaproteobacteria|o_Rhizobiales|f_Rhizobiaceae|g_Aureimonas	0	0	0	0	0	0	0	0	0	0	0	0	0	0	0	0	0	0	0	0	0	0	0	0	0	0	0.00429229	0	0	0.00843668	0	0	0.00106075
d_Bacteria|p_Proteobacteria|c_Alphaproteobacteria|o_Rhizobiales|f_Rhizobiaceae|g_Aureimonas|s_	0	0	0	0	0	0	0	0	0	0	0	0	0	0	0	0	0	0	0	0	0	0	0	0	0	0	0.00429229	0	0	0.00843668	0	0	0.00106075
d_Bacteria|p_Proteobacteria|c_Alphaproteobacteria|o_Rhizobiales|f_Xanthobacteraceae	0	0	0	0	0	0	0	0	0	0	0	0	0	0	0	0	0	0	0	0	0	0	0	0.0100376	0	0	0	0	0	0	0	0	0.00083647
d_Bacteria|p_Proteobacteria|c_Alphaproteobacteria|o_Rhizobiales|f_Xanthobacteraceae|g_Bradyrhizobium	0	0	0	0	0	0	0	0	0	0	0	0	0	0	0	0	0	0	0	0	0	0	0	0.0100376	0	0	0	0	0	0	0	0	0.00083647
d_Bacteria|p_Proteobacteria|c_Alphaproteobacteria|o_Rhizobiales|f_Xanthobacteraceae|g_Bradyrhizobium|s_	0	0	0	0	0	0	0	0	0	0	0	0	0	0	0	0	0	0	0	0	0	0	0	0.0100376	0	0	0	0	0	0	0	0	0.00083647
d_Bacteria|p_Proteobacteria|c_Alphaproteobacteria|o_Rhodobacterales	0	0	0	0	0	0.0028071	0	0	0.00411766	0	0	0	0	0	0	0	0	0	0.00367438	0	0	0	0	0	0	0	0.00343383	0	0	0.030131	0	0.000557849	0.00279707
d_Bacteria|p_Proteobacteria|c_Alphaproteobacteria|o_Rhodobacterales|f_Rhodobacteraceae	0	0	0	0	0	0.0028071	0	0	0.00411766	0	0	0	0	0	0	0	0	0	0.00367438	0	0	0	0	0	0	0	0.00343383	0	0	0.030131	0	0.000557849	0.00279707
d_Bacteria|p_Proteobacteria|c_Alphaproteobacteria|o_Rhodobacterales|f_Rhodobacteraceae|g_	0	0	0	0	0	0	0	0	0	0	0	0	0	0	0	0	0	0	0	0	0	0	0	0	0	0	0	0	0	0.0132576	0	0	0.0011048
d_Bacteria|p_Proteobacteria|c_Alphaproteobacteria|o_Rhodobacterales|f_Rhodobacteraceae|g_|s_	0	0	0	0	0	0	0	0	0	0	0	0	0	0	0	0	0	0	0	0	0	0	0	0	0	0	0	0	0	0.0132576	0	0	0.0011048
d_Bacteria|p_Proteobacteria|c_Alphaproteobacteria|o_Rhodobacterales|f_Rhodobacteraceae|g_Gemmobacter	0	0	0	0	0	0.0028071	0	0	0	0	0	0	0	0	0	0	0	0	0	0	0	0	0	0	0	0	0	0	0	0	0	0.000147742	0
d_Bacteria|p_Proteobacteria|c_Alphaproteobacteria|o_Rhodobacterales|f_Rhodobacteraceae|g_Gemmobacter|s_uncultured_bacterium	0	0	0	0	0	0.0028071	0	0	0	0	0	0	0	0	0	0	0	0	0	0	0	0	0	0	0	0	0	0	0	0	0	0.000147742	0
d_Bacteria|p_Proteobacteria|c_Alphaproteobacteria|o_Rhodobacterales|f_Rhodobacteraceae|g_Paracoccus	0	0	0	0	0	0	0	0	0	0	0	0	0	0	0	0	0	0	0.00367438	0	0	0	0	0	0	0	0.00343383	0	0	0.0168734	0	0.000193388	0.00169227
d_Bacteria|p_Proteobacteria|c_Alphaproteobacteria|o_Rhodobacterales|f_Rhodobacteraceae|g_Paracoccus;_	0	0	0	0	0	0	0	0	0	0	0	0	0	0	0	0	0	0	0.00367438	0	0	0	0	0	0	0	0.00343383	0	0	0.0168734	0	0.000193388	0.00169227
d_Bacteria|p_Proteobacteria|c_Alphaproteobacteria|o_Rhodobacterales|f_Rhodobacteraceae|g_Rubellimicrobium	0	0	0	0	0	0	0	0	0.00411766	0	0	0	0	0	0	0	0	0	0	0	0	0	0	0	0	0	0	0	0	0	0	0.000216719	0
d_Bacteria|p_Proteobacteria|c_Alphaproteobacteria|o_Rhodobacterales|f_Rhodobacteraceae|g_Rubellimicrobium|s_Rubellimicrobium_thermophilum	0	0	0	0	0	0	0	0	0.00411766	0	0	0	0	0	0	0	0	0	0	0	0	0	0	0	0	0	0	0	0	0	0	0.000216719	0
d_Bacteria|p_Proteobacteria|c_Alphaproteobacteria|o_Rhodospirillales	0	0	1.03671	0	0	0	0	0	0	0	0.0969487	0	0	0	0	0	0	0	0.00734875	0	0	0	0.123579	0	0	0	0	0	0	0.00843668	0.206532	0.0600529	0.0282123
d_Bacteria|p_Proteobacteria|c_Alphaproteobacteria|o_Rhodospirillales|f_uncultured	0	0	1.03671	0	0	0	0	0	0	0	0.0969487	0	0	0	0	0	0	0	0.00734875	0	0	0	0.123579	0	0	0	0	0	0	0.00843668	0.206532	0.0600529	0.0282123
d_Bacteria|p_Proteobacteria|c_Alphaproteobacteria|o_Rhodospirillales|f_uncultured|g_uncultured	0	0	1.03671	0	0	0	0	0	0	0	0.0969487	0	0	0	0	0	0	0	0.00734875	0	0	0	0.123579	0	0	0	0	0	0	0.00843668	0.206532	0.0600529	0.0282123
d_Bacteria|p_Proteobacteria|c_Alphaproteobacteria|o_Rhodospirillales|f_uncultured|g_uncultured|s_	0	0	1.03671	0	0	0	0	0	0	0	0.0969487	0	0	0	0	0	0	0	0	0	0	0	0.117143	0	0	0	0	0	0	0.00843668	0	0.0596661	0.010465
d_Bacteria|p_Proteobacteria|c_Alphaproteobacteria|o_Rhodospirillales|f_uncultured|g_uncultured|s_Azospirillum_sp.	0	0	0	0	0	0	0	0	0	0	0	0	0	0	0	0	0	0	0	0	0	0	0	0	0	0	0	0	0	0	0.00746501	0	0.000622084
d_Bacteria|p_Proteobacteria|c_Alphaproteobacteria|o_Rhodospirillales|f_uncultured|g_uncultured|s_gut_metagenome	0	0	0	0	0	0	0	0	0	0	0	0	0	0	0	0	0	0	0	0	0	0	0.00643641	0	0	0	0	0	0	0	0.199067	0	0.0171253
d_Bacteria|p_Proteobacteria|c_Alphaproteobacteria|o_Rhodospirillales|f_uncultured|g_uncultured|s_uncultured_bacterium	0	0	0	0	0	0	0	0	0	0	0	0	0	0	0	0	0	0	0.00734875	0	0	0	0	0	0	0	0	0	0	0	0	0.000386776	0
d_Bacteria|p_Proteobacteria|c_Alphaproteobacteria|o_Rickettsiales	0	0	0.00954862	0	0	0.00982484	0	0.0115641	0.0315687	0	0	0.00481294	0.0176416	0.0424809	0.00248279	0	0	0.0636651	0.00918594	0	0	0.0113248	0	0	0	0	0	0	0	0.0361572	0	0.0106724	0.00395684
d_Bacteria|p_Proteobacteria|c_Alphaproteobacteria|o_Rickettsiales|f_Mitochondria	0	0	0.00954862	0	0	0.00982484	0	0.0115641	0.0315687	0	0	0.00481294	0.0176416	0.0424809	0.00248279	0	0	0.0636651	0.00918594	0	0	0.0113248	0	0	0	0	0	0	0	0.0361572	0	0.0106724	0.00395684
d_Bacteria|p_Proteobacteria|c_Alphaproteobacteria|o_Rickettsiales|f_Mitochondria|g_Mitochondria	0	0	0.00954862	0	0	0.00982484	0	0.0115641	0.0315687	0	0	0.00481294	0.0176416	0.0424809	0.00248279	0	0	0.0636651	0.00918594	0	0	0.0113248	0	0	0	0	0	0	0	0.0361572	0	0.0106724	0.00395684
d_Bacteria|p_Proteobacteria|c_Alphaproteobacteria|o_Rickettsiales|f_Mitochondria|g_Mitochondria|s_	0	0	0.00954862	0	0	0.00982484	0	0.0115641	0.0315687	0	0	0.00481294	0.0176416	0.0424809	0.00248279	0	0	0.0636651	0.00918594	0	0	0.0113248	0	0	0	0	0	0	0	0.0361572	0	0.0106724	0.00395684
d_Bacteria|p_Proteobacteria|c_Alphaproteobacteria|o_Sphingomonadales	0.00449782	0	0	0	0	0	0	0.00413005	0.00549021	0	0.00262024	0.00561509	0.00294027	0	0.0335177	0	0.0305194	0.00596861	0.00551157	0	0	0	0	0.02133	0	0	0.00429229	0.00442674	0	0.0192838	0	0.00530584	0.00411107
d_Bacteria|p_Proteobacteria|c_Alphaproteobacteria|o_Sphingomonadales|f_Sphingomonadaceae	0.00449782	0	0	0	0	0	0	0.00413005	0.00549021	0	0.00262024	0.00561509	0.00294027	0	0.0335177	0	0.0305194	0.00596861	0.00551157	0	0	0	0	0.02133	0	0	0.00429229	0.00442674	0	0.0192838	0	0.00530584	0.00411107
d_Bacteria|p_Proteobacteria|c_Alphaproteobacteria|o_Sphingomonadales|f_Sphingomonadaceae|g_	0	0	0	0	0	0	0	0	0	0	0.00262024	0	0	0	0.0273107	0	0.0152597	0	0	0	0	0	0	0	0	0	0	0	0	0	0	0.00237846	0
d_Bacteria|p_Proteobacteria|c_Alphaproteobacteria|o_Sphingomonadales|f_Sphingomonadaceae|g_|s_	0	0	0	0	0	0	0	0	0	0	0.00262024	0	0	0	0.0273107	0	0.0152597	0	0	0	0	0	0	0	0	0	0	0	0	0	0	0.00237846	0
d_Bacteria|p_Proteobacteria|c_Alphaproteobacteria|o_Sphingomonadales|f_Sphingomonadaceae|g_Novosphingobium	0	0	0	0	0	0	0	0	0	0	0	0	0	0	0.00620698	0	0	0	0	0	0	0	0	0	0	0	0	0	0	0	0	0.000326683	0
d_Bacteria|p_Proteobacteria|c_Alphaproteobacteria|o_Sphingomonadales|f_Sphingomonadaceae|g_Novosphingobium|s_	0	0	0	0	0	0	0	0	0	0	0	0	0	0	0.00620698	0	0	0	0	0	0	0	0	0	0	0	0	0	0	0	0	0.000326683	0
d_Bacteria|p_Proteobacteria|c_Alphaproteobacteria|o_Sphingomonadales|f_Sphingomonadaceae|g_Porphyrobacter	0	0	0	0	0	0	0	0	0	0	0	0	0	0	0	0	0	0	0	0	0	0	0	0.0112923	0	0	0	0	0	0	0	0	0.000941029
d_Bacteria|p_Proteobacteria|c_Alphaproteobacteria|o_Sphingomonadales|f_Sphingomonadaceae|g_Porphyrobacter|s_	0	0	0	0	0	0	0	0	0	0	0	0	0	0	0	0	0	0	0	0	0	0	0	0.0112923	0	0	0	0	0	0	0	0	0.000941029
d_Bacteria|p_Proteobacteria|c_Alphaproteobacteria|o_Sphingomonadales|f_Sphingomonadaceae|g_Sphingomonas	0.00449782	0	0	0	0	0	0	0.00413005	0.00549021	0	0	0.00561509	0.00294027	0	0	0	0.0152597	0.00596861	0.00551157	0	0	0	0	0.0100376	0	0	0.00429229	0.00442674	0	0.0192838	0	0.0026007	0.00317004
d_Bacteria|p_Proteobacteria|c_Alphaproteobacteria|o_Sphingomonadales|f_Sphingomonadaceae|g_Sphingomonas|s_	0.00449782	0	0	0	0	0	0	0.00413005	0.00549021	0	0	0.00561509	0.00294027	0	0	0	0.0152597	0.00596861	0.00551157	0	0	0	0	0.0100376	0	0	0.00429229	0.00442674	0	0.0192838	0	0.0026007	0.00317004
d_Bacteria|p_Proteobacteria|c_Gammaproteobacteria	12.1006	2.14888	31.2076	4.55429	45.8967	14.1969	10.9875	23.3034	10.8747	18.481	56.7176	20.1365	4.16342	71.0346	4.08729	9.95377	10.8191	1.53791	4.57827	10.5649	6.13487	6.20977	2.80241	41.4341	31.9839	7.02884	4.34036	2.70806	14.5932	25.3052	4.42177	18.7779	13.1273
d_Bacteria|p_Proteobacteria|c_Gammaproteobacteria|o_Aeromonadales	0	0	0	0	0	0.400011	0.0166478	0	0	0	0	0.968203	0.00588054	0	0.105519	0.521486	0	0	0	0	0.0126819	0	0	0	0.0175043	0	0	0	0	0	0	0.106197	0.00251552
d_Bacteria|p_Proteobacteria|c_Gammaproteobacteria|o_Aeromonadales|f_Aeromonadaceae	0	0	0	0	0	0	0	0	0	0	0	0	0	0	0	0	0	0	0	0	0	0	0	0	0.0175043	0	0	0	0	0	0	0	0.0014587
d_Bacteria|p_Proteobacteria|c_Gammaproteobacteria|o_Aeromonadales|f_Aeromonadaceae|g_Aeromonas	0	0	0	0	0	0	0	0	0	0	0	0	0	0	0	0	0	0	0	0	0	0	0	0	0.0175043	0	0	0	0	0	0	0	0.0014587
d_Bacteria|p_Proteobacteria|c_Gammaproteobacteria|o_Aeromonadales|f_Aeromonadaceae|g_Aeromonas|s_	0	0	0	0	0	0	0	0	0	0	0	0	0	0	0	0	0	0	0	0	0	0	0	0	0.0175043	0	0	0	0	0	0	0	0.0014587
d_Bacteria|p_Proteobacteria|c_Gammaproteobacteria|o_Aeromonadales|f_Succinivibrionaceae	0	0	0	0	0	0.400011	0.0166478	0	0	0	0	0.968203	0.00588054	0	0.105519	0.521486	0	0	0	0	0.0126819	0	0	0	0	0	0	0	0	0	0	0.106197	0.00105683
d_Bacteria|p_Proteobacteria|c_Gammaproteobacteria|o_Aeromonadales|f_Succinivibrionaceae|g_Succinivibrio	0	0	0	0	0	0.400011	0.0166478	0	0	0	0	0.968203	0.00588054	0	0.105519	0.521486	0	0	0	0	0.0126819	0	0	0	0	0	0	0	0	0	0	0.106197	0.00105683
d_Bacteria|p_Proteobacteria|c_Gammaproteobacteria|o_Aeromonadales|f_Succinivibrionaceae|g_Succinivibrio|s_	0	0	0	0	0	0.252639	0	0	0	0	0	0.968203	0.00588054	0	0.105519	0.521486	0	0	0	0	0.0126819	0	0	0	0	0	0	0	0	0	0	0.0975645	0.00105683
d_Bacteria|p_Proteobacteria|c_Gammaproteobacteria|o_Aeromonadales|f_Succinivibrionaceae|g_Succinivibrio|s_metagenome	0	0	0	0	0	0	0.0166478	0	0	0	0	0	0	0	0	0	0	0	0	0	0	0	0	0	0	0	0	0	0	0	0	0.0008762	0
d_Bacteria|p_Proteobacteria|c_Gammaproteobacteria|o_Aeromonadales|f_Succinivibrionaceae|g_Succinivibrio|s_uncultured_bacterium	0	0	0	0	0	0.147373	0	0	0	0	0	0	0	0	0	0	0	0	0	0	0	0	0	0	0	0	0	0	0	0	0	0.00775645	0
d_Bacteria|p_Proteobacteria|c_Gammaproteobacteria|o_Alteromonadales	0	0	0.0109127	0	0	0	0	0	0	0	0	0	0	0	0	0	0	0	0	0	0	0	0	0	0	0	0	0	0	0	0	0.000574353	0
d_Bacteria|p_Proteobacteria|c_Gammaproteobacteria|o_Alteromonadales|f_Idiomarinaceae	0	0	0.0109127	0	0	0	0	0	0	0	0	0	0	0	0	0	0	0	0	0	0	0	0	0	0	0	0	0	0	0	0	0.000574353	0
d_Bacteria|p_Proteobacteria|c_Gammaproteobacteria|o_Alteromonadales|f_Idiomarinaceae|g_Idiomarina	0	0	0.0109127	0	0	0	0	0	0	0	0	0	0	0	0	0	0	0	0	0	0	0	0	0	0	0	0	0	0	0	0	0.000574353	0
d_Bacteria|p_Proteobacteria|c_Gammaproteobacteria|o_Alteromonadales|f_Idiomarinaceae|g_Idiomarina|s_Idiomarina_indica	0	0	0.0109127	0	0	0	0	0	0	0	0	0	0	0	0	0	0	0	0	0	0	0	0	0	0	0	0	0	0	0	0	0.000574353	0
d_Bacteria|p_Proteobacteria|c_Gammaproteobacteria|o_Burkholderiales	0.484265	0.146802	0.492436	0.146785	1.20924	0.127723	0.562696	0.738452	0.122157	1.22424	0.0759868	1.08853	3.27252	0.0294098	0.805666	1.14089	0.213636	1.29917	0.74498	0.174545	0.0110967	4.82343	0.269042	0.166876	0.421271	0.174202	3.14024	2.20009	0.131179	0.0409782	0.0746501	0.732925	0.968966
d_Bacteria|p_Proteobacteria|c_Gammaproteobacteria|o_Burkholderiales|f_Alcaligenaceae	0	0	0	0	0	0	0	0	0	0.0073381	0	0	0	0	0	0	0	0	0	0	0	0	0	0	0	0	0	0	0	0	0	0.000386216	0
d_Bacteria|p_Proteobacteria|c_Gammaproteobacteria|o_Burkholderiales|f_Alcaligenaceae|g_Achromobacter	0	0	0	0	0	0	0	0	0	0.0073381	0	0	0	0	0	0	0	0	0	0	0	0	0	0	0	0	0	0	0	0	0	0.000386216	0
d_Bacteria|p_Proteobacteria|c_Gammaproteobacteria|o_Burkholderiales|f_Alcaligenaceae|g_Achromobacter|s_	0	0	0	0	0	0	0	0	0	0.0073381	0	0	0	0	0	0	0	0	0	0	0	0	0	0	0	0	0	0	0	0	0	0.000386216	0
d_Bacteria|p_Proteobacteria|c_Gammaproteobacteria|o_Burkholderiales|f_Burkholderiaceae	0	0	0	0	0	0	0	0	0	0	0	0	0	0	0	0	0	0.00596861	0	0	0	0	0	0	0	0	0	0.00332005	0	0	0	0.000314137	0.000276671
d_Bacteria|p_Proteobacteria|c_Gammaproteobacteria|o_Burkholderiales|f_Burkholderiaceae|g_Ralstonia	0	0	0	0	0	0	0	0	0	0	0	0	0	0	0	0	0	0.00596861	0	0	0	0	0	0	0	0	0	0.00332005	0	0	0	0.000314137	0.000276671
d_Bacteria|p_Proteobacteria|c_Gammaproteobacteria|o_Burkholderiales|f_Burkholderiaceae|g_Ralstonia|s_	0	0	0	0	0	0	0	0	0	0	0	0	0	0	0	0	0	0.00596861	0	0	0	0	0	0	0	0	0	0.00332005	0	0	0	0.000314137	0.000276671
d_Bacteria|p_Proteobacteria|c_Gammaproteobacteria|o_Burkholderiales|f_Chromobacteriaceae	0	0	0	0	0	0	0	0	0	0	0	0	0	0	0.0868977	0	0	0	0	0	0	0	0	0	0	0	0	0	0	0	0	0.00457356	0
d_Bacteria|p_Proteobacteria|c_Gammaproteobacteria|o_Burkholderiales|f_Chromobacteriaceae|g_Aquitalea	0	0	0	0	0	0	0	0	0	0	0	0	0	0	0.0868977	0	0	0	0	0	0	0	0	0	0	0	0	0	0	0	0	0.00457356	0
d_Bacteria|p_Proteobacteria|c_Gammaproteobacteria|o_Burkholderiales|f_Chromobacteriaceae|g_Aquitalea|s_Aquitalea_sp.	0	0	0	0	0	0	0	0	0	0	0	0	0	0	0.0868977	0	0	0	0	0	0	0	0	0	0	0	0	0	0	0	0	0.00457356	0
d_Bacteria|p_Proteobacteria|c_Gammaproteobacteria|o_Burkholderiales|f_Comamonadaceae	0	0	0	0.00925669	0	0	0.143171	0	0	0	0	0	0.00588054	0	0.0688975	0	0	0.0497384	0	0	0	0	0	0	0.22639	0	0.00343383	0	0	0	0.00995334	0.014576	0.0199814
d_Bacteria|p_Proteobacteria|c_Gammaproteobacteria|o_Burkholderiales|f_Comamonadaceae|g_	0	0	0	0	0	0	0	0	0	0	0	0	0.00588054	0	0.0322763	0	0	0	0	0	0	0	0	0	0	0	0	0	0	0	0	0.00200825	0
d_Bacteria|p_Proteobacteria|c_Gammaproteobacteria|o_Burkholderiales|f_Comamonadaceae|g_|s_	0	0	0	0	0	0	0	0	0	0	0	0	0.00588054	0	0.0322763	0	0	0	0	0	0	0	0	0	0	0	0	0	0	0	0	0.00200825	0
d_Bacteria|p_Proteobacteria|c_Gammaproteobacteria|o_Burkholderiales|f_Comamonadaceae|g_Aquabacterium	0	0	0	0	0	0	0	0	0	0	0	0	0	0	0.00496558	0	0	0	0	0	0	0	0	0	0	0	0	0	0	0	0	0.000261346	0
d_Bacteria|p_Proteobacteria|c_Gammaproteobacteria|o_Burkholderiales|f_Comamonadaceae|g_Aquabacterium|s_	0	0	0	0	0	0	0	0	0	0	0	0	0	0	0.00496558	0	0	0	0	0	0	0	0	0	0	0	0	0	0	0	0	0.000261346	0
d_Bacteria|p_Proteobacteria|c_Gammaproteobacteria|o_Burkholderiales|f_Comamonadaceae|g_Comamonas	0	0	0	0.00925669	0	0	0.143171	0	0	0	0	0	0	0	0.0316556	0	0	0.0497384	0	0	0	0	0	0	0.22639	0	0.00343383	0	0	0	0.00995334	0.0123064	0.0199814
d_Bacteria|p_Proteobacteria|c_Gammaproteobacteria|o_Burkholderiales|f_Comamonadaceae|g_Comamonas|s_Comamonas_aquatica	0	0	0	0.00925669	0	0	0.143171	0	0	0	0	0	0	0	0.0316556	0	0	0.0497384	0	0	0	0	0	0	0.22639	0	0	0	0	0	0.00995334	0.0123064	0.0196952
d_Bacteria|p_Proteobacteria|c_Gammaproteobacteria|o_Burkholderiales|f_Comamonadaceae|g_Comamonas|s_Comamonas_aquatica	0	0	0	0	0	0	0	0	0	0	0	0	0	0	0	0	0	0	0	0	0	0	0	0	0	0	0.00343383	0	0	0	0	0	0.000286153
d_Bacteria|p_Proteobacteria|c_Gammaproteobacteria|o_Burkholderiales|f_Neisseriaceae	0	0	0	0	0	0	0	0	0	0	0	0	0	0	0	0	0.00305194	0	0	0	0	0	0	0	0.0350087	0	0	0	0	0.0144629	0	0.000160629	0.00412263
d_Bacteria|p_Proteobacteria|c_Gammaproteobacteria|o_Burkholderiales|f_Neisseriaceae|g_Neisseria	0	0	0	0	0	0	0	0	0	0	0	0	0	0	0	0	0.00305194	0	0	0	0	0	0	0	0.0350087	0	0	0	0	0.0144629	0	0.000160629	0.00412263
d_Bacteria|p_Proteobacteria|c_Gammaproteobacteria|o_Burkholderiales|f_Neisseriaceae|g_Neisseria|s_	0	0	0	0	0	0	0	0	0	0	0	0	0	0	0	0	0.00305194	0	0	0	0	0	0	0	0.0221722	0	0	0	0	0.0144629	0	0.000160629	0.00305292
d_Bacteria|p_Proteobacteria|c_Gammaproteobacteria|o_Burkholderiales|f_Neisseriaceae|g_Neisseria|s_Neisseria_bacilliformis	0	0	0	0	0	0	0	0	0	0	0	0	0	0	0	0	0	0	0	0	0	0	0	0	0.00933565	0	0	0	0	0	0	0	0.000777971
d_Bacteria|p_Proteobacteria|c_Gammaproteobacteria|o_Burkholderiales|f_Neisseriaceae|g_Neisseria|s_Neisseria_perflava	0	0	0	0	0	0	0	0	0	0	0	0	0	0	0	0	0	0	0	0	0	0	0	0	0.00350087	0	0	0	0	0	0	0	0.000291739
d_Bacteria|p_Proteobacteria|c_Gammaproteobacteria|o_Burkholderiales|f_Oxalobacteraceae	0.107948	0.0607457	0.0804813	0.00661192	0.0271739	0.00982484	0.133182	0.0247803	0.0288236	0	0.00655059	0.0160431	0	0.0196066	0.0564835	0	0.0101731	0.0238744	0.0211277	0.0170288	0	0.00754988	0	0.0376412	0.0350087	0.105331	0.0163107	0.0121735	0.0722433	0.00843668	0.0273717	0.0333384	0.028258
d_Bacteria|p_Proteobacteria|c_Gammaproteobacteria|o_Burkholderiales|f_Oxalobacteraceae|g_	0	0	0.0804813	0	0	0	0.133182	0	0	0	0	0	0	0	0	0	0	0	0.0128603	0	0	0	0	0	0	0	0	0	0	0	0.0273717	0.0119223	0.00228097
d_Bacteria|p_Proteobacteria|c_Gammaproteobacteria|o_Burkholderiales|f_Oxalobacteraceae|g_|s_	0	0	0.0804813	0	0	0	0.133182	0	0	0	0	0	0	0	0	0	0	0	0.0128603	0	0	0	0	0	0	0	0	0	0	0	0.0273717	0.0119223	0.00228097
d_Bacteria|p_Proteobacteria|c_Gammaproteobacteria|o_Burkholderiales|f_Oxalobacteraceae|g_Duganella	0	0	0	0	0	0	0	0	0	0	0	0	0	0	0.0248279	0	0	0	0	0	0	0	0	0	0	0	0	0	0	0	0	0.00130673	0
d_Bacteria|p_Proteobacteria|c_Gammaproteobacteria|o_Burkholderiales|f_Oxalobacteraceae|g_Duganella|s_	0	0	0	0	0	0	0	0	0	0	0	0	0	0	0.0248279	0	0	0	0	0	0	0	0	0	0	0	0	0	0	0	0	0.00130673	0
d_Bacteria|p_Proteobacteria|c_Gammaproteobacteria|o_Burkholderiales|f_Oxalobacteraceae|g_Massilia	0	0	0	0.00661192	0.0271739	0	0	0.0090861	0.0288236	0	0.00655059	0.0160431	0	0.0196066	0.00620698	0	0.0101731	0.00994768	0.00826735	0.00425719	0	0	0	0.0200753	0	0.105331	0.0163107	0.0121735	0	0.00843668	0	0.00781531	0.0138821
d_Bacteria|p_Proteobacteria|c_Gammaproteobacteria|o_Burkholderiales|f_Oxalobacteraceae|g_Massilia|s_	0	0	0	0.00661192	0.0271739	0	0	0.0090861	0.0288236	0	0.00655059	0.0160431	0	0.0196066	0.00620698	0	0.0101731	0.00994768	0.00826735	0.00425719	0	0	0	0.0200753	0	0.105331	0.0163107	0.0121735	0	0.00843668	0	0.00781531	0.0138821
d_Bacteria|p_Proteobacteria|c_Gammaproteobacteria|o_Burkholderiales|f_Oxalobacteraceae|g_Oxalobacter	0.107948	0.0607457	0	0	0	0.00982484	0	0.0156942	0	0	0	0	0	0	0.0254486	0	0	0.0139267	0	0.0127716	0	0.00754988	0	0.0175659	0.0350087	0	0	0	0.0722433	0	0	0.0122941	0.0120949
d_Bacteria|p_Proteobacteria|c_Gammaproteobacteria|o_Burkholderiales|f_Oxalobacteraceae|g_Oxalobacter|s_Oxalobacter_formigenes	0	0	0	0	0	0	0	0.0156942	0	0	0	0	0	0	0.0254486	0	0	0.0139267	0	0.0127716	0	0.00754988	0	0	0.0350087	0	0	0	0	0	0	0.0028984	0.00461085
d_Bacteria|p_Proteobacteria|c_Gammaproteobacteria|o_Burkholderiales|f_Oxalobacteraceae|g_Oxalobacter|s_Oxalobacter_formigenes	0.107948	0.0607457	0	0	0	0.00982484	0	0	0	0	0	0	0	0	0	0	0	0	0	0	0	0	0	0.0175659	0	0	0	0	0.0722433	0	0	0.00939569	0.0074841
d_Bacteria|p_Proteobacteria|c_Gammaproteobacteria|o_Burkholderiales|f_Sutterellaceae	0.376317	0.0860563	0.411955	0.130916	1.18207	0.117898	0.286342	0.713672	0.0933335	1.2169	0.0694363	1.07248	3.26664	0.00980328	0.593387	1.14089	0.200411	1.21958	0.723852	0.157516	0.0110967	4.81588	0.269042	0.129235	0.124864	0.0688705	3.12049	2.18459	0.0589354	0.0180786	0.037325	0.679576	0.916327
d_Bacteria|p_Proteobacteria|c_Gammaproteobacteria|o_Burkholderiales|f_Sutterellaceae|g_Parasutterella	0	0.0506214	0.342386	0.0846326	0	0.0126319	0	0	0	0	0.0131012	0.0240647	0	0	0	0	0	0	0.0174533	0.0141906	0	0.00377494	0	0	0	0.0688705	0.00944303	0	0.0475285	0	0	0.0286785	0.011984
d_Bacteria|p_Proteobacteria|c_Gammaproteobacteria|o_Burkholderiales|f_Sutterellaceae|g_Parasutterella|s_	0	0.0506214	0.291915	0	0	0	0	0	0	0	0.0131012	0.0240647	0	0	0	0	0	0	0	0.0141906	0	0.00377494	0	0	0	0.0688705	0	0	0.0209125	0	0	0.0199843	0.00897905
d_Bacteria|p_Proteobacteria|c_Gammaproteobacteria|o_Burkholderiales|f_Sutterellaceae|g_Parasutterella|s_Parasutterella_secunda	0	0	0	0.0846326	0	0.0126319	0	0	0	0	0	0	0	0	0	0	0	0	0	0	0	0	0	0	0	0	0	0	0.026616	0	0	0.00511918	0.002218
d_Bacteria|p_Proteobacteria|c_Gammaproteobacteria|o_Burkholderiales|f_Sutterellaceae|g_Parasutterella|s_uncultured_bacterium	0	0	0.0504713	0	0	0	0	0	0	0	0	0	0	0	0	0	0	0	0.0174533	0	0	0	0	0	0	0	0.00944303	0	0	0	0	0.00357498	0.000786919
d_Bacteria|p_Proteobacteria|c_Gammaproteobacteria|o_Burkholderiales|f_Sutterellaceae|g_Sutterella	0.376317	0.035435	0.0695685	0.0462834	1.18207	0.105266	0.286342	0.713672	0.0933335	1.2169	0.0563351	1.04842	3.26664	0.00980328	0.593387	1.14089	0.200411	1.21958	0.706399	0.143325	0.0110967	4.8121	0.269042	0.129235	0.124864	0	3.11105	2.18459	0.0114068	0.0180786	0.037325	0.650898	0.904343
d_Bacteria|p_Proteobacteria|c_Gammaproteobacteria|o_Burkholderiales|f_Sutterellaceae|g_Sutterella|s_	0.376317	0	0	0.0317372	0	0	0	0	0.0823531	0	0	0	0	0	0	0	0	0	0	0	0	0	0	0	0	0	0	0	0.0114068	0	0	0.0258109	0.00095057
d_Bacteria|p_Proteobacteria|c_Gammaproteobacteria|o_Burkholderiales|f_Sutterellaceae|g_Sutterella|s_gut_metagenome	0	0	0	0	0	0.015439	0	0	0	0	0	0	0	0	0	0	0	0	0	0	0	0	0.0321821	0	0	0	0.186285	0	0	0	0	0.000812581	0.0182056
d_Bacteria|p_Proteobacteria|c_Gammaproteobacteria|o_Burkholderiales|f_Sutterellaceae|g_Sutterella|s_Sutterella_parvirubra	0	0	0.0695685	0	0	0	0	0	0	0	0	0	0	0	0	0	0	0	0	0	0	0	0	0	0	0	0	0	0	0	0	0.0036615	0
d_Bacteria|p_Proteobacteria|c_Gammaproteobacteria|o_Burkholderiales|f_Sutterellaceae|g_Sutterella|s_Sutterella_wadsworthensis	0	0.0253107	0	0	0	0.0701774	0.0233069	0.00413005	0	0.0342445	0.0563351	0.0393057	0	0	0.0322763	0.0853961	0.00406926	0	0	0	0	0	0.105557	0	0	0	0	0	0	0.0180786	0	0.0197133	0.010303
d_Bacteria|p_Proteobacteria|c_Gammaproteobacteria|o_Burkholderiales|f_Sutterellaceae|g_Sutterella|s_Sutturella_timonensis	0	0	0	0.0145462	0	0	0	0	0	0	0	0	0	0	0	0	0	0	0	0	0	0	0	0	0	0	2.9179	0	0	0	0	0.000765591	0.243158
d_Bacteria|p_Proteobacteria|c_Gammaproteobacteria|o_Burkholderiales|f_Sutterellaceae|g_Sutterella|s_uncultured_bacterium	0	0.0101243	0	0	1.18207	0.0196497	0.263035	0.709542	0.0109804	1.18266	0	1.00911	3.26664	0.00980328	0.561111	1.0555	0.196342	1.21958	0.706399	0.143325	0.0110967	4.80738	0	0.129235	0.124864	0	0.00686766	2.18459	0	0	0.02986	0.600134	0.619769
d_Bacteria|p_Proteobacteria|c_Gammaproteobacteria|o_Burkholderiales|f_Sutterellaceae|g_Sutterella|s_unidentified	0	0	0	0	0	0	0	0	0	0	0	0	0	0	0	0	0	0	0	0	0	0.00471867	0.131303	0	0	0	0	0	0	0	0.00746501	0	0.0119572
d_Bacteria|p_Proteobacteria|c_Gammaproteobacteria|o_Cardiobacteriales	0	0	0	0	0	0	0	0	0	0	0	0	0	0	0	0	0	0	0	0	0	0	0	0	0.00583478	0	0	0	0	0	0	0	0.000486232
d_Bacteria|p_Proteobacteria|c_Gammaproteobacteria|o_Cardiobacteriales|f_Cardiobacteriaceae	0	0	0	0	0	0	0	0	0	0	0	0	0	0	0	0	0	0	0	0	0	0	0	0	0.00583478	0	0	0	0	0	0	0	0.000486232
d_Bacteria|p_Proteobacteria|c_Gammaproteobacteria|o_Cardiobacteriales|f_Cardiobacteriaceae|g_Cardiobacterium	0	0	0	0	0	0	0	0	0	0	0	0	0	0	0	0	0	0	0	0	0	0	0	0	0.00583478	0	0	0	0	0	0	0	0.000486232
d_Bacteria|p_Proteobacteria|c_Gammaproteobacteria|o_Cardiobacteriales|f_Cardiobacteriaceae|g_Cardiobacterium|s_uncultured_bacterium	0	0	0	0	0	0	0	0	0	0	0	0	0	0	0	0	0	0	0	0	0	0	0	0	0.00583478	0	0	0	0	0	0	0	0.000486232
d_Bacteria|p_Proteobacteria|c_Gammaproteobacteria|o_Enterobacterales	11.6164	2.00208	30.7002	4.40486	44.3478	13.6565	10.4082	21.6803	10.7045	16.3579	54.3201	18.0686	0.817395	70.9986	3.10783	8.1707	10.4529	0.183037	3.65509	10.3592	6.11109	1.36653	2.53337	41.2597	31.3596	6.78577	1.17179	0.494688	14.4468	24.7532	4.25381	17.6659	12.0746
d_Bacteria|p_Proteobacteria|c_Gammaproteobacteria|o_Enterobacterales|f_	0	0	0	0.0079343	0	0	0	0	0	0	0.0196518	0	0	0	0	0	0	0	0	0	0	0	0	0	0	0	0	0	0	0	0	0.0014519	0
d_Bacteria|p_Proteobacteria|c_Gammaproteobacteria|o_Enterobacterales|f_|g_	0	0	0	0.0079343	0	0	0	0	0	0	0.0196518	0	0	0	0	0	0	0	0	0	0	0	0	0	0	0	0	0	0	0	0	0.0014519	0
d_Bacteria|p_Proteobacteria|c_Gammaproteobacteria|o_Enterobacterales|f_|g_|s_	0	0	0	0.0079343	0	0	0	0	0	0	0.0196518	0	0	0	0	0	0	0	0	0	0	0	0	0	0	0	0	0	0	0	0	0.0014519	0
d_Bacteria|p_Proteobacteria|c_Gammaproteobacteria|o_Enterobacterales|f_Enterobacteriaceae	11.6164	2.00208	30.7002	4.39693	44.3478	13.6565	10.4082	21.6522	10.7045	16.3579	54.3005	18.0686	0.817395	70.9986	3.10783	8.1707	10.4529	0.183037	3.65509	10.3592	6.11109	1.36653	2.53337	41.2597	31.3538	6.78577	1.16407	0.494688	14.4468	24.7532	4.25381	17.663	12.0735
d_Bacteria|p_Proteobacteria|c_Gammaproteobacteria|o_Enterobacterales|f_Enterobacteriaceae|g_	0	0.187299	0	1.18089	9.98641	0.339659	2.1176	4.06149	8.54962	0.399927	4.0011	4.80171	0.21611	12.3195	0.633112	0.0500991	0.0203463	0.0656547	0.530947	4.12948	0.592879	0.536041	0.0579277	15.7905	11.2798	1.70556	0.262688	0	3.56464	9.0381	1.14961	2.60323	4.00893
d_Bacteria|p_Proteobacteria|c_Gammaproteobacteria|o_Enterobacterales|f_Enterobacteriaceae|g_|s_	0	0.187299	0	1.18089	9.98641	0.339659	2.1176	4.06149	8.54962	0.399927	4.0011	4.80171	0.21611	12.3195	0.633112	0.0500991	0.0203463	0.0656547	0.530947	4.12948	0.592879	0.536041	0.0579277	15.7905	11.2798	1.70556	0.262688	0	3.56464	9.0381	1.14961	2.60323	4.00893
d_Bacteria|p_Proteobacteria|c_Gammaproteobacteria|o_Enterobacterales|f_Enterobacteriaceae|g_Citrobacter	0	0	0	0	0	0	0	0	0	0	0.0786071	0	0	0	0	0	0	0	0	0	0	0	0	0	0.0618487	0	0	0	0	0	0	0.00413721	0.00515406
d_Bacteria|p_Proteobacteria|c_Gammaproteobacteria|o_Enterobacterales|f_Enterobacteriaceae|g_Citrobacter|s_	0	0	0	0	0	0	0	0	0	0	0.0786071	0	0	0	0	0	0	0	0	0	0	0	0	0	0.0618487	0	0	0	0	0	0	0.00413721	0.00515406
d_Bacteria|p_Proteobacteria|c_Gammaproteobacteria|o_Enterobacterales|f_Enterobacteriaceae|g_Cronobacter	0	0	0	0	0	0	0	0	0	0	0	0	0	0	0	0	0	0	0.00551157	0.0397338	0	0	0	0	0	0	0	0	0	0	0	0.000290082	0.00331115
d_Bacteria|p_Proteobacteria|c_Gammaproteobacteria|o_Enterobacterales|f_Enterobacteriaceae|g_Cronobacter|s_	0	0	0	0	0	0	0	0	0	0	0	0	0	0	0	0	0	0	0.00551157	0.0397338	0	0	0	0	0	0	0	0	0	0	0	0.000290082	0.00331115
d_Bacteria|p_Proteobacteria|c_Gammaproteobacteria|o_Enterobacterales|f_Enterobacteriaceae|g_Enterobacter	0	0.248045	0	0.162653	10.1562	0.218954	2.56043	0.997819	0.899021	0.128417	3.14559	1.15029	0.0837977	4.32325	0.648008	0.0466832	0.0427272	0.0338221	0.841432	2.22509	0.0206081	0.104755	0.0399058	16.4843	5.01558	0.611732	0.173408	0	0.344106	3.65067	0.686781	1.35196	2.44641
d_Bacteria|p_Proteobacteria|c_Gammaproteobacteria|o_Enterobacterales|f_Enterobacteriaceae|g_Enterobacter|s_	0	0.248045	0	0.162653	10.1562	0.218954	2.56043	0.997819	0.899021	0.128417	3.14559	1.15029	0.0837977	4.32325	0.648008	0.0466832	0.0427272	0.0338221	0.841432	2.22509	0.0206081	0.104755	0.0399058	16.4843	5.01558	0.611732	0.173408	0	0.344106	3.65067	0.686781	1.35196	2.44641
d_Bacteria|p_Proteobacteria|c_Gammaproteobacteria|o_Enterobacterales|f_Enterobacteriaceae|g_Escherichia-Shigella	11.6164	1.14151	1.907	1.50091	16.9429	12.5084	3.04988	4.29442	0.318432	1.71467	44.4287	3.55355	0.276385	34.135	1.63802	7.84847	9.53224	0.0835605	1.96395	0.367537	4.50208	0.335026	2.0751	3.92723	9.42317	0.761627	0.411201	0.494688	2.94677	2.58283	1.02893	8.33971	2.40468
d_Bacteria|p_Proteobacteria|c_Gammaproteobacteria|o_Enterobacterales|f_Enterobacteriaceae|g_Escherichia-Shigella|s_	11.6164	1.14151	1.907	1.50091	16.9429	12.5084	3.04988	4.29442	0.318432	1.71467	44.4287	3.55355	0.276385	34.135	1.63802	7.84847	9.53224	0.0835605	1.96395	0.367537	4.50208	0.335026	2.0751	3.92723	9.42317	0.761627	0.411201	0.494688	2.94677	2.58283	1.02893	8.33971	2.40468
d_Bacteria|p_Proteobacteria|c_Gammaproteobacteria|o_Enterobacterales|f_Enterobacteriaceae|g_Klebsiella	0	0.42522	0	1.55248	7.26223	0.58949	2.6803	5.28316	0.897649	14.0341	2.59534	8.52933	0.241102	20.2209	0.172554	0.225446	0.811817	0	0.313241	3.59733	0.979677	0.390706	0.0579277	5.03764	5.55238	3.70685	0.303036	0	7.59125	8.55239	1.37232	3.46497	3.09513
d_Bacteria|p_Proteobacteria|c_Gammaproteobacteria|o_Enterobacterales|f_Enterobacteriaceae|g_Klebsiella|s_	0	0.42522	0	1.55248	7.26223	0.58949	2.6803	5.28316	0.897649	14.0341	2.59534	8.52933	0.241102	20.2209	0.172554	0.225446	0.811817	0	0.313241	3.59733	0.979677	0.390706	0.0579277	5.03764	5.55238	3.70685	0.303036	0	7.59125	8.55239	1.37232	3.46497	3.09513
d_Bacteria|p_Proteobacteria|c_Gammaproteobacteria|o_Enterobacterales|f_Enterobacteriaceae|g_Kosakonia	0	0	0	0	0	0	0	0	0	0	0	0	0	0	0	0	0	0	0	0	0	0	0	0.0200753	0	0	0	0	0	0	0.0161742	0	0.00302079
d_Bacteria|p_Proteobacteria|c_Gammaproteobacteria|o_Enterobacterales|f_Enterobacteriaceae|g_Kosakonia|s_	0	0	0	0	0	0	0	0	0	0	0	0	0	0	0	0	0	0	0	0	0	0	0	0.0200753	0	0	0	0	0	0	0.0161742	0	0.00302079
d_Bacteria|p_Proteobacteria|c_Gammaproteobacteria|o_Enterobacterales|f_Enterobacteriaceae|g_Plesiomonas	0	0	28.7932	0	0	0	0	7.0153	0.039804	0	0	0	0	0	0	0	0.0457792	0	0	0	0.0158524	0	0.302511	0	0.0210052	0	0	0	0	0	0	1.88916	0.0282808
d_Bacteria|p_Proteobacteria|c_Gammaproteobacteria|o_Enterobacterales|f_Enterobacteriaceae|g_Plesiomonas|s_	0	0	28.7932	0	0	0	0	7.0153	0.039804	0	0	0	0	0	0	0	0.0457792	0	0	0	0.0158524	0	0.302511	0	0.0210052	0	0	0	0	0	0	1.88916	0.0282808
d_Bacteria|p_Proteobacteria|c_Gammaproteobacteria|o_Enterobacterales|f_Enterobacteriaceae|g_Pseudocitrobacter	0	0	0	0	0	0	0	0	0	0.0807191	0.0510946	0.0336906	0	0	0.0161381	0	0	0	0	0	0	0	0	0	0	0	0	0	0	0	0	0.00956013	0
d_Bacteria|p_Proteobacteria|c_Gammaproteobacteria|o_Enterobacterales|f_Enterobacteriaceae|g_Pseudocitrobacter|s_	0	0	0	0	0	0	0	0	0	0.0807191	0.0510946	0.0336906	0	0	0.0161381	0	0	0	0	0	0	0	0	0	0	0	0	0	0	0	0	0.00956013	0
d_Bacteria|p_Proteobacteria|c_Gammaproteobacteria|o_Enterobacterales|f_Enterobacteriaceae|g_Raoultella	0	0	0	0	0	0	0	0	0	0	0	0	0	0	0	0	0	0	0	0	0	0	0	0	0	0	0.0137353	0	0	0.92924	0	0	0.0785813
d_Bacteria|p_Proteobacteria|c_Gammaproteobacteria|o_Enterobacterales|f_Enterobacteriaceae|g_Raoultella|s_	0	0	0	0	0	0	0	0	0	0	0	0	0	0	0	0	0	0	0	0	0	0	0	0	0	0	0.0137353	0	0	0.92924	0	0	0.0785813
d_Bacteria|p_Proteobacteria|c_Gammaproteobacteria|o_Enterobacterales|f_Morganellaceae	0	0	0	0	0	0	0	0.0214762	0	0	0	0	0	0	0	0	0	0	0	0	0	0	0	0	0.00583478	0	0.00686766	0	0	0	0	0.00113033	0.00105854
d_Bacteria|p_Proteobacteria|c_Gammaproteobacteria|o_Enterobacterales|f_Morganellaceae|g_Morganella	0	0	0	0	0	0	0	0.0090861	0	0	0	0	0	0	0	0	0	0	0	0	0	0	0	0	0.00583478	0	0	0	0	0	0	0.000478216	0.000486232
d_Bacteria|p_Proteobacteria|c_Gammaproteobacteria|o_Enterobacterales|f_Morganellaceae|g_Morganella|s_	0	0	0	0	0	0	0	0.0090861	0	0	0	0	0	0	0	0	0	0	0	0	0	0	0	0	0.00583478	0	0	0	0	0	0	0.000478216	0.000486232
d_Bacteria|p_Proteobacteria|c_Gammaproteobacteria|o_Enterobacterales|f_Morganellaceae|g_Proteus	0	0	0	0	0	0	0	0.0123901	0	0	0	0	0	0	0	0	0	0	0	0	0	0	0	0	0	0	0.00686766	0	0	0	0	0.000652113	0.000572305
d_Bacteria|p_Proteobacteria|c_Gammaproteobacteria|o_Enterobacterales|f_Morganellaceae|g_Proteus|s_	0	0	0	0	0	0	0	0.0123901	0	0	0	0	0	0	0	0	0	0	0	0	0	0	0	0	0	0	0.00686766	0	0	0	0	0.000652113	0.000572305
d_Bacteria|p_Proteobacteria|c_Gammaproteobacteria|o_Enterobacterales|f_Yersiniaceae	0	0	0	0	0	0	0	0.00660808	0	0	0	0	0	0	0	0	0	0	0	0	0	0	0	0	0	0	0.000858458	0	0	0	0	0.000347793	7.15381e-05
d_Bacteria|p_Proteobacteria|c_Gammaproteobacteria|o_Enterobacterales|f_Yersiniaceae|g_	0	0	0	0	0	0	0	0	0	0	0	0	0	0	0	0	0	0	0	0	0	0	0	0	0	0	0.000858458	0	0	0	0	0	7.15381e-05
d_Bacteria|p_Proteobacteria|c_Gammaproteobacteria|o_Enterobacterales|f_Yersiniaceae|g_|s_	0	0	0	0	0	0	0	0	0	0	0	0	0	0	0	0	0	0	0	0	0	0	0	0	0	0	0.000858458	0	0	0	0	0	7.15381e-05
d_Bacteria|p_Proteobacteria|c_Gammaproteobacteria|o_Enterobacterales|f_Yersiniaceae|g_Serratia	0	0	0	0	0	0	0	0.00660808	0	0	0	0	0	0	0	0	0	0	0	0	0	0	0	0	0	0	0	0	0	0	0	0.000347793	0
d_Bacteria|p_Proteobacteria|c_Gammaproteobacteria|o_Enterobacterales|f_Yersiniaceae|g_Serratia|s_	0	0	0	0	0	0	0	0.00660808	0	0	0	0	0	0	0	0	0	0	0	0	0	0	0	0	0	0	0	0	0	0	0	0.000347793	0
d_Bacteria|p_Proteobacteria|c_Gammaproteobacteria|o_Pasteurellales	0	0	0	0	0.339674	0	0	0.870614	0.0137255	0.898918	2.30974	0.00802156	0.0558651	0	0.0434488	0.088812	0.0874891	0.00795814	0.167184	0.0312194	0	0.0198184	0	0.00501882	0.154038	0.0445633	0	0	0.0152091	0.448349	0.0933126	0.257445	0.0676274
d_Bacteria|p_Proteobacteria|c_Gammaproteobacteria|o_Pasteurellales|f_Pasteurellaceae	0	0	0	0	0.339674	0	0	0.870614	0.0137255	0.898918	2.30974	0.00802156	0.0558651	0	0.0434488	0.088812	0.0874891	0.00795814	0.167184	0.0312194	0	0.0198184	0	0.00501882	0.154038	0.0445633	0	0	0.0152091	0.448349	0.0933126	0.257445	0.0676274
d_Bacteria|p_Proteobacteria|c_Gammaproteobacteria|o_Pasteurellales|f_Pasteurellaceae|g_Actinobacillus	0	0	0	0	0	0	0	0	0	0	0	0	0	0	0	0	0	0	0	0	0	0	0	0	0	0.0445633	0	0	0	0	0	0	0.00371361
d_Bacteria|p_Proteobacteria|c_Gammaproteobacteria|o_Pasteurellales|f_Pasteurellaceae|g_Actinobacillus|s_	0	0	0	0	0	0	0	0	0	0	0	0	0	0	0	0	0	0	0	0	0	0	0	0	0	0.0445633	0	0	0	0	0	0	0.00371361
d_Bacteria|p_Proteobacteria|c_Gammaproteobacteria|o_Pasteurellales|f_Pasteurellaceae|g_Haemophilus	0	0	0	0	0.339674	0	0	0.870614	0.0137255	0.898918	2.30974	0.00802156	0.0558651	0	0.0434488	0.088812	0.0874891	0.00795814	0.167184	0.0312194	0	0.0198184	0	0.00501882	0.154038	0	0	0	0.0152091	0.448349	0.0933126	0.257445	0.0639138
d_Bacteria|p_Proteobacteria|c_Gammaproteobacteria|o_Pasteurellales|f_Pasteurellaceae|g_Haemophilus|s_	0	0	0	0	0.339674	0	0	0.852442	0.0137255	0.898918	2.30974	0.00802156	0.0558651	0	0.0434488	0.088812	0.0874891	0.00795814	0.167184	0.0312194	0	0.0198184	0	0.00501882	0.154038	0	0	0	0.0152091	0.448349	0.0758942	0.256488	0.0624623
d_Bacteria|p_Proteobacteria|c_Gammaproteobacteria|o_Pasteurellales|f_Pasteurellaceae|g_Haemophilus|s_Haemophilus_pittmaniae	0	0	0	0	0	0	0	0.0181722	0	0	0	0	0	0	0	0	0	0	0	0	0	0	0	0	0	0	0	0	0	0	0.0174184	0.000956432	0.00145153
d_Bacteria|p_Proteobacteria|c_Gammaproteobacteria|o_Pseudomonadales	0	0	0.00409227	0.00264477	0	0.0126319	0	0.0140422	0.0343138	0	0.0117911	0.00320862	0.0117611	0.00653552	0.0248279	0.0318812	0.0620562	0.0477488	0.0110231	0	0	0	0	0.00250941	0.025673	0.0243072	0.0283291	0.0132802	0	0.0590568	0	0.014661	0.012763
d_Bacteria|p_Proteobacteria|c_Gammaproteobacteria|o_Pseudomonadales|f_Moraxellaceae	0	0	0	0.00264477	0	0	0	0.00826009	0.00686276	0	0	0	0	0	0.00372419	0.0239109	0.0417099	0	0.0110231	0	0	0	0	0.00250941	0.025673	0.0243072	0.0188861	0.0132802	0	0.0361572	0	0.00516504	0.0100678
d_Bacteria|p_Proteobacteria|c_Gammaproteobacteria|o_Pseudomonadales|f_Moraxellaceae|g_Acinetobacter	0	0	0	0	0	0	0	0	0	0	0	0	0	0	0.00372419	0.0239109	0.0376406	0	0.00826735	0	0	0	0	0.00250941	0.0198383	0	0	0.0132802	0	0	0	0.00387069	0.00296899
d_Bacteria|p_Proteobacteria|c_Gammaproteobacteria|o_Pseudomonadales|f_Moraxellaceae|g_Acinetobacter|s_	0	0	0	0	0	0	0	0	0	0	0	0	0	0	0	0.0239109	0	0	0	0	0	0	0	0.00250941	0.0198383	0	0	0.0132802	0	0	0	0.00125847	0.00296899
d_Bacteria|p_Proteobacteria|c_Gammaproteobacteria|o_Pseudomonadales|f_Moraxellaceae|g_Acinetobacter|s_Acinetobacter_soli	0	0	0	0	0	0	0	0	0	0	0	0	0	0	0	0	0	0	0.00826735	0	0	0	0	0	0	0	0	0	0	0	0	0.000435124	0
d_Bacteria|p_Proteobacteria|c_Gammaproteobacteria|o_Pseudomonadales|f_Moraxellaceae|g_Acinetobacter|s_Acinetobacter_variabilis	0	0	0	0	0	0	0	0	0	0	0	0	0	0	0.00372419	0	0.0376406	0	0	0	0	0	0	0	0	0	0	0	0	0	0	0.0021771	0
d_Bacteria|p_Proteobacteria|c_Gammaproteobacteria|o_Pseudomonadales|f_Moraxellaceae|g_Alkanindiges	0	0	0	0	0	0	0	0.00495606	0	0	0	0	0	0	0	0	0.00406926	0	0	0	0	0	0	0	0.00583478	0	0.00944303	0	0	0.0156681	0	0.000475017	0.00257883
d_Bacteria|p_Proteobacteria|c_Gammaproteobacteria|o_Pseudomonadales|f_Moraxellaceae|g_Alkanindiges|s_	0	0	0	0	0	0	0	0.00495606	0	0	0	0	0	0	0	0	0.00406926	0	0	0	0	0	0	0	0.00583478	0	0.00944303	0	0	0.0156681	0	0.000475017	0.00257883
d_Bacteria|p_Proteobacteria|c_Gammaproteobacteria|o_Pseudomonadales|f_Moraxellaceae|g_Enhydrobacter	0	0	0	0	0	0	0	0.00330404	0.00686276	0	0	0	0	0	0	0	0	0	0	0	0	0	0	0	0	0.0243072	0.00944303	0	0	0.0204891	0	0.000535095	0.00451995
d_Bacteria|p_Proteobacteria|c_Gammaproteobacteria|o_Pseudomonadales|f_Moraxellaceae|g_Enhydrobacter|s_	0	0	0	0	0	0	0	0.00330404	0.00686276	0	0	0	0	0	0	0	0	0	0	0	0	0	0	0	0	0.0243072	0.00944303	0	0	0.0204891	0	0.000535095	0.00451995
d_Bacteria|p_Proteobacteria|c_Gammaproteobacteria|o_Pseudomonadales|f_Moraxellaceae|g_Psychrobacter	0	0	0	0.00264477	0	0	0	0	0	0	0	0	0	0	0	0	0	0	0.00275578	0	0	0	0	0	0	0	0	0	0	0	0	0.00028424	0
d_Bacteria|p_Proteobacteria|c_Gammaproteobacteria|o_Pseudomonadales|f_Moraxellaceae|g_Psychrobacter|s_	0	0	0	0	0	0	0	0	0	0	0	0	0	0	0	0	0	0	0.00275578	0	0	0	0	0	0	0	0	0	0	0	0	0.000145041	0
d_Bacteria|p_Proteobacteria|c_Gammaproteobacteria|o_Pseudomonadales|f_Moraxellaceae|g_Psychrobacter|s_Psychrobacter_alimentarius	0	0	0	0.00264477	0	0	0	0	0	0	0	0	0	0	0	0	0	0	0	0	0	0	0	0	0	0	0	0	0	0	0	0.000139198	0
d_Bacteria|p_Proteobacteria|c_Gammaproteobacteria|o_Pseudomonadales|f_Pseudomonadaceae	0	0	0.00409227	0	0	0.0126319	0	0.00578207	0.027451	0	0.0117911	0.00320862	0.0117611	0.00653552	0.0211037	0.0079703	0.0203463	0.0477488	0	0	0	0	0	0	0	0	0.00944303	0	0	0.0228996	0	0.00949593	0.00269522
d_Bacteria|p_Proteobacteria|c_Gammaproteobacteria|o_Pseudomonadales|f_Pseudomonadaceae|g_Pseudomonas	0	0	0.00409227	0	0	0.0126319	0	0.00578207	0.027451	0	0.0117911	0.00320862	0.0117611	0.00653552	0.0211037	0.0079703	0.0203463	0.0477488	0	0	0	0	0	0	0	0	0.00944303	0	0	0.0228996	0	0.00949593	0.00269522
d_Bacteria|p_Proteobacteria|c_Gammaproteobacteria|o_Pseudomonadales|f_Pseudomonadaceae|g_Pseudomonas|s_	0	0	0.00409227	0	0	0.0126319	0	0.00578207	0.0137255	0	0.0117911	0.00320862	0.0117611	0.00653552	0.0211037	0.0079703	0.0203463	0.0477488	0	0	0	0	0	0	0	0	0.00944303	0	0	0.0228996	0	0.00877354	0.00269522
d_Bacteria|p_Proteobacteria|c_Gammaproteobacteria|o_Pseudomonadales|f_Pseudomonadaceae|g_Pseudomonas|s_Pseudomonas_thermotolerans	0	0	0	0	0	0	0	0	0.0137255	0	0	0	0	0	0	0	0	0	0	0	0	0	0	0	0	0	0	0	0	0	0	0.000722396	0
d_Bacteria|p_Proteobacteria|c_Gammaproteobacteria|o_Salinisphaerales	0	0	0	0	0	0	0	0	0	0	0	0	0	0	0	0	0	0	0	0	0	0	0	0	0	0	0	0	0	0.00361572	0	0	0.00030131
d_Bacteria|p_Proteobacteria|c_Gammaproteobacteria|o_Salinisphaerales|f_Solimonadaceae	0	0	0	0	0	0	0	0	0	0	0	0	0	0	0	0	0	0	0	0	0	0	0	0	0	0	0	0	0	0.00361572	0	0	0.00030131
d_Bacteria|p_Proteobacteria|c_Gammaproteobacteria|o_Salinisphaerales|f_Solimonadaceae|g_Solimonas	0	0	0	0	0	0	0	0	0	0	0	0	0	0	0	0	0	0	0	0	0	0	0	0	0	0	0	0	0	0.00361572	0	0	0.00030131
d_Bacteria|p_Proteobacteria|c_Gammaproteobacteria|o_Salinisphaerales|f_Solimonadaceae|g_Solimonas|s_uncultured_gamma	0	0	0	0	0	0	0	0	0	0	0	0	0	0	0	0	0	0	0	0	0	0	0	0	0	0	0	0	0	0.00361572	0	0	0.00030131
d_Bacteria|p_Proteobacteria|c_Gammaproteobacteria|o_Xanthomonadales	0	0	0	0	0	0	0	0	0	0	0	0	0	0	0	0	0.00305194	0	0	0	0	0	0	0	0	0	0	0	0	0	0	0.000160629	0
d_Bacteria|p_Proteobacteria|c_Gammaproteobacteria|o_Xanthomonadales|f_Xanthomonadaceae	0	0	0	0	0	0	0	0	0	0	0	0	0	0	0	0	0.00305194	0	0	0	0	0	0	0	0	0	0	0	0	0	0	0.000160629	0
d_Bacteria|p_Proteobacteria|c_Gammaproteobacteria|o_Xanthomonadales|f_Xanthomonadaceae|g_Lysobacter	0	0	0	0	0	0	0	0	0	0	0	0	0	0	0	0	0.00305194	0	0	0	0	0	0	0	0	0	0	0	0	0	0	0.000160629	0
d_Bacteria|p_Proteobacteria|c_Gammaproteobacteria|o_Xanthomonadales|f_Xanthomonadaceae|g_Lysobacter|s_Lysobacter_xinjiangensis	0	0	0	0	0	0	0	0	0	0	0	0	0	0	0	0	0.00305194	0	0	0	0	0	0	0	0	0	0	0	0	0	0	0.000160629	0
d_Bacteria|p_Spirochaetota	0	0	0	0	0	0	0.0765799	0.00247803	0	0	0	0.160431	0	0	0	0	0	0	0	0	0	0	0	0	0	0	0	0	0	0	0	0.0126047	0
d_Bacteria|p_Spirochaetota|c_Brachyspirae	0	0	0	0	0	0	0	0	0	0	0	0.160431	0	0	0	0	0	0	0	0	0	0	0	0	0	0	0	0	0	0	0	0.00844375	0
d_Bacteria|p_Spirochaetota|c_Brachyspirae|o_Brachyspirales	0	0	0	0	0	0	0	0	0	0	0	0.160431	0	0	0	0	0	0	0	0	0	0	0	0	0	0	0	0	0	0	0	0.00844375	0
d_Bacteria|p_Spirochaetota|c_Brachyspirae|o_Brachyspirales|f_Brachyspiraceae	0	0	0	0	0	0	0	0	0	0	0	0.160431	0	0	0	0	0	0	0	0	0	0	0	0	0	0	0	0	0	0	0	0.00844375	0
d_Bacteria|p_Spirochaetota|c_Brachyspirae|o_Brachyspirales|f_Brachyspiraceae|g_Brachyspira	0	0	0	0	0	0	0	0	0	0	0	0.160431	0	0	0	0	0	0	0	0	0	0	0	0	0	0	0	0	0	0	0	0.00844375	0
d_Bacteria|p_Spirochaetota|c_Brachyspirae|o_Brachyspirales|f_Brachyspiraceae|g_Brachyspira|s_Brachyspira_aalborgi	0	0	0	0	0	0	0	0	0	0	0	0.160431	0	0	0	0	0	0	0	0	0	0	0	0	0	0	0	0	0	0	0	0.00844375	0
d_Bacteria|p_Spirochaetota|c_Spirochaetia	0	0	0	0	0	0	0.0765799	0.00247803	0	0	0	0	0	0	0	0	0	0	0	0	0	0	0	0	0	0	0	0	0	0	0	0.00416094	0
d_Bacteria|p_Spirochaetota|c_Spirochaetia|o_Spirochaetales	0	0	0	0	0	0	0.0765799	0.00247803	0	0	0	0	0	0	0	0	0	0	0	0	0	0	0	0	0	0	0	0	0	0	0	0.00416094	0
d_Bacteria|p_Spirochaetota|c_Spirochaetia|o_Spirochaetales|f_Spirochaetaceae	0	0	0	0	0	0	0.0765799	0.00247803	0	0	0	0	0	0	0	0	0	0	0	0	0	0	0	0	0	0	0	0	0	0	0	0.00416094	0
d_Bacteria|p_Spirochaetota|c_Spirochaetia|o_Spirochaetales|f_Spirochaetaceae|g_Treponema	0	0	0	0	0	0	0.0765799	0.00247803	0	0	0	0	0	0	0	0	0	0	0	0	0	0	0	0	0	0	0	0	0	0	0	0.00416094	0
d_Bacteria|p_Spirochaetota|c_Spirochaetia|o_Spirochaetales|f_Spirochaetaceae|g_Treponema|s_gut_metagenome	0	0	0	0	0	0	0	0.00247803	0	0	0	0	0	0	0	0	0	0	0	0	0	0	0	0	0	0	0	0	0	0	0	0.000130423	0
d_Bacteria|p_Spirochaetota|c_Spirochaetia|o_Spirochaetales|f_Spirochaetaceae|g_Treponema|s_Treponema_porcinum	0	0	0	0	0	0	0.0765799	0	0	0	0	0	0	0	0	0	0	0	0	0	0	0	0	0	0	0	0	0	0	0	0	0.00403052	0
d_Bacteria|p_Synergistota	0	0	0.0259177	0	0	0.0294745	0.116535	0	0	0	0	0	0	0	0.08007	0	0.00610389	0	0	0.00851438	0	0	0	0	0.0245061	0	0	0	0.026616	0	0.00995334	0.0135842	0.00579915
d_Bacteria|p_Synergistota|c_Synergistia	0	0	0.0259177	0	0	0.0294745	0.116535	0	0	0	0	0	0	0	0.08007	0	0.00610389	0	0	0.00851438	0	0	0	0	0.0245061	0	0	0	0.026616	0	0.00995334	0.0135842	0.00579915
d_Bacteria|p_Synergistota|c_Synergistia|o_Synergistales	0	0	0.0259177	0	0	0.0294745	0.116535	0	0	0	0	0	0	0	0.08007	0	0.00610389	0	0	0.00851438	0	0	0	0	0.0245061	0	0	0	0.026616	0	0.00995334	0.0135842	0.00579915
d_Bacteria|p_Synergistota|c_Synergistia|o_Synergistales|f_Synergistaceae	0	0	0.0259177	0	0	0.0294745	0.116535	0	0	0	0	0	0	0	0.08007	0	0.00610389	0	0	0.00851438	0	0	0	0	0.0245061	0	0	0	0.026616	0	0.00995334	0.0135842	0.00579915
d_Bacteria|p_Synergistota|c_Synergistia|o_Synergistales|f_Synergistaceae|g_Cloacibacillus	0	0	0.0259177	0	0	0.0294745	0.0332956	0	0	0	0	0	0	0	0.0155174	0	0.00610389	0	0	0	0	0	0	0	0.0210052	0	0	0	0.013308	0	0.00995334	0.00580574	0.00368888
d_Bacteria|p_Synergistota|c_Synergistia|o_Synergistales|f_Synergistaceae|g_Cloacibacillus|s_	0	0	0	0	0	0.0294745	0	0	0	0	0	0	0	0	0.0155174	0	0.00610389	0	0	0	0	0	0	0	0	0	0	0	0.013308	0	0	0.00268925	0.001109
d_Bacteria|p_Synergistota|c_Synergistia|o_Synergistales|f_Synergistaceae|g_Cloacibacillus|s_Cloacibacillus_evryensis	0	0	0.0259177	0	0	0	0	0	0	0	0	0	0	0	0	0	0	0	0	0	0	0	0	0	0	0	0	0	0	0	0.00995334	0.00136409	0.000829445
d_Bacteria|p_Synergistota|c_Synergistia|o_Synergistales|f_Synergistaceae|g_Cloacibacillus|s_Cloacibacillus_porcorum	0	0	0	0	0	0	0.0332956	0	0	0	0	0	0	0	0	0	0	0	0	0	0	0	0	0	0.0210052	0	0	0	0	0	0	0.0017524	0.00175043
d_Bacteria|p_Synergistota|c_Synergistia|o_Synergistales|f_Synergistaceae|g_Fretibacterium	0	0	0	0	0	0	0.00665912	0	0	0	0	0	0	0	0	0	0	0	0	0	0	0	0	0	0	0	0	0	0	0	0	0.00035048	0
d_Bacteria|p_Synergistota|c_Synergistia|o_Synergistales|f_Synergistaceae|g_Fretibacterium|s_	0	0	0	0	0	0	0.00665912	0	0	0	0	0	0	0	0	0	0	0	0	0	0	0	0	0	0	0	0	0	0	0	0	0.00035048	0
d_Bacteria|p_Synergistota|c_Synergistia|o_Synergistales|f_Synergistaceae|g_Pyramidobacter	0	0	0	0	0	0	0	0	0	0	0	0	0	0	0	0	0	0	0	0.00851438	0	0	0	0	0.00350087	0	0	0	0	0	0	0	0.00100127
d_Bacteria|p_Synergistota|c_Synergistia|o_Synergistales|f_Synergistaceae|g_Pyramidobacter|s_Pyramidobacter_piscolens	0	0	0	0	0	0	0	0	0	0	0	0	0	0	0	0	0	0	0	0.00851438	0	0	0	0	0.00350087	0	0	0	0	0	0	0	0.00100127
d_Bacteria|p_Synergistota|c_Synergistia|o_Synergistales|f_Synergistaceae|g_Synergistes	0	0	0	0	0	0	0	0	0	0	0	0	0	0	0	0	0	0	0	0	0	0	0	0	0	0	0	0	0.013308	0	0	0	0.001109
d_Bacteria|p_Synergistota|c_Synergistia|o_Synergistales|f_Synergistaceae|g_Synergistes|s_uncultured_organism	0	0	0	0	0	0	0	0	0	0	0	0	0	0	0	0	0	0	0	0	0	0	0	0	0	0	0	0	0.013308	0	0	0	0.001109
d_Bacteria|p_Synergistota|c_Synergistia|o_Synergistales|f_Synergistaceae|g_uncultured	0	0	0	0	0	0	0.0765799	0	0	0	0	0	0	0	0.0645526	0	0	0	0	0	0	0	0	0	0	0	0	0	0	0	0	0.00742802	0
d_Bacteria|p_Synergistota|c_Synergistia|o_Synergistales|f_Synergistaceae|g_uncultured|s_uncultured_bacterium	0	0	0	0	0	0	0.0765799	0	0	0	0	0	0	0	0.0645526	0	0	0	0	0	0	0	0	0	0	0	0	0	0	0	0	0.00742802	0
d_Bacteria|p_Verrucomicrobiota	0.00449782	0.192361	9.15167	22.1698	0	0.015439	0.126523	0.0173462	0.0384314	0.00489207	0.0170315	0.00160431	0.0044104	0.0522842	0	0.0125248	0.343852	0.0119372	0.468483	0	0.00317048	0	0	0	0	0	0	0	0.013308	2.47436	0.0472784	1.71753	0.21151
d_Bacteria|p_Verrucomicrobiota|c_Lentisphaeria	0.00449782	0	0	0	0	0	0.0166478	0	0	0.00489207	0	0.00160431	0	0	0	0	0.0132251	0.0119372	0	0	0	0	0	0	0	0	0	0	0.013308	0	0.0472784	0.00277917	0.00504886
d_Bacteria|p_Verrucomicrobiota|c_Lentisphaeria|o_Victivallales	0.00449782	0	0	0	0	0	0.0166478	0	0	0.00489207	0	0.00160431	0	0	0	0	0.0132251	0.0119372	0	0	0	0	0	0	0	0	0	0	0.013308	0	0.0472784	0.00277917	0.00504886
d_Bacteria|p_Verrucomicrobiota|c_Lentisphaeria|o_Victivallales|f_vadinBE97	0	0	0	0	0	0	0.0166478	0	0	0	0	0	0	0	0	0	0	0.0119372	0	0	0	0	0	0	0	0	0	0	0.00760456	0	0.00248834	0.00150447	0.000841075
d_Bacteria|p_Verrucomicrobiota|c_Lentisphaeria|o_Victivallales|f_vadinBE97|g_vadinBE97	0	0	0	0	0	0	0.0166478	0	0	0	0	0	0	0	0	0	0	0.0119372	0	0	0	0	0	0	0	0	0	0	0.00760456	0	0.00248834	0.00150447	0.000841075
d_Bacteria|p_Verrucomicrobiota|c_Lentisphaeria|o_Victivallales|f_vadinBE97|g_vadinBE97|s_	0	0	0	0	0	0	0.0166478	0	0	0	0	0	0	0	0	0	0	0.0119372	0	0	0	0	0	0	0	0	0	0	0.00760456	0	0.00248834	0.00150447	0.000841075
d_Bacteria|p_Verrucomicrobiota|c_Lentisphaeria|o_Victivallales|f_Victivallaceae	0.00449782	0	0	0	0	0	0	0	0	0.00489207	0	0.00160431	0	0	0	0	0.0132251	0	0	0	0	0	0	0	0	0	0	0	0.00570342	0	0.04479	0.0012747	0.00420779
d_Bacteria|p_Verrucomicrobiota|c_Lentisphaeria|o_Victivallales|f_Victivallaceae|g_Victivallis	0.00449782	0	0	0	0	0	0	0	0	0.00489207	0	0.00160431	0	0	0	0	0.0132251	0	0	0	0	0	0	0	0	0	0	0	0.00570342	0	0.04479	0.0012747	0.00420779
d_Bacteria|p_Verrucomicrobiota|c_Lentisphaeria|o_Victivallales|f_Victivallaceae|g_Victivallis|s_	0	0	0	0	0	0	0	0	0	0	0	0.00160431	0	0	0	0	0.0132251	0	0	0	0	0	0	0	0	0	0	0	0.00570342	0	0.04479	0.000780495	0.00420779
d_Bacteria|p_Verrucomicrobiota|c_Lentisphaeria|o_Victivallales|f_Victivallaceae|g_Victivallis|s_Victivallis_vadensis	0.00449782	0	0	0	0	0	0	0	0	0.00489207	0	0	0	0	0	0	0	0	0	0	0	0	0	0	0	0	0	0	0	0	0	0.000494205	0
d_Bacteria|p_Verrucomicrobiota|c_Verrucomicrobiae	0	0.192361	9.15167	22.1698	0	0.015439	0.109875	0.0173462	0.0384314	0	0.0170315	0	0.0044104	0.0522842	0	0.0125248	0.330627	0	0.468483	0	0.00317048	0	0	0	0	0	0	0	0	2.47436	0	1.71475	0.206461
d_Bacteria|p_Verrucomicrobiota|c_Verrucomicrobiae|o_Opitutales	0	0	0	0	0	0	0	0	0	0	0	0	0	0	0	0	0	0	0	0	0.00317048	0	0	0	0	0	0	0	0	0	0	0	0.000264206
d_Bacteria|p_Verrucomicrobiota|c_Verrucomicrobiae|o_Opitutales|f_Puniceicoccaceae	0	0	0	0	0	0	0	0	0	0	0	0	0	0	0	0	0	0	0	0	0.00317048	0	0	0	0	0	0	0	0	0	0	0	0.000264206
d_Bacteria|p_Verrucomicrobiota|c_Verrucomicrobiae|o_Opitutales|f_Puniceicoccaceae|g_	0	0	0	0	0	0	0	0	0	0	0	0	0	0	0	0	0	0	0	0	0.00317048	0	0	0	0	0	0	0	0	0	0	0	0.000264206
d_Bacteria|p_Verrucomicrobiota|c_Verrucomicrobiae|o_Opitutales|f_Puniceicoccaceae|g_|s_	0	0	0	0	0	0	0	0	0	0	0	0	0	0	0	0	0	0	0	0	0.00317048	0	0	0	0	0	0	0	0	0	0	0	0.000264206
d_Bacteria|p_Verrucomicrobiota|c_Verrucomicrobiae|o_Verrucomicrobiales	0	0.192361	9.15167	22.1698	0	0.015439	0.109875	0.0173462	0.0384314	0	0.0170315	0	0.0044104	0.0522842	0	0.0125248	0.330627	0	0.468483	0	0	0	0	0	0	0	0	0	0	2.47436	0	1.71475	0.206197
d_Bacteria|p_Verrucomicrobiota|c_Verrucomicrobiae|o_Verrucomicrobiales|f_Akkermansiaceae	0	0.192361	9.15167	22.1698	0	0.015439	0.109875	0.0173462	0.0384314	0	0.0170315	0	0.0044104	0.0522842	0	0.0125248	0.330627	0	0.468483	0	0	0	0	0	0	0	0	0	0	2.47436	0	1.71475	0.206197
d_Bacteria|p_Verrucomicrobiota|c_Verrucomicrobiae|o_Verrucomicrobiales|f_Akkermansiaceae|g_Akkermansia	0	0.192361	9.15167	22.1698	0	0.015439	0.109875	0.0173462	0.0384314	0	0.0170315	0	0.0044104	0.0522842	0	0.0125248	0.330627	0	0.468483	0	0	0	0	0	0	0	0	0	0	2.47436	0	1.71475	0.206197
d_Bacteria|p_Verrucomicrobiota|c_Verrucomicrobiae|o_Verrucomicrobiales|f_Akkermansiaceae|g_Akkermansia;_	0	0.192361	9.15167	22.1698	0	0	0	0.0173462	0.0384314	0	0.0170315	0	0.0044104	0.0522842	0	0.0125248	0.330627	0	0.468483	0	0	0	0	0	0	0	0	0	0	0	0	1.70815	0
d_Bacteria|p_Verrucomicrobiota|c_Verrucomicrobiae|o_Verrucomicrobiales|f_Akkermansiaceae|g_Akkermansia|s_uncultured_bacterium	0	0	0	0	0	0.015439	0.109875	0	0	0	0	0	0	0	0	0	0	0	0	0	0	0	0	0	0	0	0	0	0	2.47436	0	0.0065955	0.206197

## Sheet: Table S3
Table S3. Comparison of dietary profiles between HT and NHT groups
Diet	Average consumption frequency (time/week)
	HT	NHT	P (Wilcoxon)
pork_w	1.84211	1.83333	1
chic_w	1.89474	2	0.744486
fish_w	2.26316	1.75	0.145793
beef_w	1.05263	0.416667	0.0491897
fat_w	0.684211	0.916667	0.656996
egg_w	2	1.58333	0.199928
milk_w	0.631579	1.58333	0.031979
bean_w	0.947368	0.833333	0.672117
sticr_w	2.21053	1.91667	0.408378
brice_w	0.315789	0.5	0.929606
nood_w	0.947368	0.75	0.354795
bread_w	0.684211	0.666667	0.982057
grain_w	0.578947	0.833333	0.615621
vetf_w	2.68421	2.16667	0.039828
fruitd_w	0.368421	0.0833333	0.086998
teacof_w	1.94737	2	1
cola_w	1	0.5	0.182235
fruitj_w	0.473684	0.833333	0.108581

## Sheet: Table S4
Table S4. Association between bacterial genera and dietary profiles in HT group analyzed by HllA
X_features	Y_features	Rho	p-values	q-values
pork_w	Bacteroides	-0.27497	0.254565	0.942198
pork_w	Faecalibacterium	-0.283416	0.239668	0.942198
pork_w	Prevotella	0.343478	0.149929	0.942198
pork_w	Escherichia-Shigella	0.239308	0.323769	0.942198
pork_w	unclassified	-0.136077	0.57857	0.956318
pork_w	UCG-002	0.0450463	0.854708	0.981026
pork_w	[Eubacterium]_coprostanoligenes_group	0.246816	0.308355	0.942198
pork_w	Phascolarctobacterium	-0.36037	0.129611	0.942198
pork_w	Klebsiella	-0.0206825	0.933024	0.986138
pork_w	Lachnospiraceae_NK4A136_group	-0.300309	0.211581	0.942198
pork_w	Alistipes	-0.454217	0.0507485	0.942198
pork_w	Subdoligranulum	-0.0112616	0.963504	0.989548
pork_w	Alloprevotella	-0.114526	0.640603	0.960904
pork_w	Dialister	0.0189749	0.938543	0.986406
pork_w	Romboutsia	0.251509	0.298949	0.942198
pork_w	Muribaculaceae	-0.0445966	0.856144	0.981026
pork_w	Parabacteroides	0.00281539	0.990873	0.999331
pork_w	Agathobacter	0.361937	0.127831	0.942198
pork_w	Roseburia	-0.514279	0.0242771	0.942198
pork_w	Enterobacter	-0.0539854	0.82626	0.981026
pork_w	Blautia	-0.243062	0.316006	0.942198
pork_w	Plesiomonas	-0.201302	0.40858	0.942198
pork_w	uncultured	0.268519	0.266329	0.942198
pork_w	Akkermansia	-0.142093	0.561728	0.956203
pork_w	Dorea	-0.290924	0.226905	0.942198
pork_w	Holdemanella	0.267933	0.267414	0.942198
pork_w	Sutterella	-0.0290924	0.905888	0.982992
pork_w	Coprococcus	-0.337847	0.157166	0.942198
pork_w	[Ruminococcus]_torques_group	-0.396971	0.0924037	0.942198
pork_w	Clostridium_sensu_stricto_1	0.136077	0.57857	0.956318
pork_w	Christensenellaceae_R-7_group	0.122939	0.616085	0.956318
pork_w	Ruminococcus	-0.0244001	0.921018	0.982992
pork_w	Collinsella	0.0910311	0.710914	0.981026
pork_w	Streptococcus	-0.144524	0.554984	0.955092
pork_w	[Eubacterium]_siraeum_group	-0.504114	0.0277477	0.942198
pork_w	[Eubacterium]_ruminantium_group	0.0113617	0.96318	0.989548
pork_w	Fusobacterium	0.162672	0.505803	0.942198
pork_w	Veillonella	-0.450463	0.0529343	0.942198
pork_w	Desulfovibrio	0.220636	0.364038	0.942198
pork_w	UCG-005	0.0732002	0.765848	0.981026
pork_w	Butyricicoccus	-0.155452	0.525115	0.944815
pork_w	Clostridia_UCG-014	-0.159186	0.515084	0.942198
pork_w	Monoglobus	-0.170801	0.484475	0.942198
pork_w	Catenibacterium	0.151624	0.535491	0.947961
pork_w	Paraprevotella	-0.0972291	0.69212	0.974295
pork_w	Barnesiella	-0.307762	0.199908	0.942198
pork_w	[Eubacterium]_eligens_group	-0.237588	0.327364	0.942198
pork_w	Anaerostipes	-0.537786	0.0175527	0.942198
pork_w	Megamonas	0.169663	0.487433	0.942198
pork_w	Megasphaera	-0.16397	0.502369	0.942198
pork_w	CAG-352	0.150146	0.539524	0.949672
pork_w	Erysipelotrichaceae_UCG-003	-0.136137	0.578402	0.956318
pork_w	Odoribacter	-0.442017	0.0581129	0.942198
pork_w	UCG-003	0.00187775	0.993913	1
pork_w	Lachnospiraceae_UCG-001	-0.242306	0.317561	0.942198
pork_w	[Eubacterium]_ventriosum_group	-0.161329	0.50937	0.942198
pork_w	Acidaminococcus	0.102624	0.675898	0.97072
pork_w	Enterococcus	0.422695	0.0713875	0.942198
pork_w	[Eubacterium]_hallii_group	0.0136137	0.955888	0.986944
pork_w	Butyricimonas	-0.210586	0.386836	0.942198
pork_w	Haemophilus	-0.163202	0.504399	0.942198
pork_w	Incertae_Sedis	0.0755796	0.758449	0.981026
pork_w	CAG-56	-0.0695685	0.777178	0.981026
pork_w	Cetobacterium	-0.207175	0.394748	0.942198
pork_w	UBA1819	0.0375716	0.87863	0.982992
pork_w	Fusicatenibacter	-0.121275	0.620904	0.956318
pork_w	Lactobacillus	0.100432	0.682473	0.972263
pork_w	Allisonella	-0.00377043	0.987778	0.997205
pork_w	Bifidobacterium	-0.152037	0.534367	0.947428
pork_w	Lachnospira	-0.123986	0.613059	0.956318
pork_w	Weissella	-0.0307561	0.900531	0.982992
pork_w	Flavonifractor	-0.119298	0.62665	0.956318
pork_w	Paeniclostridium	-0.21671	0.372852	0.942198
pork_w	Tyzzerella	-0.00908001	0.970571	0.991695
pork_w	Paraclostridium	-0.159925	0.513111	0.942198
pork_w	Lachnoclostridium	-0.107923	0.660097	0.967163
pork_w	UCG-010	0.0814996	0.740128	0.981026
pork_w	Lachnospiraceae_UCG-010	0.188797	0.438884	0.942198
pork_w	Rikenellaceae_RC9_gut_group	-0.0121773	0.960539	0.989214
pork_w	[Ruminococcus]_gnavus_group	0.276405	0.251994	0.942198
pork_w	Family_XIII_AD3011_group	0.505832	0.0271353	0.942198
pork_w	Peptoclostridium	-0.0683096	0.781116	0.981026
pork_w	Succinivibrio	0.0659732	0.788438	0.981026
pork_w	Slackia	0.103066	0.674576	0.97048
pork_w	Prevotellaceae_UCG-003	0.0121884	0.960503	0.989214
pork_w	NK4A214_group	0.0516382	0.833711	0.981026
pork_w	Turicibacter	0.33507	0.160823	0.942198
pork_w	Intestinibacter	-0.20764	0.393666	0.942198
pork_w	Lactococcus	-0.200575	0.410309	0.942198
pork_w	Oscillibacter	0.056827	0.817258	0.981026
pork_w	[Eubacterium]_xylanophilum_group	-0.154696	0.527158	0.944815
pork_w	CAG-873	-0.207175	0.394748	0.942198
pork_w	Senegalimassilia	0.232045	0.339108	0.942198
pork_w	Mitsuokella	0.016344	0.947052	0.986406
pork_w	Hungatella	0.0227699	0.926281	0.982992
pork_w	RF39	0.0745857	0.761537	0.981026
pork_w	[Ruminococcus]_gauvreauii_group	0.17227	0.480669	0.942198
pork_w	Lachnospiraceae_ND3007_group	-0.331945	0.165007	0.942198
pork_w	Colidextribacter	0.0153984	0.950112	0.986406
pork_w	Family_XIII_UCG-001	0.278384	0.248475	0.942198
pork_w	Bilophila	-0.00707269	0.977075	0.992584
pork_w	[Eubacterium]_nodatum_group	-0.0659732	0.788438	0.981026
pork_w	Clostridia_vadinBB60_group	0.337919	0.157073	0.942198
pork_w	Enterorhabdus	-0.0921719	0.707443	0.980435
pork_w	Terrisporobacter	0.0732454	0.765707	0.981026
pork_w	Moryella	-0.265343	0.272243	0.942198
pork_w	Negativibacillus	-0.510789	0.0254278	0.942198
pork_w	[Eubacterium]_fissicatena_group	0.016344	0.947052	0.986406
pork_w	Prevotellaceae_UCG-001	-0.301019	0.21045	0.942198
pork_w	Prevotellaceae_NK3B31_group	0.0955474	0.697203	0.975322
pork_w	Gastranaerophilales	-0.253656	0.294704	0.942198
pork_w	Parasutterella	-0.0585511	0.811807	0.981026
pork_w	Intestinimonas	0.0268008	0.913274	0.982992
pork_w	DTU089	-0.141648	0.562965	0.956224
pork_w	Howardella	0.19902	0.414023	0.942198
pork_w	Erysipelatoclostridium	-0.144294	0.55562	0.955092
pork_w	Paludicola	-0.00940197	0.969528	0.991518
pork_w	Peptococcus	0.118296	0.629569	0.956318
pork_w	Marvinbryantia	0.0553636	0.821891	0.981026
pork_w	Coprobacter	-0.146043	0.550787	0.955092
pork_w	Olsenella	0.191891	0.43128	0.942198
pork_w	Comamonas	0.164462	0.501068	0.942198
pork_w	Pediococcus	-0.0531856	0.828797	0.981026
pork_w	Lachnospiraceae_UCG-004	0.0788066	0.748447	0.981026
pork_w	UCG-009	0.557682	0.0131021	0.942198
pork_w	Gemella	-0.33378	0.162541	0.942198
pork_w	Selenomonas	-0.173041	0.478675	0.942198
pork_w	Anaerovibrio	-0.240812	0.320646	0.942198
pork_w	Oxalobacter	-0.117804	0.631005	0.956399
pork_w	Holdemania	-0.0399765	0.870922	0.981372
pork_w	Anaerotruncus	0.0476692	0.846342	0.981026
pork_w	Coprobacillus	-0.301019	0.21045	0.942198
pork_w	TM7x	-0.214332	0.378248	0.942198
pork_w	Adlercreutzia	-0.207175	0.394748	0.942198
pork_w	Christensenella	0.266733	0.269645	0.942198
pork_w	Brachyspira	0.276234	0.252299	0.942198
pork_w	[Clostridium]_methylpentosum_group	-0.0455398	0.853133	0.981026
pork_w	Lachnospiraceae_FCS020_group	-0.330208	0.167363	0.942198
pork_w	Massilia	0.104092	0.671507	0.969798
pork_w	Pseudomonas	-0.025539	0.917343	0.982992
pork_w	Pseudocitrobacter	-0.173672	0.477048	0.942198
pork_w	Erysipelotrichaceae_UCG-006	0.379686	0.108853	0.942198
pork_w	Anaerofilum	0.050091	0.83863	0.981026
pork_w	Fournierella	-0.225184	0.353978	0.942198
pork_w	Aquitalea	-0.207175	0.394748	0.942198
pork_w	Eisenbergiella	-0.034504	0.888478	0.982992
pork_w	Granulicatella	-0.187048	0.443213	0.942198
pork_w	[Eubacterium]_brachy_group	-0.0472506	0.847676	0.981026
pork_w	GCA-900066575	0.016344	0.947052	0.986406
pork_w	Cloacibacillus	-0.213683	0.379728	0.942198
pork_w	Citrobacter	0.046039	0.85154	0.981026
pork_w	Bacillus	-0.00908001	0.970571	0.991695
pork_w	Acinetobacter	0.130254	0.595077	0.956318
pork_w	Solobacterium	-0.0865628	0.724565	0.981026
pork_w	Frisingicoccus	-0.378947	0.1096	0.942198
pork_w	Faecalitalea	0.210526	0.386973	0.942198
pork_w	Fenollaria	-0.096046	0.695694	0.975264
pork_w	Oscillospira	0.241551	0.319118	0.942198
pork_w	Oribacterium	-0.069732	0.776667	0.981026
pork_w	Saccharimonadaceae	0.148178	0.544913	0.953649
pork_w	DTU014	0.0539243	0.826454	0.981026
pork_w	Dielma	0.102624	0.675898	0.97072
pork_w	Lachnospiraceae_UCG-003	-0.443607	0.0571099	0.942198
pork_w	Sphingomonas	0.163056	0.504785	0.942198
pork_w	GCA-900066755	0.276234	0.252299	0.942198
pork_w	Candidatus_Soleaferrea	0.100401	0.682567	0.972263
pork_w	Tuzzerella	0.0612328	0.803345	0.981026
pork_w	Lachnospiraceae_UCG-008	-0.449969	0.0532273	0.942198
pork_w	Defluviitaleaceae_UCG-011	0.139832	0.568032	0.956318
pork_w	Mogibacterium	0.0799041	0.745053	0.981026
pork_w	Sanguibacteroides	-0.378947	0.1096	0.942198
pork_w	Actinomyces	-0.0921784	0.707423	0.980435
pork_w	Butyrivibrio	-0.301019	0.21045	0.942198
pork_w	Victivallis	0.205249	0.399256	0.942198
pork_w	[Clostridium]_innocuum_group	-0.250608	0.30074	0.942198
pork_w	Pygmaiobacter	0.351291	0.140274	0.942198
pork_w	Sellimonas	-0.301019	0.21045	0.942198
pork_w	UCG-007	0.401359	0.0885333	0.942198
pork_w	Methylobacterium-Methylorubrum	0.0749948	0.760266	0.981026
pork_w	Papillibacter	0.139832	0.568032	0.956318
pork_w	Eggerthella	-0.301019	0.21045	0.942198
pork_w	Staphylococcus	0.0316862	0.897538	0.982992
pork_w	Neisseria	0.276234	0.252299	0.942198
pork_w	Porphyromonas	-0.0739345	0.763562	0.981026
pork_w	Raoultibacter	0.179501	0.462148	0.942198
pork_w	Enhydrobacter	-0.301019	0.21045	0.942198
pork_w	Parvimonas	0.0539243	0.826454	0.981026
pork_w	Duganella	-0.207175	0.394748	0.942198
pork_w	Alkanindiges	0.0316862	0.897538	0.982992
pork_w	Eubacterium	0.296032	0.218477	0.942198
pork_w	Pseudoflavonifractor	-0.207175	0.394748	0.942198
pork_w	Catabacter	-0.301019	0.21045	0.942198
pork_w	Cronobacter	-0.207175	0.394748	0.942198
pork_w	Dietzia	-0.207175	0.394748	0.942198
pork_w	Anaerobacillus	-0.207175	0.394748	0.942198
pork_w	Peptostreptococcus	0.0686535	0.78004	0.981026
pork_w	Phocea	-0.301019	0.21045	0.942198
pork_w	Christensenellaceae	-0.056575	0.818055	0.981026
pork_w	Armatimonadales	-0.207175	0.394748	0.942198
pork_w	Rothia	-0.45945	0.0478166	0.942198
pork_w	UC5-1-2E3	-0.207175	0.394748	0.942198
pork_w	Treponema	-0.107381	0.661708	0.967711
pork_w	Allorhizobium-Neorhizobium-Pararhizobium-Rhizobium	-0.207175	0.394748	0.942198
pork_w	Rikenella	0.241551	0.319118	0.942198
pork_w	Proteus	-0.207175	0.394748	0.942198
pork_w	Atopobium	-0.301485	0.209711	0.942198
pork_w	Barrientosiimonas	0.0316862	0.897538	0.982992
pork_w	Harryflintia	0.195226	0.42316	0.942198
pork_w	Paracoccus	-0.207175	0.394748	0.942198
pork_w	Hydrogenoanaerobacterium	0.276234	0.252299	0.942198
pork_w	Anoxybacillus	-0.207175	0.394748	0.942198
pork_w	Libanicoccus	-0.207175	0.394748	0.942198
pork_w	UCG-004	0.225324	0.353671	0.942198
pork_w	vadinBE97	0.242928	0.316283	0.942198
pork_w	CHKCI002	-0.207175	0.394748	0.942198
pork_w	Morganella	-0.207175	0.394748	0.942198
pork_w	Saccharimonadales	0.0316862	0.897538	0.982992
pork_w	Brachybacterium	-0.117244	0.63264	0.95718
pork_w	WPS-2	0.0686535	0.78004	0.981026
pork_w	Lachnospiraceae	-0.207175	0.394748	0.942198
pork_w	Rhodococcus	0.401359	0.0885333	0.942198
pork_w	Moheibacter	-0.207175	0.394748	0.942198
pork_w	Novosphingobium	-0.207175	0.394748	0.942198
pork_w	Atopostipes	0.276234	0.252299	0.942198
pork_w	Brevundimonas	-0.207175	0.394748	0.942198
pork_w	Leptotrichia	-0.414351	0.0777699	0.942198
pork_w	Peptoniphilus	0.242928	0.316283	0.942198
pork_w	Aquabacterium	-0.207175	0.394748	0.942198
pork_w	Candidatus_Stoquefichus	-0.207175	0.394748	0.942198
pork_w	Idiomarina	-0.207175	0.394748	0.942198
pork_w	Serratia	-0.207175	0.394748	0.942198
pork_w	Stomatobaculum	-0.207175	0.394748	0.942198
pork_w	Abiotrophia	-0.207175	0.394748	0.942198
pork_w	Corynebacterium	0.276234	0.252299	0.942198
pork_w	Cutibacterium	0.276234	0.252299	0.942198
pork_w	Lawsonella	0.276234	0.252299	0.942198
pork_w	Macrococcus	0.046039	0.85154	0.981026
pork_w	Ruminiclostridium	0.276234	0.252299	0.942198
pork_w	Achromobacter	-0.414351	0.0777699	0.942198
pork_w	Ralstonia	0.276234	0.252299	0.942198
pork_w	Spirosoma	-0.207175	0.394748	0.942198
pork_w	Catenibacillus	-0.207175	0.394748	0.942198
pork_w	Ezakiella	-0.207175	0.394748	0.942198
pork_w	Nocardioides	0.276234	0.252299	0.942198
pork_w	Psychrobacter	0.0316862	0.897538	0.982992
pork_w	Reyranella	-0.207175	0.394748	0.942198
pork_w	Caldicoprobacter	0.276234	0.252299	0.942198
pork_w	Campylobacter	-0.414351	0.0777699	0.942198
pork_w	Clostridium_sensu_stricto_11	-0.414351	0.0777699	0.942198
pork_w	Flavobacterium	0.276234	0.252299	0.942198
pork_w	Phocaeicola	0.276234	0.252299	0.942198
pork_w	Acetanaerobacterium	0.276234	0.252299	0.942198
pork_w	Lysobacter	0.276234	0.252299	0.942198
pork_w	Rubellimicrobium	-0.207175	0.394748	0.942198
pork_w	Fretibacterium	0.046039	0.85154	0.981026
pork_w	Gemmobacter	-0.207175	0.394748	0.942198
chic_w	Bacteroides	-0.177797	0.466479	0.942198
chic_w	Faecalibacterium	-0.0516185	0.833774	0.981026
chic_w	Prevotella	0.17015	0.486166	0.942198
chic_w	Escherichia-Shigella	0.107061	0.662661	0.967711
chic_w	unclassified	0.00764719	0.975213	0.992057
chic_w	UCG-002	0.143385	0.558138	0.955092
chic_w	[Eubacterium]_coprostanoligenes_group	0.112796	0.645689	0.96372
chic_w	Phascolarctobacterium	-0.407213	0.0835563	0.942198
chic_w	Klebsiella	0.208753	0.391078	0.942198
chic_w	Lachnospiraceae_NK4A136_group	-0.0936781	0.702867	0.98027
chic_w	Alistipes	-0.470302	0.0421501	0.942198
chic_w	Subdoligranulum	-0.0248534	0.919555	0.982992
chic_w	Alloprevotella	-0.201937	0.407071	0.942198
chic_w	Dialister	0.0971892	0.69224	0.974295
chic_w	Romboutsia	0.17015	0.486166	0.942198
chic_w	Muribaculaceae	-0.194133	0.425813	0.942198
chic_w	Parabacteroides	0.0248534	0.919555	0.982992
chic_w	Agathobacter	0.222822	0.359182	0.942198
chic_w	Roseburia	-0.655747	0.00230106	0.768313
chic_w	Enterobacter	0.144404	0.555314	0.955092
chic_w	Blautia	-0.177797	0.466479	0.942198
chic_w	Plesiomonas	0.0455648	0.853053	0.981026
chic_w	uncultured	0.235254	0.332279	0.942198
chic_w	Akkermansia	-0.130162	0.59534	0.956318
chic_w	Dorea	-0.0630893	0.797499	0.981026
chic_w	Holdemanella	0.0632003	0.79715	0.981026
chic_w	Sutterella	-0.0860309	0.726195	0.981026
chic_w	Coprococcus	-0.158679	0.516441	0.942198
chic_w	[Ruminococcus]_torques_group	-0.334565	0.161495	0.942198
chic_w	Clostridium_sensu_stricto_1	0.325006	0.174562	0.942198
chic_w	Christensenellaceae_R-7_group	0.143385	0.558138	0.955092
chic_w	Ruminococcus	-0.0172062	0.944263	0.986406
chic_w	Collinsella	-0.0267652	0.913389	0.982992
chic_w	Streptococcus	-0.260004	0.282366	0.942198
chic_w	[Eubacterium]_siraeum_group	-0.242338	0.317495	0.942198
chic_w	[Eubacterium]_ruminantium_group	-0.0752229	0.759557	0.981026
chic_w	Fusobacterium	-0.0192109	0.93778	0.986406
chic_w	Veillonella	-0.302064	0.208793	0.942198
chic_w	Desulfovibrio	0.222822	0.359182	0.942198
chic_w	UCG-005	0.0535303	0.827703	0.981026
chic_w	Butyricicoccus	-0.0813228	0.740674	0.981026
chic_w	Clostridia_UCG-014	0.0407786	0.868353	0.981372
chic_w	Monoglobus	0.0822073	0.737947	0.981026
chic_w	Catenibacterium	-0.11819	0.629879	0.956318
chic_w	Paraprevotella	-0.181902	0.456081	0.942198
chic_w	Barnesiella	-0.293796	0.22214	0.942198
chic_w	[Eubacterium]_eligens_group	-0.0584639	0.812083	0.981026
chic_w	Anaerostipes	-0.283532	0.239467	0.942198
chic_w	Megamonas	0.170829	0.484402	0.942198
chic_w	Megasphaera	-0.053776	0.826924	0.981026
chic_w	CAG-352	0.169156	0.488755	0.942198
chic_w	Erysipelotrichaceae_UCG-003	-0.15588	0.523962	0.944702
chic_w	Odoribacter	-0.550598	0.0145687	0.942198
chic_w	UCG-003	-0.0344275	0.888724	0.982992
chic_w	Lachnospiraceae_UCG-001	-0.00297957	0.990341	0.999232
chic_w	[Eubacterium]_ventriosum_group	0.0144146	0.953296	0.986406
chic_w	Acidaminococcus	0.0804084	0.743495	0.981026
chic_w	Enterococcus	0.604853	0.00607737	0.903372
chic_w	[Eubacterium]_hallii_group	-0.0114758	0.96281	0.989548
chic_w	Butyricimonas	-0.275783	0.253106	0.942198
chic_w	Haemophilus	0.0500173	0.838865	0.981026
chic_w	Incertae_Sedis	0.10137	0.679658	0.970924
chic_w	CAG-56	0.0746913	0.761209	0.981026
chic_w	Cetobacterium	-0.234471	0.333938	0.942198
chic_w	UBA1819	0.109068	0.656702	0.966047
chic_w	Fusicatenibacter	0.112994	0.645104	0.96372
chic_w	Lactobacillus	0.0518694	0.832977	0.981026
chic_w	Allisonella	-0.16322	0.504351	0.942198
chic_w	Bifidobacterium	-0.0436914	0.859036	0.981372
chic_w	Lachnospira	-0.328161	0.170171	0.942198
chic_w	Weissella	0.137437	0.574745	0.956318
chic_w	Flavonifractor	-0.11187	0.648418	0.96372
chic_w	Paeniclostridium	-0.0431606	0.860733	0.981372
chic_w	Tyzzerella	0.0974196	0.691545	0.974295
chic_w	Paraclostridium	-0.111065	0.650793	0.96372
chic_w	Lachnoclostridium	-0.0114708	0.962827	0.989548
chic_w	UCG-010	0.0213602	0.930834	0.985013
chic_w	Lachnospiraceae_UCG-010	0.287978	0.231859	0.942198
chic_w	Rikenellaceae_RC9_gut_group	0.222229	0.360497	0.942198
chic_w	[Ruminococcus]_gnavus_group	0.257209	0.287758	0.942198
chic_w	Family_XIII_AD3011_group	0.282946	0.240482	0.942198
chic_w	Peptoclostridium	-0.268375	0.266595	0.942198
chic_w	Succinivibrio	-0.243306	0.315506	0.942198
chic_w	Slackia	-0.0796061	0.745974	0.981026
chic_w	Prevotellaceae_UCG-003	-0.036748	0.881273	0.982992
chic_w	NK4A214_group	-0.233342	0.336339	0.942198
chic_w	Turicibacter	0.292258	0.224684	0.942198
chic_w	Intestinibacter	-0.195483	0.422538	0.942198
chic_w	Lactococcus	0.0702287	0.775116	0.981026
chic_w	Oscillibacter	0.231531	0.34021	0.942198
chic_w	[Eubacterium]_xylanophilum_group	0.111226	0.65032	0.96372
chic_w	CAG-873	-0.234471	0.333938	0.942198
chic_w	Senegalimassilia	0.0767078	0.754948	0.981026
chic_w	Mitsuokella	-0.0160311	0.948064	0.986406
chic_w	Hungatella	0.0949804	0.698919	0.97713
chic_w	RF39	0.257372	0.287443	0.942198
chic_w	[Ruminococcus]_gauvreauii_group	0.372506	0.116269	0.942198
chic_w	Lachnospiraceae_ND3007_group	-0.15849	0.516948	0.942198
chic_w	Colidextribacter	0.066659	0.786287	0.981026
chic_w	Family_XIII_UCG-001	0.114217	0.641509	0.961951
chic_w	Bilophila	0.115265	0.638432	0.959805
chic_w	[Eubacterium]_nodatum_group	-0.0764676	0.755693	0.981026
chic_w	Clostridia_vadinBB60_group	0.383474	0.10508	0.942198
chic_w	Enterorhabdus	-0.015328	0.950339	0.986406
chic_w	Terrisporobacter	0.151679	0.535343	0.947961
chic_w	Moryella	-0.256759	0.288633	0.942198
chic_w	Negativibacillus	-0.463886	0.0454341	0.942198
chic_w	[Eubacterium]_fissicatena_group	0.109751	0.654679	0.964223
chic_w	Prevotellaceae_UCG-001	-0.125513	0.608658	0.956318
chic_w	Prevotellaceae_NK3B31_group	-0.222451	0.360004	0.942198
chic_w	Gastranaerophilales	-0.113543	0.643491	0.96372
chic_w	Parasutterella	-0.0176708	0.94276	0.986406
chic_w	Intestinimonas	0.204234	0.401642	0.942198
chic_w	DTU089	0.0727564	0.76723	0.981026
chic_w	Howardella	0.198168	0.416066	0.942198
chic_w	Erysipelatoclostridium	-0.0331521	0.892823	0.982992
chic_w	Paludicola	0.110663	0.651981	0.96372
chic_w	Peptococcus	0.366544	0.122695	0.942198
chic_w	Marvinbryantia	0.130437	0.594555	0.956318
chic_w	Coprobacter	-0.0562859	0.818971	0.981026
chic_w	Olsenella	0.0406942	0.868623	0.981372
chic_w	Comamonas	0.152776	0.532359	0.94683
chic_w	Pediococcus	-0.0812605	0.740866	0.981026
chic_w	Lachnospiraceae_UCG-004	0.314868	0.189184	0.942198
chic_w	UCG-009	0.544753	0.0158751	0.942198
chic_w	Gemella	-0.361076	0.128807	0.942198
chic_w	Selenomonas	-0.266644	0.269811	0.942198
chic_w	Anaerovibrio	-0.428875	0.0669185	0.942198
chic_w	Oxalobacter	-0.0382585	0.876428	0.982992
chic_w	Holdemania	-0.0520028	0.832553	0.981026
chic_w	Anaerotruncus	-0.0849708	0.729447	0.981026
chic_w	Coprobacillus	-0.14703	0.548067	0.955092
chic_w	TM7x	-0.0451345	0.854427	0.981026
chic_w	Adlercreutzia	-0.234471	0.333938	0.942198
chic_w	Christensenella	0.310343	0.195967	0.942198
chic_w	Brachyspira	0.281366	0.243232	0.942198
chic_w	[Clostridium]_methylpentosum_group	0.0485946	0.843393	0.981026
chic_w	Lachnospiraceae_FCS020_group	-0.304479	0.204996	0.942198
chic_w	Massilia	0.34446	0.148691	0.942198
chic_w	Pseudomonas	0.0451554	0.85436	0.981026
chic_w	Pseudocitrobacter	0.0509253	0.835977	0.981026
chic_w	Erysipelotrichaceae_UCG-006	-0.0812605	0.740866	0.981026
chic_w	Anaerofilum	-0.0274732	0.911106	0.982992
chic_w	Fournierella	0.0184974	0.940087	0.986406
chic_w	Aquitalea	-0.234471	0.333938	0.942198
chic_w	Eisenbergiella	0.085088	0.729088	0.981026
chic_w	Granulicatella	-0.0974196	0.691545	0.974295
chic_w	[Eubacterium]_brachy_group	-0.0839161	0.732688	0.981026
chic_w	GCA-900066575	-0.0160311	0.948064	0.986406
chic_w	Cloacibacillus	-0.256497	0.289142	0.942198
chic_w	Citrobacter	0.281366	0.243232	0.942198
chic_w	Bacillus	0.0826217	0.736671	0.981026
chic_w	Acinetobacter	-0.184939	0.448463	0.942198
chic_w	Solobacterium	0.00123316	0.996002	1
chic_w	Frisingicoccus	-0.239267	0.323856	0.942198
chic_w	Faecalitalea	0.200141	0.411343	0.942198
chic_w	Fenollaria	-0.184939	0.448463	0.942198
chic_w	Oscillospira	0.233248	0.33654	0.942198
chic_w	Oribacterium	0.211742	0.384173	0.942198
chic_w	Saccharimonadaceae	-0.0420173	0.864389	0.981372
chic_w	DTU014	0.0391254	0.873649	0.982342
chic_w	Dielma	0.0804084	0.743495	0.981026
chic_w	Lachnospiraceae_UCG-003	-0.340679	0.153497	0.942198
chic_w	Sphingomonas	0.370498	0.118406	0.942198
chic_w	GCA-900066755	0.281366	0.243232	0.942198
chic_w	Candidatus_Soleaferrea	-0.116003	0.63627	0.958461
chic_w	Tuzzerella	0.036215	0.882983	0.982992
chic_w	Lachnospiraceae_UCG-008	-0.3806	0.107934	0.942198
chic_w	Defluviitaleaceae_UCG-011	0.21457	0.377706	0.942198
chic_w	Mogibacterium	-0.0974196	0.691545	0.974295
chic_w	Sanguibacteroides	-0.428875	0.0669185	0.942198
chic_w	Actinomyces	-0.211925	0.383753	0.942198
chic_w	Butyrivibrio	-0.340679	0.153497	0.942198
chic_w	Victivallis	0.316273	0.187109	0.942198
chic_w	[Clostridium]_innocuum_group	-0.160311	0.512082	0.942198
chic_w	Pygmaiobacter	0.345756	0.147068	0.942198
chic_w	Sellimonas	-0.14703	0.548067	0.955092
chic_w	UCG-007	0.408815	0.0822309	0.942198
chic_w	Methylobacterium-Methylorubrum	-0.243906	0.314278	0.942198
chic_w	Papillibacter	0.21457	0.377706	0.942198
chic_w	Eggerthella	-0.125513	0.608658	0.956318
chic_w	Staphylococcus	0.0143444	0.953523	0.986406
chic_w	Neisseria	0.281366	0.243232	0.942198
chic_w	Porphyromonas	0.0537914	0.826875	0.981026
chic_w	Raoultibacter	0.167035	0.494299	0.942198
chic_w	Enhydrobacter	0.0681358	0.78166	0.981026
chic_w	Parvimonas	0.0391254	0.873649	0.982342
chic_w	Duganella	-0.234471	0.333938	0.942198
chic_w	Alkanindiges	0.22951	0.344559	0.942198
chic_w	Eubacterium	0.463689	0.0455382	0.942198
chic_w	Pseudoflavonifractor	0.0468943	0.848812	0.981026
chic_w	Catabacter	-0.125513	0.608658	0.956318
chic_w	Cronobacter	-0.234471	0.333938	0.942198
chic_w	Dietzia	-0.234471	0.333938	0.942198
chic_w	Anaerobacillus	-0.234471	0.333938	0.942198
chic_w	Peptostreptococcus	0.0537914	0.826875	0.981026
chic_w	Phocea	-0.340679	0.153497	0.942198
chic_w	Christensenellaceae	-0.0830887	0.735233	0.981026
chic_w	Armatimonadales	-0.234471	0.333938	0.942198
chic_w	Rothia	-0.340679	0.153497	0.942198
chic_w	UC5-1-2E3	-0.234471	0.333938	0.942198
chic_w	Treponema	0.0681358	0.78166	0.981026
chic_w	Allorhizobium-Neorhizobium-Pararhizobium-Rhizobium	0.0468943	0.848812	0.981026
chic_w	Rikenella	0.233248	0.33654	0.942198
chic_w	Proteus	0.0468943	0.848812	0.981026
chic_w	Atopobium	-0.136482	0.57743	0.956318
chic_w	Barrientosiimonas	0.0143444	0.953523	0.986406
chic_w	Harryflintia	0.183788	0.451342	0.942198
chic_w	Paracoccus	-0.234471	0.333938	0.942198
chic_w	Hydrogenoanaerobacterium	0.281366	0.243232	0.942198
chic_w	Anoxybacillus	-0.234471	0.333938	0.942198
chic_w	Libanicoccus	0.0468943	0.848812	0.981026
chic_w	UCG-004	0.0143444	0.953523	0.986406
chic_w	vadinBE97	0.247441	0.307093	0.942198
chic_w	CHKCI002	-0.234471	0.333938	0.942198
chic_w	Morganella	0.0468943	0.848812	0.981026
chic_w	Saccharimonadales	-0.340679	0.153497	0.942198
chic_w	Brachybacterium	0.238844	0.324737	0.942198
chic_w	WPS-2	0.247441	0.307093	0.942198
chic_w	Lachnospiraceae	-0.234471	0.333938	0.942198
chic_w	Rhodococcus	0.0537914	0.826875	0.981026
chic_w	Moheibacter	-0.234471	0.333938	0.942198
chic_w	Novosphingobium	-0.234471	0.333938	0.942198
chic_w	Atopostipes	0.281366	0.243232	0.942198
chic_w	Brevundimonas	0.0468943	0.848812	0.981026
chic_w	Leptotrichia	-0.234471	0.333938	0.942198
chic_w	Peptoniphilus	0.0537914	0.826875	0.981026
chic_w	Aquabacterium	-0.234471	0.333938	0.942198
chic_w	Candidatus_Stoquefichus	-0.234471	0.333938	0.942198
chic_w	Idiomarina	-0.234471	0.333938	0.942198
chic_w	Serratia	0.0468943	0.848812	0.981026
chic_w	Stomatobaculum	-0.234471	0.333938	0.942198
chic_w	Abiotrophia	-0.234471	0.333938	0.942198
chic_w	Corynebacterium	0.281366	0.243232	0.942198
chic_w	Cutibacterium	0.281366	0.243232	0.942198
chic_w	Lawsonella	0.281366	0.243232	0.942198
chic_w	Macrococcus	-0.234471	0.333938	0.942198
chic_w	Ruminiclostridium	0.281366	0.243232	0.942198
chic_w	Achromobacter	-0.234471	0.333938	0.942198
chic_w	Ralstonia	0.281366	0.243232	0.942198
chic_w	Spirosoma	-0.234471	0.333938	0.942198
chic_w	Catenibacillus	-0.234471	0.333938	0.942198
chic_w	Ezakiella	-0.234471	0.333938	0.942198
chic_w	Nocardioides	0.281366	0.243232	0.942198
chic_w	Psychrobacter	0.0143444	0.953523	0.986406
chic_w	Reyranella	0.0468943	0.848812	0.981026
chic_w	Caldicoprobacter	0.281366	0.243232	0.942198
chic_w	Campylobacter	-0.234471	0.333938	0.942198
chic_w	Clostridium_sensu_stricto_11	-0.234471	0.333938	0.942198
chic_w	Flavobacterium	0.281366	0.243232	0.942198
chic_w	Phocaeicola	0.281366	0.243232	0.942198
chic_w	Acetanaerobacterium	0.281366	0.243232	0.942198
chic_w	Lysobacter	0.281366	0.243232	0.942198
chic_w	Rubellimicrobium	0.0468943	0.848812	0.981026
chic_w	Fretibacterium	0.0468943	0.848812	0.981026
chic_w	Gemmobacter	-0.234471	0.333938	0.942198
fish_w	Bacteroides	-0.142591	0.560341	0.955092
fish_w	Faecalibacterium	-0.435482	0.0623749	0.942198
fish_w	Prevotella	-0.0163787	0.94694	0.986406
fish_w	Escherichia-Shigella	0.516412	0.023594	0.942198
fish_w	unclassified	-0.159934	0.513088	0.942198
fish_w	UCG-002	-0.170532	0.485174	0.942198
fish_w	[Eubacterium]_coprostanoligenes_group	0.0818937	0.738913	0.981026
fish_w	Phascolarctobacterium	-0.551097	0.0144614	0.942198
fish_w	Klebsiella	0.141877	0.562328	0.956224
fish_w	Lachnospiraceae_NK4A136_group	-0.39309	0.095928	0.942198
fish_w	Alistipes	-0.380565	0.107969	0.942198
fish_w	Subdoligranulum	-0.0838206	0.732981	0.981026
fish_w	Alloprevotella	-0.299373	0.213078	0.942198
fish_w	Dialister	0.20816	0.392455	0.942198
fish_w	Romboutsia	-0.086711	0.72411	0.981026
fish_w	Muribaculaceae	-0.121931	0.619003	0.956318
fish_w	Parabacteroides	0.0529901	0.829418	0.981026
fish_w	Agathobacter	0.0877129	0.721043	0.981026
fish_w	Roseburia	-0.673455	0.00157341	0.725028
fish_w	Enterobacter	0.0510856	0.835468	0.981026
fish_w	Blautia	-0.204253	0.401599	0.942198
fish_w	Plesiomonas	-0.086447	0.724919	0.981026
fish_w	uncultured	0.140244	0.56688	0.956318
fish_w	Akkermansia	-0.14294	0.559374	0.955092
fish_w	Dorea	-0.377675	0.110895	0.942198
fish_w	Holdemanella	0.278928	0.247512	0.942198
fish_w	Sutterella	-0.237974	0.326557	0.942198
fish_w	Coprococcus	-0.434518	0.0630226	0.942198
fish_w	[Ruminococcus]_torques_group	-0.172459	0.48018	0.942198
fish_w	Clostridium_sensu_stricto_1	-0.0202326	0.934478	0.986138
fish_w	Christensenellaceae_R-7_group	0.0828572	0.735945	0.981026
fish_w	Ruminococcus	-0.316013	0.187491	0.942198
fish_w	Collinsella	0.0481728	0.844737	0.981026
fish_w	Streptococcus	-0.125249	0.609418	0.956318
fish_w	[Eubacterium]_siraeum_group	-0.365881	0.123426	0.942198
fish_w	[Eubacterium]_ruminantium_group	-0.203152	0.404195	0.942198
fish_w	Fusobacterium	-0.014038	0.954515	0.986406
fish_w	Veillonella	-0.523156	0.0215338	0.942198
fish_w	Desulfovibrio	0.0539772	0.826286	0.981026
fish_w	UCG-005	-0.0924917	0.70647	0.980435
fish_w	Butyricicoccus	-0.371256	0.117596	0.942198
fish_w	Clostridia_UCG-014	-0.20208	0.406733	0.942198
fish_w	Monoglobus	-0.444153	0.0567685	0.942198
fish_w	Catenibacterium	0.318331	0.184099	0.942198
fish_w	Paraprevotella	-0.356494	0.134092	0.942198
fish_w	Barnesiella	-0.46063	0.047174	0.942198
fish_w	[Eubacterium]_eligens_group	-0.431319	0.0652094	0.942198
fish_w	Anaerostipes	-0.576408	0.00978788	0.942198
fish_w	Megamonas	0.0330344	0.893202	0.982992
fish_w	Megasphaera	0.0938096	0.702469	0.98027
fish_w	CAG-352	0.134292	0.58361	0.956318
fish_w	Erysipelotrichaceae_UCG-003	-0.22362	0.35742	0.942198
fish_w	Odoribacter	-0.372857	0.115898	0.942198
fish_w	UCG-003	-0.262657	0.277308	0.942198
fish_w	Lachnospiraceae_UCG-001	-0.291804	0.225439	0.942198
fish_w	[Eubacterium]_ventriosum_group	-0.333187	0.163335	0.942198
fish_w	Acidaminococcus	-0.0972529	0.692048	0.974295
fish_w	Enterococcus	0.654181	0.002377	0.768313
fish_w	[Eubacterium]_hallii_group	0.0428926	0.86159	0.981372
fish_w	Butyricimonas	-0.249974	0.302006	0.942198
fish_w	Haemophilus	-0.187812	0.44132	0.942198
fish_w	Incertae_Sedis	0.133497	0.58586	0.956318
fish_w	CAG-56	-0.142842	0.559645	0.955092
fish_w	Cetobacterium	-0.330855	0.166483	0.942198
fish_w	UBA1819	0.116681	0.634288	0.957291
fish_w	Fusicatenibacter	-0.0685257	0.78044	0.981026
fish_w	Lactobacillus	0.111336	0.649994	0.96372
fish_w	Allisonella	-0.261281	0.279924	0.942198
fish_w	Bifidobacterium	-0.149236	0.542013	0.950167
fish_w	Lachnospira	-0.163449	0.503745	0.942198
fish_w	Weissella	0.0142598	0.953797	0.986406
fish_w	Flavonifractor	-0.097202	0.692202	0.974295
fish_w	Paeniclostridium	-0.254796	0.292464	0.942198
fish_w	Tyzzerella	-0.0646312	0.792651	0.981026
fish_w	Paraclostridium	-0.0261201	0.915469	0.982992
fish_w	Lachnoclostridium	-0.236047	0.330606	0.942198
fish_w	UCG-010	-0.00440368	0.985725	0.996378
fish_w	Lachnospiraceae_UCG-010	0.0781084	0.750607	0.981026
fish_w	Rikenellaceae_RC9_gut_group	-0.00156269	0.994934	1
fish_w	[Ruminococcus]_gnavus_group	0.150641	0.538172	0.949672
fish_w	Family_XIII_AD3011_group	0.462459	0.0461906	0.942198
fish_w	Peptoclostridium	-0.183114	0.453034	0.942198
fish_w	Succinivibrio	0.038536	0.875538	0.982342
fish_w	Slackia	0.088259	0.719373	0.981026
fish_w	Prevotellaceae_UCG-003	-0.105109	0.668472	0.96977
fish_w	NK4A214_group	0.0833755	0.73435	0.981026
fish_w	Turicibacter	0.418129	0.07483	0.942198
fish_w	Intestinibacter	-0.0194802	0.93691	0.986406
fish_w	Lactococcus	-0.12977	0.596457	0.956318
fish_w	Oscillibacter	0.124877	0.61049	0.956318
fish_w	[Eubacterium]_xylanophilum_group	-0.189177	0.437947	0.942198
fish_w	CAG-873	-0.330855	0.166483	0.942198
fish_w	Senegalimassilia	0.252721	0.296547	0.942198
fish_w	Mitsuokella	0.0167793	0.945644	0.986406
fish_w	Hungatella	0.219291	0.367043	0.942198
fish_w	RF39	0.175542	0.472242	0.942198
fish_w	[Ruminococcus]_gauvreauii_group	0.409044	0.0820428	0.942198
fish_w	Lachnospiraceae_ND3007_group	-0.277856	0.249411	0.942198
fish_w	Colidextribacter	-0.289492	0.229304	0.942198
fish_w	Family_XIII_UCG-001	0.366882	0.122325	0.942198
fish_w	Bilophila	-0.014038	0.954515	0.986406
fish_w	[Eubacterium]_nodatum_group	-0.0397038	0.871795	0.981372
fish_w	Clostridia_vadinBB60_group	0.232841	0.337407	0.942198
fish_w	Enterorhabdus	0.0144836	0.953072	0.986406
fish_w	Terrisporobacter	0.151635	0.535463	0.947961
fish_w	Moryella	-0.403262	0.0868916	0.942198
fish_w	Negativibacillus	-0.272327	0.259343	0.942198
fish_w	[Eubacterium]_fissicatena_group	0.20073	0.409942	0.942198
fish_w	Prevotellaceae_UCG-001	-0.318071	0.184478	0.942198
fish_w	Prevotellaceae_NK3B31_group	0.0315295	0.898042	0.982992
fish_w	Gastranaerophilales	-0.170493	0.485275	0.942198
fish_w	Parasutterella	0.010575	0.965728	0.989834
fish_w	Intestinimonas	0.095791	0.696466	0.975264
fish_w	DTU089	0.116833	0.633841	0.957291
fish_w	Howardella	0.0881481	0.719712	0.981026
fish_w	Erysipelatoclostridium	-0.0679422	0.782267	0.981026
fish_w	Paludicola	0.0514792	0.834217	0.981026
fish_w	Peptococcus	0.231666	0.339919	0.942198
fish_w	Marvinbryantia	-0.234271	0.334363	0.942198
fish_w	Coprobacter	-0.279602	0.246324	0.942198
fish_w	Olsenella	0.0720886	0.769311	0.981026
fish_w	Comamonas	-0.0688875	0.779308	0.981026
fish_w	Pediococcus	-0.238883	0.324656	0.942198
fish_w	Lachnospiraceae_UCG-004	0.112223	0.647376	0.96372
fish_w	UCG-009	0.558245	0.0129909	0.942198
fish_w	Gemella	-0.240807	0.320657	0.942198
fish_w	Selenomonas	-0.116155	0.635824	0.958416
fish_w	Anaerovibrio	-0.308652	0.198542	0.942198
fish_w	Oxalobacter	-0.112177	0.647512	0.96372
fish_w	Holdemania	0.0430189	0.861186	0.981372
fish_w	Anaerotruncus	0.196264	0.42065	0.942198
fish_w	Coprobacillus	-0.334336	0.161799	0.942198
fish_w	TM7x	-0.235368	0.332039	0.942198
fish_w	Adlercreutzia	-0.330855	0.166483	0.942198
fish_w	Christensenella	0.139701	0.568399	0.956318
fish_w	Brachyspira	0.212692	0.381993	0.942198
fish_w	[Clostridium]_methylpentosum_group	0.10575	0.666563	0.969421
fish_w	Lachnospiraceae_FCS020_group	-0.169246	0.48852	0.942198
fish_w	Massilia	0.0913112	0.710061	0.980582
fish_w	Pseudomonas	0.122685	0.616818	0.956318
fish_w	Pseudocitrobacter	-0.12832	0.600603	0.956318
fish_w	Erysipelotrichaceae_UCG-006	0.389038	0.0997105	0.942198
fish_w	Anaerofilum	-0.0415355	0.86593	0.981372
fish_w	Fournierella	0.0310727	0.899512	0.982992
fish_w	Aquitalea	-0.330855	0.166483	0.942198
fish_w	Eisenbergiella	0.183329	0.452494	0.942198
fish_w	Granulicatella	-0.0403945	0.869583	0.981372
fish_w	[Eubacterium]_brachy_group	0.0373145	0.879455	0.982992
fish_w	GCA-900066575	0.0832748	0.73466	0.981026
fish_w	Cloacibacillus	-0.110619	0.652112	0.96372
fish_w	Citrobacter	0.212692	0.381993	0.942198
fish_w	Bacillus	0.0546879	0.824032	0.981026
fish_w	Acinetobacter	-0.066186	0.78777	0.981026
fish_w	Solobacterium	-0.245474	0.311077	0.942198
fish_w	Frisingicoccus	-0.0356429	0.88482	0.982992
fish_w	Faecalitalea	0.187315	0.442552	0.942198
fish_w	Fenollaria	-0.066186	0.78777	0.981026
fish_w	Oscillospira	0.0925199	0.706385	0.980435
fish_w	Oribacterium	-0.00675367	0.978109	0.993196
fish_w	Saccharimonadaceae	0.167169	0.493949	0.942198
fish_w	DTU014	-0.0144088	0.953314	0.986406
fish_w	Dielma	0.0243132	0.921299	0.982992
fish_w	Lachnospiraceae_UCG-003	-0.480721	0.0372093	0.942198
fish_w	Sphingomonas	0.0289728	0.906274	0.982992
fish_w	GCA-900066755	0.212692	0.381993	0.942198
fish_w	Candidatus_Soleaferrea	0.0702547	0.775034	0.981026
fish_w	Tuzzerella	-0.0162228	0.947444	0.986406
fish_w	Lachnospiraceae_UCG-008	-0.310669	0.195473	0.942198
fish_w	Defluviitaleaceae_UCG-011	0.0167793	0.945644	0.986406
fish_w	Mogibacterium	-0.0118076	0.961736	0.989214
fish_w	Sanguibacteroides	-0.165322	0.4988	0.942198
fish_w	Actinomyces	-0.229823	0.343883	0.942198
fish_w	Butyrivibrio	-0.480721	0.0372093	0.942198
fish_w	Victivallis	0.151282	0.536423	0.949246
fish_w	[Clostridium]_innocuum_group	0.00372872	0.987913	0.997205
fish_w	Pygmaiobacter	0.291759	0.225513	0.942198
fish_w	Sellimonas	-0.334336	0.161799	0.942198
fish_w	UCG-007	0.309035	0.197957	0.942198
fish_w	Methylobacterium-Methylorubrum	0.120215	0.623981	0.956318
fish_w	Papillibacter	0.123048	0.61577	0.956318
fish_w	Eggerthella	0.0560239	0.8198	0.981026
fish_w	Staphylococcus	-0.106626	0.663953	0.967711
fish_w	Neisseria	0.212692	0.381993	0.942198
fish_w	Porphyromonas	-0.06506	0.791304	0.981026
fish_w	Raoultibacter	0.0227508	0.926343	0.982992
fish_w	Enhydrobacter	-0.171686	0.482179	0.942198
fish_w	Parvimonas	0.208549	0.391551	0.942198
fish_w	Duganella	-0.330855	0.166483	0.942198
fish_w	Alkanindiges	0.0560239	0.8198	0.981026
fish_w	Eubacterium	0.253938	0.294148	0.942198
fish_w	Pseudoflavonifractor	-0.118162	0.629958	0.956318
fish_w	Catabacter	-0.171686	0.482179	0.942198
fish_w	Cronobacter	-0.330855	0.166483	0.942198
fish_w	Dietzia	-0.330855	0.166483	0.942198
fish_w	Anaerobacillus	-0.330855	0.166483	0.942198
fish_w	Peptostreptococcus	0.309035	0.197957	0.942198
fish_w	Phocea	0.081325	0.740667	0.981026
fish_w	Christensenellaceae	-0.0688875	0.779308	0.981026
fish_w	Armatimonadales	-0.330855	0.166483	0.942198
fish_w	Rothia	-0.480721	0.0372093	0.942198
fish_w	UC5-1-2E3	0.212692	0.381993	0.942198
fish_w	Treponema	-0.171686	0.482179	0.942198
fish_w	Allorhizobium-Neorhizobium-Pararhizobium-Rhizobium	-0.118162	0.629958	0.956318
fish_w	Rikenella	0.208549	0.391551	0.942198
fish_w	Proteus	-0.118162	0.629958	0.956318
fish_w	Atopobium	-0.326708	0.172183	0.942198
fish_w	Barrientosiimonas	-0.106626	0.663953	0.967711
fish_w	Harryflintia	0.17689	0.468793	0.942198
fish_w	Paracoccus	-0.330855	0.166483	0.942198
fish_w	Hydrogenoanaerobacterium	0.212692	0.381993	0.942198
fish_w	Anoxybacillus	-0.118162	0.629958	0.956318
fish_w	Libanicoccus	-0.118162	0.629958	0.956318
fish_w	UCG-004	0.309035	0.197957	0.942198
fish_w	vadinBE97	0.081325	0.740667	0.981026
fish_w	CHKCI002	-0.118162	0.629958	0.956318
fish_w	Morganella	-0.118162	0.629958	0.956318
fish_w	Saccharimonadales	-0.106626	0.663953	0.967711
fish_w	Brachybacterium	0.0687807	0.779642	0.981026
fish_w	WPS-2	0.081325	0.740667	0.981026
fish_w	Lachnospiraceae	-0.118162	0.629958	0.956318
fish_w	Rhodococcus	0.309035	0.197957	0.942198
fish_w	Moheibacter	-0.330855	0.166483	0.942198
fish_w	Novosphingobium	-0.330855	0.166483	0.942198
fish_w	Atopostipes	0.212692	0.381993	0.942198
fish_w	Brevundimonas	-0.118162	0.629958	0.956318
fish_w	Leptotrichia	-0.330855	0.166483	0.942198
fish_w	Peptoniphilus	0.309035	0.197957	0.942198
fish_w	Aquabacterium	-0.330855	0.166483	0.942198
fish_w	Candidatus_Stoquefichus	-0.118162	0.629958	0.956318
fish_w	Idiomarina	-0.118162	0.629958	0.956318
fish_w	Serratia	-0.118162	0.629958	0.956318
fish_w	Stomatobaculum	-0.330855	0.166483	0.942198
fish_w	Abiotrophia	0.212692	0.381993	0.942198
fish_w	Corynebacterium	0.212692	0.381993	0.942198
fish_w	Cutibacterium	0.212692	0.381993	0.942198
fish_w	Lawsonella	0.212692	0.381993	0.942198
fish_w	Macrococcus	0.212692	0.381993	0.942198
fish_w	Ruminiclostridium	0.212692	0.381993	0.942198
fish_w	Achromobacter	-0.330855	0.166483	0.942198
fish_w	Ralstonia	0.212692	0.381993	0.942198
fish_w	Spirosoma	-0.330855	0.166483	0.942198
fish_w	Catenibacillus	-0.118162	0.629958	0.956318
fish_w	Ezakiella	0.212692	0.381993	0.942198
fish_w	Nocardioides	0.212692	0.381993	0.942198
fish_w	Psychrobacter	-0.106626	0.663953	0.967711
fish_w	Reyranella	-0.118162	0.629958	0.956318
fish_w	Caldicoprobacter	0.212692	0.381993	0.942198
fish_w	Campylobacter	-0.330855	0.166483	0.942198
fish_w	Clostridium_sensu_stricto_11	-0.330855	0.166483	0.942198
fish_w	Flavobacterium	0.212692	0.381993	0.942198
fish_w	Phocaeicola	0.212692	0.381993	0.942198
fish_w	Acetanaerobacterium	0.212692	0.381993	0.942198
fish_w	Lysobacter	0.212692	0.381993	0.942198
fish_w	Rubellimicrobium	-0.118162	0.629958	0.956318
fish_w	Fretibacterium	-0.118162	0.629958	0.956318
fish_w	Gemmobacter	0.212692	0.381993	0.942198
beef_w	Bacteroides	-0.132586	0.588443	0.956318
beef_w	Faecalibacterium	-0.415569	0.0768131	0.942198
beef_w	Prevotella	0.221637	0.361811	0.942198
beef_w	Escherichia-Shigella	-0.223616	0.357429	0.942198
beef_w	unclassified	-0.150396	0.53884	0.949672
beef_w	UCG-002	-0.0692615	0.778138	0.981026
beef_w	[Eubacterium]_coprostanoligenes_group	-0.0435358	0.859534	0.981372
beef_w	Phascolarctobacterium	-0.0316624	0.897615	0.982992
beef_w	Klebsiella	-0.164538	0.500869	0.942198
beef_w	Lachnospiraceae_NK4A136_group	-0.26913	0.2652	0.942198
beef_w	Alistipes	-0.23351	0.335981	0.942198
beef_w	Subdoligranulum	0.12665	0.605392	0.956318
beef_w	Alloprevotella	-0.123792	0.613621	0.956318
beef_w	Dialister	-0.235496	0.331768	0.942198
beef_w	Romboutsia	0.455147	0.0502178	0.942198
beef_w	Muribaculaceae	0.0296965	0.903943	0.982992
beef_w	Parabacteroides	0.104882	0.669151	0.969798
beef_w	Agathobacter	0.0376156	0.878489	0.982992
beef_w	Roseburia	-0.0732193	0.765789	0.981026
beef_w	Enterobacter	0.0395953	0.872143	0.981372
beef_w	Blautia	-0.312666	0.192464	0.942198
beef_w	Plesiomonas	-0.294082	0.221671	0.942198
beef_w	uncultured	-0.0415751	0.865804	0.981372
beef_w	Akkermansia	-0.145791	0.551482	0.955092
beef_w	Dorea	-0.110818	0.651523	0.96372
beef_w	Holdemanella	0.305286	0.203737	0.942198
beef_w	Sutterella	0.108839	0.65738	0.966047
beef_w	Coprococcus	-0.318603	0.183704	0.942198
beef_w	[Ruminococcus]_torques_group	-0.259236	0.283843	0.942198
beef_w	Clostridium_sensu_stricto_1	-0.114776	0.639867	0.960571
beef_w	Christensenellaceae_R-7_group	-0.039578	0.872198	0.981372
beef_w	Ruminococcus	0.0356202	0.884893	0.982992
beef_w	Collinsella	0.0811348	0.741253	0.981026
beef_w	Streptococcus	0.120713	0.622535	0.956318
beef_w	[Eubacterium]_siraeum_group	-0.336172	0.159365	0.942198
beef_w	[Eubacterium]_ruminantium_group	0.0379333	0.87747	0.982992
beef_w	Fusobacterium	0.342025	0.151775	0.942198
beef_w	Veillonella	-0.308708	0.198457	0.942198
beef_w	Desulfovibrio	0.293995	0.221813	0.942198
beef_w	UCG-005	-0.0751982	0.759634	0.981026
beef_w	Butyricicoccus	0.174296	0.475442	0.942198
beef_w	Clostridia_UCG-014	-0.143715	0.557224	0.955092
beef_w	Monoglobus	-0.0613459	0.802989	0.981026
beef_w	Catenibacterium	0.00514025	0.983338	0.995682
beef_w	Paraprevotella	-0.198747	0.414679	0.942198
beef_w	Barnesiella	-0.235535	0.331686	0.942198
beef_w	[Eubacterium]_eligens_group	-0.047619	0.846501	0.981026
beef_w	Anaerostipes	-0.381329	0.107204	0.942198
beef_w	Megamonas	-0.0246732	0.920137	0.982992
beef_w	Megasphaera	0.0396067	0.872107	0.981372
beef_w	CAG-352	0.225462	0.353369	0.942198
beef_w	Erysipelotrichaceae_UCG-003	0.0603829	0.806024	0.981026
beef_w	Odoribacter	-0.368075	0.121021	0.942198
beef_w	UCG-003	-0.116806	0.63392	0.957291
beef_w	Lachnospiraceae_UCG-001	-0.0585988	0.811656	0.981026
beef_w	[Eubacterium]_ventriosum_group	-0.0477455	0.846098	0.981026
beef_w	Acidaminococcus	0.493835	0.0316405	0.942198
beef_w	Enterococcus	0.0678513	0.782551	0.981026
beef_w	[Eubacterium]_hallii_group	-0.0158381	0.948689	0.986406
beef_w	Butyricimonas	-0.136784	0.57658	0.956318
beef_w	Haemophilus	-0.291349	0.226195	0.942198
beef_w	Incertae_Sedis	-0.0554335	0.82167	0.981026
beef_w	CAG-56	-0.16652	0.495651	0.942198
beef_w	Cetobacterium	0.0485402	0.843567	0.981026
beef_w	UBA1819	0.0752642	0.759429	0.981026
beef_w	Fusicatenibacter	-0.237886	0.326741	0.942198
beef_w	Lactobacillus	0.104397	0.670597	0.969798
beef_w	Allisonella	-0.010932	0.964572	0.989834
beef_w	Bifidobacterium	-0.289439	0.229393	0.942198
beef_w	Lachnospira	0.0831867	0.734931	0.981026
beef_w	Weissella	-0.154813	0.526841	0.944815
beef_w	Flavonifractor	-0.00598947	0.980585	0.995053
beef_w	Paeniclostridium	-0.246353	0.309293	0.942198
beef_w	Tyzzerella	0.13275	0.587979	0.956318
beef_w	Paraclostridium	0.270803	0.262125	0.942198
beef_w	Lachnoclostridium	-0.16227	0.50687	0.942198
beef_w	UCG-010	0.0281399	0.908957	0.982992
beef_w	Lachnospiraceae_UCG-010	0.00693223	0.97753	0.992828
beef_w	Rikenellaceae_RC9_gut_group	-0.10378	0.672439	0.969798
beef_w	[Ruminococcus]_gnavus_group	0.405352	0.0851159	0.942198
beef_w	Family_XIII_AD3011_group	0.332455	0.164319	0.942198
beef_w	Peptoclostridium	0.202344	0.406107	0.942198
beef_w	Succinivibrio	0.338193	0.156716	0.942198
beef_w	Slackia	0.297671	0.215818	0.942198
beef_w	Prevotellaceae_UCG-003	0.333088	0.163468	0.942198
beef_w	NK4A214_group	0.0574132	0.815404	0.981026
beef_w	Turicibacter	0.160394	0.511859	0.942198
beef_w	Intestinibacter	-0.177194	0.468018	0.942198
beef_w	Lactococcus	-0.339237	0.155359	0.942198
beef_w	Oscillibacter	0.0326805	0.89434	0.982992
beef_w	[Eubacterium]_xylanophilum_group	-0.158303	0.517449	0.942198
beef_w	CAG-873	0.0485402	0.843567	0.981026
beef_w	Senegalimassilia	0.298743	0.21409	0.942198
beef_w	Mitsuokella	0.13275	0.587979	0.956318
beef_w	Hungatella	-0.195485	0.422533	0.942198
beef_w	RF39	0.131598	0.591251	0.956318
beef_w	[Ruminococcus]_gauvreauii_group	-0.255701	0.290694	0.942198
beef_w	Lachnospiraceae_ND3007_group	-0.158087	0.518028	0.942198
beef_w	Colidextribacter	0.144085	0.556197	0.955092
beef_w	Family_XIII_UCG-001	0.344397	0.148771	0.942198
beef_w	Bilophila	-0.122294	0.617952	0.956318
beef_w	[Eubacterium]_nodatum_group	0.0983397	0.68877	0.974295
beef_w	Clostridia_vadinBB60_group	0.0770329	0.75394	0.981026
beef_w	Enterorhabdus	-0.0118995	0.961438	0.989214
beef_w	Terrisporobacter	-0.0204231	0.933862	0.986138
beef_w	Moryella	-0.15087	0.537548	0.949413
beef_w	Negativibacillus	-0.079182	0.747285	0.981026
beef_w	[Eubacterium]_fissicatena_group	-0.246353	0.309293	0.942198
beef_w	Prevotellaceae_UCG-001	-0.22643	0.351251	0.942198
beef_w	Prevotellaceae_NK3B31_group	-0.189484	0.43719	0.942198
beef_w	Gastranaerophilales	-0.438931	0.0600972	0.942198
beef_w	Parasutterella	0.18291	0.453546	0.942198
beef_w	Intestinimonas	0.0450015	0.854851	0.981026
beef_w	DTU089	-0.440372	0.0591642	0.942198
beef_w	Howardella	0.123493	0.614484	0.956318
beef_w	Erysipelatoclostridium	-0.195599	0.422256	0.942198
beef_w	Paludicola	-0.308397	0.198933	0.942198
beef_w	Peptococcus	-0.104809	0.669367	0.969798
beef_w	Marvinbryantia	-0.0852729	0.72852	0.981026
beef_w	Coprobacter	0.141492	0.5634	0.956224
beef_w	Olsenella	0.273158	0.257835	0.942198
beef_w	Comamonas	0.28021	0.245256	0.942198
beef_w	Pediococcus	0.0887855	0.717764	0.981026
beef_w	Lachnospiraceae_UCG-004	0.0611099	0.803732	0.981026
beef_w	UCG-009	-0.0649817	0.79155	0.981026
beef_w	Gemella	0.0558592	0.820321	0.981026
beef_w	Selenomonas	-0.360207	0.129798	0.942198
beef_w	Anaerovibrio	0.0887855	0.717764	0.981026
beef_w	Oxalobacter	-0.140404	0.566433	0.956318
beef_w	Holdemania	-0.209218	0.389998	0.942198
beef_w	Anaerotruncus	0.0387413	0.87488	0.982342
beef_w	Coprobacillus	-0.196734	0.419516	0.942198
beef_w	TM7x	-0.00812498	0.973665	0.992057
beef_w	Adlercreutzia	0.0485402	0.843567	0.981026
beef_w	Christensenella	0.0457275	0.852534	0.981026
beef_w	Brachyspira	0.388322	0.100391	0.942198
beef_w	[Clostridium]_methylpentosum_group	0.0228637	0.925978	0.982992
beef_w	Lachnospiraceae_FCS020_group	-0.0837649	0.733153	0.981026
beef_w	Massilia	0.0164879	0.946587	0.986406
beef_w	Pseudomonas	0.0203218	0.934189	0.986138
beef_w	Pseudocitrobacter	-0.144266	0.555695	0.955092
beef_w	Erysipelotrichaceae_UCG-006	0.317759	0.184933	0.942198
beef_w	Anaerofilum	0.0284374	0.907999	0.982992
beef_w	Fournierella	-0.367615	0.121523	0.942198
beef_w	Aquitalea	0.0485402	0.843567	0.981026
beef_w	Eisenbergiella	-0.0931802	0.704379	0.980435
beef_w	Granulicatella	-0.0931802	0.704379	0.980435
beef_w	[Eubacterium]_brachy_group	0.264416	0.273984	0.942198
beef_w	GCA-900066575	0.326769	0.172099	0.942198
beef_w	Cloacibacillus	0.121262	0.620942	0.956318
beef_w	Citrobacter	-0.339781	0.154654	0.942198
beef_w	Bacillus	0.117433	0.632089	0.956855
beef_w	Acinetobacter	0.105425	0.667529	0.969421
beef_w	Solobacterium	-0.287199	0.233181	0.942198
beef_w	Frisingicoccus	-0.172898	0.479045	0.942198
beef_w	Faecalitalea	0.10592	0.666057	0.969421
beef_w	Fenollaria	-0.0721332	0.769172	0.981026
beef_w	Oscillospira	0.524925	0.0210179	0.942198
beef_w	Oribacterium	-0.205302	0.399131	0.942198
beef_w	Saccharimonadaceae	0.196859	0.419215	0.942198
beef_w	DTU014	0.295952	0.218609	0.942198
beef_w	Dielma	0.105425	0.667529	0.969421
beef_w	Lachnospiraceae_UCG-003	-0.196734	0.419516	0.942198
beef_w	Sphingomonas	0.00110202	0.996428	1
beef_w	GCA-900066755	0.0485402	0.843567	0.981026
beef_w	Candidatus_Soleaferrea	0.554029	0.0138427	0.942198
beef_w	Tuzzerella	0.309608	0.197084	0.942198
beef_w	Lachnospiraceae_UCG-008	-0.0721332	0.769172	0.981026
beef_w	Defluviitaleaceae_UCG-011	0.0816922	0.739534	0.981026
beef_w	Mogibacterium	0.273158	0.257835	0.942198
beef_w	Sanguibacteroides	0.0887855	0.717764	0.981026
beef_w	Actinomyces	-0.116623	0.634454	0.957291
beef_w	Butyrivibrio	0.0705273	0.774183	0.981026
beef_w	Victivallis	-0.160913	0.510478	0.942198
beef_w	[Clostridium]_innocuum_group	-0.0727571	0.767228	0.981026
beef_w	Pygmaiobacter	0.29963	0.212666	0.942198
beef_w	Sellimonas	-0.196734	0.419516	0.942198
beef_w	UCG-007	-0.22643	0.351251	0.942198
beef_w	Methylobacterium-Methylorubrum	0.28021	0.245256	0.942198
beef_w	Papillibacter	0.153173	0.531282	0.94683
beef_w	Eggerthella	-0.22643	0.351251	0.942198
beef_w	Staphylococcus	0.0705273	0.774183	0.981026
beef_w	Neisseria	0.0485402	0.843567	0.981026
beef_w	Porphyromonas	-0.196734	0.419516	0.942198
beef_w	Raoultibacter	0.295952	0.218609	0.942198
beef_w	Enhydrobacter	-0.493691	0.031698	0.942198
beef_w	Parvimonas	0.0887855	0.717764	0.981026
beef_w	Duganella	0.0485402	0.843567	0.981026
beef_w	Alkanindiges	-0.22643	0.351251	0.942198
beef_w	Eubacterium	0.210851	0.386225	0.942198
beef_w	Pseudoflavonifractor	-0.339781	0.154654	0.942198
beef_w	Catabacter	-0.22643	0.351251	0.942198
beef_w	Cronobacter	0.0485402	0.843567	0.981026
beef_w	Dietzia	0.0485402	0.843567	0.981026
beef_w	Anaerobacillus	0.0485402	0.843567	0.981026
beef_w	Peptostreptococcus	0.330365	0.167151	0.942198
beef_w	Phocea	0.0705273	0.774183	0.981026
beef_w	Christensenellaceae	0.105425	0.667529	0.969421
beef_w	Armatimonadales	0.0485402	0.843567	0.981026
beef_w	Rothia	-0.22643	0.351251	0.942198
beef_w	UC5-1-2E3	0.0485402	0.843567	0.981026
beef_w	Treponema	-0.196734	0.419516	0.942198
beef_w	Allorhizobium-Neorhizobium-Pararhizobium-Rhizobium	-0.339781	0.154654	0.942198
beef_w	Rikenella	0.0887855	0.717764	0.981026
beef_w	Proteus	-0.339781	0.154654	0.942198
beef_w	Atopobium	-0.211909	0.38379	0.942198
beef_w	Barrientosiimonas	0.304381	0.205149	0.942198
beef_w	Harryflintia	0.307189	0.200789	0.942198
beef_w	Paracoccus	0.0485402	0.843567	0.981026
beef_w	Hydrogenoanaerobacterium	0.0485402	0.843567	0.981026
beef_w	Anoxybacillus	0.0485402	0.843567	0.981026
beef_w	Libanicoccus	-0.339781	0.154654	0.942198
beef_w	UCG-004	0.0705273	0.774183	0.981026
beef_w	vadinBE97	0.330365	0.167151	0.942198
beef_w	CHKCI002	0.0485402	0.843567	0.981026
beef_w	Morganella	-0.339781	0.154654	0.942198
beef_w	Saccharimonadales	0.0705273	0.774183	0.981026
beef_w	Brachybacterium	-0.494455	0.0313945	0.942198
beef_w	WPS-2	0.0631033	0.797455	0.981026
beef_w	Lachnospiraceae	0.0485402	0.843567	0.981026
beef_w	Rhodococcus	0.330365	0.167151	0.942198
beef_w	Moheibacter	0.0485402	0.843567	0.981026
beef_w	Novosphingobium	0.0485402	0.843567	0.981026
beef_w	Atopostipes	0.0485402	0.843567	0.981026
beef_w	Brevundimonas	-0.339781	0.154654	0.942198
beef_w	Leptotrichia	-0.339781	0.154654	0.942198
beef_w	Peptoniphilus	0.0705273	0.774183	0.981026
beef_w	Aquabacterium	0.0485402	0.843567	0.981026
beef_w	Candidatus_Stoquefichus	0.0485402	0.843567	0.981026
beef_w	Idiomarina	0.0485402	0.843567	0.981026
beef_w	Serratia	-0.339781	0.154654	0.942198
beef_w	Stomatobaculum	0.0485402	0.843567	0.981026
beef_w	Abiotrophia	0.0485402	0.843567	0.981026
beef_w	Corynebacterium	0.388322	0.100391	0.942198
beef_w	Cutibacterium	0.0485402	0.843567	0.981026
beef_w	Lawsonella	0.0485402	0.843567	0.981026
beef_w	Macrococcus	0.0485402	0.843567	0.981026
beef_w	Ruminiclostridium	0.0485402	0.843567	0.981026
beef_w	Achromobacter	-0.339781	0.154654	0.942198
beef_w	Ralstonia	0.388322	0.100391	0.942198
beef_w	Spirosoma	0.0485402	0.843567	0.981026
beef_w	Catenibacillus	0.0485402	0.843567	0.981026
beef_w	Ezakiella	0.0485402	0.843567	0.981026
beef_w	Nocardioides	0.388322	0.100391	0.942198
beef_w	Psychrobacter	0.0705273	0.774183	0.981026
beef_w	Reyranella	-0.339781	0.154654	0.942198
beef_w	Caldicoprobacter	0.388322	0.100391	0.942198
beef_w	Campylobacter	-0.339781	0.154654	0.942198
beef_w	Clostridium_sensu_stricto_11	-0.339781	0.154654	0.942198
beef_w	Flavobacterium	0.0485402	0.843567	0.981026
beef_w	Phocaeicola	0.0485402	0.843567	0.981026
beef_w	Acetanaerobacterium	0.388322	0.100391	0.942198
beef_w	Lysobacter	0.0485402	0.843567	0.981026
beef_w	Rubellimicrobium	-0.339781	0.154654	0.942198
beef_w	Fretibacterium	0.0485402	0.843567	0.981026
beef_w	Gemmobacter	0.0485402	0.843567	0.981026
fat_w	Bacteroides	-0.299136	0.213459	0.942198
fat_w	Faecalibacterium	-0.154892	0.526627	0.944815
fat_w	Prevotella	-0.133595	0.585584	0.956318
fat_w	Escherichia-Shigella	0.474357	0.0401705	0.942198
fat_w	unclassified	0.299136	0.213459	0.942198
fat_w	UCG-002	-0.305912	0.202764	0.942198
fat_w	[Eubacterium]_coprostanoligenes_group	0.12101	0.621674	0.956318
fat_w	Phascolarctobacterium	0.115201	0.638621	0.959805
fat_w	Klebsiella	0.244384	0.313299	0.942198
fat_w	Lachnospiraceae_NK4A136_group	-0.295263	0.219733	0.942198
fat_w	Alistipes	-0.122946	0.616065	0.956318
fat_w	Subdoligranulum	-0.0454996	0.853261	0.981026
fat_w	Alloprevotella	-0.285917	0.235367	0.942198
fat_w	Dialister	-0.216988	0.372224	0.942198
fat_w	Romboutsia	0.410464	0.0808825	0.942198
fat_w	Muribaculaceae	-0.151086	0.536957	0.949413
fat_w	Parabacteroides	-0.287519	0.232638	0.942198
fat_w	Agathobacter	-0.116704	0.634218	0.957291
fat_w	Roseburia	-0.214913	0.376925	0.942198
fat_w	Enterobacter	0.437278	0.0611806	0.942198
fat_w	Blautia	-0.0387231	0.874938	0.982342
fat_w	Plesiomonas	-0.0542885	0.825299	0.981026
fat_w	uncultured	0.0566573	0.817795	0.981026
fat_w	Akkermansia	0.109686	0.654871	0.964223
fat_w	Dorea	-0.493719	0.0316868	0.942198
fat_w	Holdemanella	0.184258	0.450166	0.942198
fat_w	Sutterella	-0.154892	0.526627	0.944815
fat_w	Coprococcus	-0.637962	0.0032933	0.768313
fat_w	[Ruminococcus]_torques_group	-0.2062	0.397026	0.942198
fat_w	Clostridium_sensu_stricto_1	0.298168	0.215016	0.942198
fat_w	Christensenellaceae_R-7_group	-0.102616	0.675923	0.97072
fat_w	Ruminococcus	0.191679	0.431798	0.942198
fat_w	Collinsella	0.172318	0.480545	0.942198
fat_w	Streptococcus	0.257508	0.287178	0.942198
fat_w	[Eubacterium]_siraeum_group	-0.207204	0.394682	0.942198
fat_w	[Eubacterium]_ruminantium_group	-0.021487	0.930425	0.985013
fat_w	Fusobacterium	0.29378	0.222168	0.942198
fat_w	Veillonella	0.0280742	0.909169	0.982992
fat_w	Desulfovibrio	-0.193216	0.428044	0.942198
fat_w	UCG-005	-0.311721	0.193885	0.942198
fat_w	Butyricicoccus	-0.0295523	0.904407	0.982992
fat_w	Clostridia_UCG-014	-0.237464	0.327625	0.942198
fat_w	Monoglobus	-0.258476	0.285306	0.942198
fat_w	Catenibacterium	-0.201169	0.408897	0.942198
fat_w	Paraprevotella	-0.134071	0.584237	0.956318
fat_w	Barnesiella	-0.19447	0.424993	0.942198
fat_w	[Eubacterium]_eligens_group	0.0562968	0.818936	0.981026
fat_w	Anaerostipes	-0.518618	0.0229038	0.942198
fat_w	Megamonas	-0.103602	0.672973	0.969798
fat_w	Megasphaera	0.153434	0.530575	0.946737
fat_w	CAG-352	-0.105602	0.667002	0.969421
fat_w	Erysipelotrichaceae_UCG-003	-0.17433	0.475354	0.942198
fat_w	Odoribacter	-0.127786	0.602132	0.956318
fat_w	UCG-003	-0.199996	0.411692	0.942198
fat_w	Lachnospiraceae_UCG-001	-0.221788	0.361474	0.942198
fat_w	[Eubacterium]_ventriosum_group	-0.317754	0.18494	0.942198
fat_w	Acidaminococcus	0.470953	0.0418275	0.942198
fat_w	Enterococcus	0.234361	0.334171	0.942198
fat_w	[Eubacterium]_hallii_group	0.0334133	0.891984	0.982992
fat_w	Butyricimonas	-0.243415	0.315283	0.942198
fat_w	Haemophilus	0.293498	0.222632	0.942198
fat_w	Incertae_Sedis	0.120094	0.624333	0.956318
fat_w	CAG-56	0.0213351	0.930915	0.985013
fat_w	Cetobacterium	0.166221	0.496437	0.942198
fat_w	UBA1819	0.0368192	0.881044	0.982992
fat_w	Fusicatenibacter	-0.0804917	0.743238	0.981026
fat_w	Lactobacillus	0.27627	0.252235	0.942198
fat_w	Allisonella	0.110848	0.651435	0.96372
fat_w	Bifidobacterium	-0.330877	0.166454	0.942198
fat_w	Lachnospira	-0.15309	0.531506	0.94683
fat_w	Weissella	0.184219	0.450264	0.942198
fat_w	Flavonifractor	-0.2178	0.370393	0.942198
fat_w	Paeniclostridium	0.206063	0.397347	0.942198
fat_w	Tyzzerella	-0.00936652	0.969643	0.991518
fat_w	Paraclostridium	0.129352	0.597651	0.956318
fat_w	Lachnoclostridium	0.168445	0.490609	0.942198
fat_w	UCG-010	-0.248772	0.304413	0.942198
fat_w	Lachnospiraceae_UCG-010	0.0692783	0.778086	0.981026
fat_w	Rikenellaceae_RC9_gut_group	-0.092641	0.706017	0.980435
fat_w	[Ruminococcus]_gnavus_group	0.328541	0.169648	0.942198
fat_w	Family_XIII_AD3011_group	0.154892	0.526627	0.944815
fat_w	Peptoclostridium	0.101224	0.680097	0.971145
fat_w	Succinivibrio	-0.0305074	0.901332	0.982992
fat_w	Slackia	0.00906978	0.970604	0.991695
fat_w	Prevotellaceae_UCG-003	0.0326899	0.89431	0.982992
fat_w	NK4A214_group	0.0125905	0.959201	0.988814
fat_w	Turicibacter	0.404739	0.0856334	0.942198
fat_w	Intestinibacter	0.0357918	0.884342	0.982992
fat_w	Lactococcus	0.117461	0.632005	0.956855
fat_w	Oscillibacter	-0.291162	0.226507	0.942198
fat_w	[Eubacterium]_xylanophilum_group	-0.340274	0.154018	0.942198
fat_w	CAG-873	0.166221	0.496437	0.942198
fat_w	Senegalimassilia	0.0427267	0.86212	0.981372
fat_w	Mitsuokella	0.033095	0.893007	0.982992
fat_w	Hungatella	-0.0782945	0.750031	0.981026
fat_w	RF39	-0.0146551	0.952517	0.986406
fat_w	[Ruminococcus]_gauvreauii_group	-0.295845	0.218783	0.942198
fat_w	Lachnospiraceae_ND3007_group	-0.218389	0.369067	0.942198
fat_w	Colidextribacter	-0.0347469	0.887698	0.982992
fat_w	Family_XIII_UCG-001	0.248443	0.305074	0.942198
fat_w	Bilophila	-0.079768	0.745474	0.981026
fat_w	[Eubacterium]_nodatum_group	0.288647	0.230729	0.942198
fat_w	Clostridia_vadinBB60_group	-0.405631	0.0848801	0.942198
fat_w	Enterorhabdus	0.0863484	0.725222	0.981026
fat_w	Terrisporobacter	0.0543258	0.825181	0.981026
fat_w	Moryella	-0.311351	0.194442	0.942198
fat_w	Negativibacillus	-0.108758	0.65762	0.966047
fat_w	[Eubacterium]_fissicatena_group	-0.126136	0.606868	0.956318
fat_w	Prevotellaceae_UCG-001	-0.345019	0.14799	0.942198
fat_w	Prevotellaceae_NK3B31_group	-0.0105602	0.965776	0.989834
fat_w	Gastranaerophilales	-0.0410676	0.867428	0.981372
fat_w	Parasutterella	0.308704	0.198463	0.942198
fat_w	Intestinimonas	-0.0762836	0.756264	0.981026
fat_w	DTU089	-0.39152	0.0973808	0.942198
fat_w	Howardella	-0.128505	0.600074	0.956318
fat_w	Erysipelatoclostridium	-0.0212638	0.931146	0.985013
fat_w	Paludicola	-0.251087	0.299787	0.942198
fat_w	Peptococcus	0.173301	0.478004	0.942198
fat_w	Marvinbryantia	-0.203611	0.403111	0.942198
fat_w	Coprobacter	-0.515741	0.0238073	0.942198
fat_w	Olsenella	0.256018	0.290075	0.942198
fat_w	Comamonas	-0.0773612	0.752922	0.981026
fat_w	Pediococcus	0.304037	0.205688	0.942198
fat_w	Lachnospiraceae_UCG-004	0.0608388	0.804587	0.981026
fat_w	UCG-009	0.0102545	0.966766	0.990409
fat_w	Gemella	-0.186813	0.443798	0.942198
fat_w	Selenomonas	-0.162482	0.506307	0.942198
fat_w	Anaerovibrio	0.304037	0.205688	0.942198
fat_w	Oxalobacter	-0.449687	0.0533951	0.942198
fat_w	Holdemania	-0.0839663	0.732533	0.981026
fat_w	Anaerotruncus	-0.0153667	0.950214	0.986406
fat_w	Coprobacillus	-0.345019	0.14799	0.942198
fat_w	TM7x	0.0337853	0.890788	0.982992
fat_w	Adlercreutzia	0.166221	0.496437	0.942198
fat_w	Christensenella	0.235443	0.331881	0.942198
fat_w	Brachyspira	0.166221	0.496437	0.942198
fat_w	[Clostridium]_methylpentosum_group	-0.163859	0.50266	0.942198
fat_w	Lachnospiraceae_FCS020_group	0.0107567	0.96514	0.989834
fat_w	Massilia	0.276256	0.252261	0.942198
fat_w	Pseudomonas	0.00397658	0.987109	0.997205
fat_w	Pseudocitrobacter	0.241584	0.31905	0.942198
fat_w	Erysipelotrichaceae_UCG-006	0.0320039	0.896516	0.982992
fat_w	Anaerofilum	-0.119242	0.626812	0.956318
fat_w	Fournierella	-0.433982	0.0633855	0.942198
fat_w	Aquitalea	0.166221	0.496437	0.942198
fat_w	Eisenbergiella	0.0118643	0.961552	0.989214
fat_w	Granulicatella	0.357801	0.132569	0.942198
fat_w	[Eubacterium]_brachy_group	0.245582	0.310858	0.942198
fat_w	GCA-900066575	0.0118643	0.961552	0.989214
fat_w	Cloacibacillus	0.0118643	0.961552	0.989214
fat_w	Citrobacter	0.427425	0.0679475	0.942198
fat_w	Bacillus	-0.126136	0.606868	0.956318
fat_w	Acinetobacter	0.361019	0.128872	0.942198
fat_w	Solobacterium	-0.189828	0.436342	0.942198
fat_w	Frisingicoccus	-0.188213	0.440327	0.942198
fat_w	Faecalitalea	0.0838197	0.732984	0.981026
fat_w	Fenollaria	-0.0312159	0.899051	0.982992
fat_w	Oscillospira	-0.162305	0.506776	0.942198
fat_w	Oribacterium	0.294515	0.220958	0.942198
fat_w	Saccharimonadaceae	-0.202685	0.4053	0.942198
fat_w	DTU014	-0.162305	0.506776	0.942198
fat_w	Dielma	0.361019	0.128872	0.942198
fat_w	Lachnospiraceae_UCG-003	-0.345019	0.14799	0.942198
fat_w	Sphingomonas	-0.159575	0.514044	0.942198
fat_w	GCA-900066755	0.166221	0.496437	0.942198
fat_w	Candidatus_Soleaferrea	0.0808971	0.741987	0.981026
fat_w	Tuzzerella	0.36133	0.128518	0.942198
fat_w	Lachnospiraceae_UCG-008	-0.261942	0.278666	0.942198
fat_w	Defluviitaleaceae_UCG-011	0.234787	0.333268	0.942198
fat_w	Mogibacterium	0.256018	0.290075	0.942198
fat_w	Sanguibacteroides	-0.162305	0.506776	0.942198
fat_w	Actinomyces	-0.0658817	0.788725	0.981026
fat_w	Butyrivibrio	-0.0671879	0.784629	0.981026
fat_w	Victivallis	-0.0773612	0.752922	0.981026
fat_w	[Clostridium]_innocuum_group	-0.189828	0.436342	0.942198
fat_w	Pygmaiobacter	0.130292	0.594968	0.956318
fat_w	Sellimonas	-0.345019	0.14799	0.942198
fat_w	UCG-007	-0.0671879	0.784629	0.981026
fat_w	Methylobacterium-Methylorubrum	0.286372	0.234589	0.942198
fat_w	Papillibacter	-0.00936652	0.969643	0.991518
fat_w	Eggerthella	-0.345019	0.14799	0.942198
fat_w	Staphylococcus	0.241513	0.319196	0.942198
fat_w	Neisseria	0.166221	0.496437	0.942198
fat_w	Porphyromonas	-0.0363178	0.882653	0.982992
fat_w	Raoultibacter	0.0579118	0.813828	0.981026
fat_w	Enhydrobacter	-0.345019	0.14799	0.942198
fat_w	Parvimonas	-0.188213	0.440327	0.942198
fat_w	Duganella	0.166221	0.496437	0.942198
fat_w	Alkanindiges	-0.0671879	0.784629	0.981026
fat_w	Eubacterium	-0.0773612	0.752922	0.981026
fat_w	Pseudoflavonifractor	-0.237458	0.327637	0.942198
fat_w	Catabacter	-0.0671879	0.784629	0.981026
fat_w	Cronobacter	0.166221	0.496437	0.942198
fat_w	Dietzia	0.166221	0.496437	0.942198
fat_w	Anaerobacillus	0.166221	0.496437	0.942198
fat_w	Peptostreptococcus	-0.0363178	0.882653	0.982992
fat_w	Phocea	-0.0671879	0.784629	0.981026
fat_w	Christensenellaceae	-0.0542885	0.825299	0.981026
fat_w	Armatimonadales	0.166221	0.496437	0.942198
fat_w	Rothia	-0.0671879	0.784629	0.981026
fat_w	UC5-1-2E3	-0.237458	0.327637	0.942198
fat_w	Treponema	-0.345019	0.14799	0.942198
fat_w	Allorhizobium-Neorhizobium-Pararhizobium-Rhizobium	-0.237458	0.327637	0.942198
fat_w	Rikenella	0.304037	0.205688	0.942198
fat_w	Proteus	-0.237458	0.327637	0.942198
fat_w	Atopobium	-0.345553	0.147322	0.942198
fat_w	Barrientosiimonas	0.241513	0.319196	0.942198
fat_w	Harryflintia	0.0450068	0.854835	0.981026
fat_w	Paracoccus	0.166221	0.496437	0.942198
fat_w	Hydrogenoanaerobacterium	0.166221	0.496437	0.942198
fat_w	Anoxybacillus	0.166221	0.496437	0.942198
fat_w	Libanicoccus	-0.237458	0.327637	0.942198
fat_w	UCG-004	0.241513	0.319196	0.942198
fat_w	vadinBE97	-0.345019	0.14799	0.942198
fat_w	CHKCI002	0.166221	0.496437	0.942198
fat_w	Morganella	-0.237458	0.327637	0.942198
fat_w	Saccharimonadales	0.241513	0.319196	0.942198
fat_w	Brachybacterium	0.138221	0.572543	0.956318
fat_w	WPS-2	-0.345019	0.14799	0.942198
fat_w	Lachnospiraceae	0.166221	0.496437	0.942198
fat_w	Rhodococcus	-0.0671879	0.784629	0.981026
fat_w	Moheibacter	0.166221	0.496437	0.942198
fat_w	Novosphingobium	0.166221	0.496437	0.942198
fat_w	Atopostipes	0.166221	0.496437	0.942198
fat_w	Brevundimonas	-0.237458	0.327637	0.942198
fat_w	Leptotrichia	-0.237458	0.327637	0.942198
fat_w	Peptoniphilus	0.241513	0.319196	0.942198
fat_w	Aquabacterium	0.166221	0.496437	0.942198
fat_w	Candidatus_Stoquefichus	0.166221	0.496437	0.942198
fat_w	Idiomarina	0.166221	0.496437	0.942198
fat_w	Serratia	-0.237458	0.327637	0.942198
fat_w	Stomatobaculum	0.166221	0.496437	0.942198
fat_w	Abiotrophia	-0.237458	0.327637	0.942198
fat_w	Corynebacterium	0.166221	0.496437	0.942198
fat_w	Cutibacterium	0.166221	0.496437	0.942198
fat_w	Lawsonella	0.166221	0.496437	0.942198
fat_w	Macrococcus	0.166221	0.496437	0.942198
fat_w	Ruminiclostridium	0.166221	0.496437	0.942198
fat_w	Achromobacter	-0.237458	0.327637	0.942198
fat_w	Ralstonia	-0.237458	0.327637	0.942198
fat_w	Spirosoma	0.166221	0.496437	0.942198
fat_w	Catenibacillus	0.166221	0.496437	0.942198
fat_w	Ezakiella	-0.237458	0.327637	0.942198
fat_w	Nocardioides	0.379934	0.108603	0.942198
fat_w	Psychrobacter	0.241513	0.319196	0.942198
fat_w	Reyranella	-0.237458	0.327637	0.942198
fat_w	Caldicoprobacter	-0.237458	0.327637	0.942198
fat_w	Campylobacter	-0.237458	0.327637	0.942198
fat_w	Clostridium_sensu_stricto_11	-0.237458	0.327637	0.942198
fat_w	Flavobacterium	0.166221	0.496437	0.942198
fat_w	Phocaeicola	0.166221	0.496437	0.942198
fat_w	Acetanaerobacterium	-0.237458	0.327637	0.942198
fat_w	Lysobacter	0.166221	0.496437	0.942198
fat_w	Rubellimicrobium	-0.237458	0.327637	0.942198
fat_w	Fretibacterium	-0.237458	0.327637	0.942198
fat_w	Gemmobacter	-0.237458	0.327637	0.942198
egg_w	Bacteroides	-0.149968	0.54001	0.949672
egg_w	Faecalibacterium	-0.201199	0.408825	0.942198
egg_w	Prevotella	0.0530942	0.829088	0.981026
egg_w	Escherichia-Shigella	0.141584	0.563143	0.956224
egg_w	unclassified	-0.360481	0.129484	0.942198
egg_w	UCG-002	0.232869	0.337347	0.942198
egg_w	[Eubacterium]_coprostanoligenes_group	0.297141	0.216675	0.942198
egg_w	Phascolarctobacterium	-0.321359	0.179729	0.942198
egg_w	Klebsiella	-0.216483	0.373365	0.942198
egg_w	Lachnospiraceae_NK4A136_group	-0.237527	0.327494	0.942198
egg_w	Alistipes	-0.0754496	0.758853	0.981026
egg_w	Subdoligranulum	-0.140653	0.565739	0.956318
egg_w	Alloprevotella	0.12227	0.61802	0.956318
egg_w	Dialister	0.244299	0.313473	0.942198
egg_w	Romboutsia	-0.251499	0.298968	0.942198
egg_w	Muribaculaceae	0.0437986	0.858694	0.981372
egg_w	Parabacteroides	-0.0624089	0.79964	0.981026
egg_w	Agathobacter	0.36064	0.129304	0.942198
egg_w	Roseburia	-0.250567	0.300822	0.942198
egg_w	Enterobacter	-0.14351	0.55779	0.955092
egg_w	Blautia	-0.213308	0.380584	0.942198
egg_w	Plesiomonas	-0.222003	0.360997	0.942198
egg_w	uncultured	0.0260928	0.915557	0.982992
egg_w	Akkermansia	-0.181263	0.457692	0.942198
egg_w	Dorea	-0.398672	0.0908886	0.942198
egg_w	Holdemanella	0.220215	0.364977	0.942198
egg_w	Sutterella	-0.00372591	0.987922	0.997205
egg_w	Coprococcus	-0.0875588	0.721515	0.981026
egg_w	[Ruminococcus]_torques_group	-0.122955	0.616038	0.956318
egg_w	Clostridium_sensu_stricto_1	0.099668	0.68477	0.973275
egg_w	Christensenellaceae_R-7_group	0.228212	0.347371	0.942198
egg_w	Ruminococcus	-0.203993	0.402209	0.942198
egg_w	Collinsella	0.103394	0.673595	0.969977
egg_w	Streptococcus	-0.00558886	0.981884	0.995681
egg_w	[Eubacterium]_siraeum_group	-0.27244	0.259139	0.942198
egg_w	[Eubacterium]_ruminantium_group	-0.255614	0.290864	0.942198
egg_w	Fusobacterium	-0.231193	0.340935	0.942198
egg_w	Veillonella	-0.228212	0.347371	0.942198
egg_w	Desulfovibrio	-0.137919	0.573391	0.956318
egg_w	UCG-005	0.279443	0.246605	0.942198
egg_w	Butyricicoccus	-0.526747	0.0204966	0.942198
egg_w	Clostridia_UCG-014	-0.117791	0.631042	0.956399
egg_w	Monoglobus	-0.323222	0.177076	0.942198
egg_w	Catenibacterium	0.258407	0.285441	0.942198
egg_w	Paraprevotella	0.388975	0.0997709	0.942198
egg_w	Barnesiella	-0.446276	0.0554558	0.942198
egg_w	[Eubacterium]_eligens_group	-0.569702	0.0108861	0.942198
egg_w	Anaerostipes	-0.380601	0.107932	0.942198
egg_w	Megamonas	0.026131	0.915434	0.982992
egg_w	Megasphaera	0.0211624	0.931473	0.985134
egg_w	CAG-352	0.220155	0.365112	0.942198
egg_w	Erysipelotrichaceae_UCG-003	0.0428667	0.861672	0.981372
egg_w	Odoribacter	0.0465738	0.849834	0.981026
egg_w	UCG-003	0.0689595	0.779083	0.981026
egg_w	Lachnospiraceae_UCG-001	-0.353253	0.137921	0.942198
egg_w	[Eubacterium]_ventriosum_group	-0.0280925	0.90911	0.982992
egg_w	Acidaminococcus	-0.254651	0.292748	0.942198
egg_w	Enterococcus	0.22163	0.361827	0.942198
egg_w	[Eubacterium]_hallii_group	0.1286	0.599801	0.956318
egg_w	Butyricimonas	-0.0793148	0.746875	0.981026
egg_w	Haemophilus	-0.150519	0.538505	0.949672
egg_w	Incertae_Sedis	-0.199423	0.413058	0.942198
egg_w	CAG-56	-0.308861	0.198223	0.942198
egg_w	Cetobacterium	-0.297025	0.216863	0.942198
egg_w	UBA1819	0.0960264	0.695754	0.975264
egg_w	Fusicatenibacter	-0.280868	0.244103	0.942198
egg_w	Lactobacillus	0.448814	0.053917	0.942198
egg_w	Allisonella	0.0168406	0.945445	0.986406
egg_w	Bifidobacterium	0.25687	0.288417	0.942198
egg_w	Lachnospira	-0.114672	0.640172	0.960571
egg_w	Weissella	0.0718865	0.769941	0.981026
egg_w	Flavonifractor	0.135325	0.580692	0.956318
egg_w	Paeniclostridium	-0.219302	0.36702	0.942198
egg_w	Tyzzerella	-0.223507	0.357668	0.942198
egg_w	Paraclostridium	-0.165348	0.498732	0.942198
egg_w	Lachnoclostridium	-0.30925	0.197629	0.942198
egg_w	UCG-010	0.29093	0.226895	0.942198
egg_w	Lachnospiraceae_UCG-010	-0.247058	0.307866	0.942198
egg_w	Rikenellaceae_RC9_gut_group	-0.232667	0.337779	0.942198
egg_w	[Ruminococcus]_gnavus_group	-0.25967	0.283009	0.942198
egg_w	Family_XIII_AD3011_group	0.317634	0.185116	0.942198
egg_w	Peptoclostridium	0.192103	0.430761	0.942198
egg_w	Succinivibrio	0.147899	0.545679	0.953903
egg_w	Slackia	0.149327	0.541764	0.950167
egg_w	Prevotellaceae_UCG-003	-0.0145172	0.952963	0.986406
egg_w	NK4A214_group	-0.0531175	0.829014	0.981026
egg_w	Turicibacter	0.149085	0.542425	0.950167
egg_w	Intestinibacter	-0.131835	0.590576	0.956318
egg_w	Lactococcus	-0.44586	0.0557109	0.942198
egg_w	Oscillibacter	0.0102552	0.966764	0.990409
egg_w	[Eubacterium]_xylanophilum_group	-0.321765	0.17915	0.942198
egg_w	CAG-873	-0.0228481	0.926028	0.982992
egg_w	Senegalimassilia	0.126604	0.605521	0.956318
egg_w	Mitsuokella	-0.0973339	0.691803	0.974295
egg_w	Hungatella	0.325552	0.173795	0.942198
egg_w	RF39	0.166694	0.495194	0.942198
egg_w	[Ruminococcus]_gauvreauii_group	0.139464	0.569061	0.956318
egg_w	Lachnospiraceae_ND3007_group	-0.297649	0.215853	0.942198
egg_w	Colidextribacter	-0.179584	0.461938	0.942198
egg_w	Family_XIII_UCG-001	-0.0251632	0.918556	0.982992
egg_w	Bilophila	-0.40997	0.0812853	0.942198
egg_w	[Eubacterium]_nodatum_group	-0.222413	0.360089	0.942198
egg_w	Clostridia_vadinBB60_group	0.371159	0.1177	0.942198
egg_w	Enterorhabdus	-0.225913	0.35238	0.942198
egg_w	Terrisporobacter	-0.223507	0.357668	0.942198
egg_w	Moryella	-0.0620794	0.800678	0.981026
egg_w	Negativibacillus	-0.082188	0.738006	0.981026
egg_w	[Eubacterium]_fissicatena_group	0.270973	0.261815	0.942198
egg_w	Prevotellaceae_UCG-001	0.186954	0.443446	0.942198
egg_w	Prevotellaceae_NK3B31_group	0.235961	0.330787	0.942198
egg_w	Gastranaerophilales	-0.211123	0.385598	0.942198
egg_w	Parasutterella	-0.386358	0.102272	0.942198
egg_w	Intestinimonas	-0.040887	0.868006	0.981372
egg_w	DTU089	0.314232	0.190127	0.942198
egg_w	Howardella	-0.0985229	0.688218	0.974295
egg_w	Erysipelatoclostridium	0.0156141	0.949413	0.986406
egg_w	Paludicola	0.34632	0.146366	0.942198
egg_w	Peptococcus	-0.103602	0.672974	0.969798
egg_w	Marvinbryantia	0.136662	0.576926	0.956318
egg_w	Coprobacter	-0.00783541	0.974603	0.992057
egg_w	Olsenella	-0.230717	0.341957	0.942198
egg_w	Comamonas	0.0966367	0.693909	0.975155
egg_w	Pediococcus	0.00659869	0.978611	0.993487
egg_w	Lachnospiraceae_UCG-004	-0.344167	0.14906	0.942198
egg_w	UCG-009	0.336459	0.158987	0.942198
egg_w	Gemella	-0.105651	0.666857	0.969421
egg_w	Selenomonas	0.0154137	0.950062	0.986406
egg_w	Anaerovibrio	-0.208959	0.3906	0.942198
egg_w	Oxalobacter	0.108454	0.658523	0.966052
egg_w	Holdemania	-0.0133856	0.956626	0.987485
egg_w	Anaerotruncus	0.096107	0.69551	0.975264
egg_w	Coprobacillus	0.211416	0.384924	0.942198
egg_w	TM7x	-0.0449375	0.855056	0.981026
egg_w	Adlercreutzia	-0.0228481	0.926028	0.982992
egg_w	Christensenella	-0.128069	0.601322	0.956318
egg_w	Brachyspira	-0.411266	0.0802334	0.942198
egg_w	[Clostridium]_methylpentosum_group	-0.302414	0.20824	0.942198
egg_w	Lachnospiraceae_FCS020_group	-0.139971	0.567643	0.956318
egg_w	Massilia	-0.285214	0.236571	0.942198
egg_w	Pseudomonas	0.097569	0.691094	0.974295
egg_w	Pseudocitrobacter	-0.444007	0.0568599	0.942198
egg_w	Erysipelotrichaceae_UCG-006	0.153236	0.53111	0.94683
egg_w	Anaerofilum	0.122383	0.617693	0.956318
egg_w	Fournierella	-0.058881	0.810765	0.981026
egg_w	Aquitalea	-0.0228481	0.926028	0.982992
egg_w	Eisenbergiella	0.0751033	0.759928	0.981026
egg_w	Granulicatella	-0.0630868	0.797507	0.981026
egg_w	[Eubacterium]_brachy_group	-0.0462975	0.850715	0.981026
egg_w	GCA-900066575	-0.045062	0.854658	0.981026
egg_w	Cloacibacillus	-0.017424	0.943558	0.986406
egg_w	Citrobacter	-0.0228481	0.926028	0.982992
egg_w	Bacillus	0.0690951	0.778659	0.981026
egg_w	Acinetobacter	-0.00783541	0.974603	0.992057
egg_w	Solobacterium	0.0775066	0.752471	0.981026
egg_w	Frisingicoccus	-0.0344598	0.88862	0.982992
egg_w	Faecalitalea	-0.296208	0.218191	0.942198
egg_w	Fenollaria	0.190662	0.434293	0.942198
egg_w	Oscillospira	-0.129041	0.59854	0.956318
egg_w	Oribacterium	-0.227227	0.349512	0.942198
egg_w	Saccharimonadaceae	0.637323	0.00333469	0.768313
egg_w	DTU014	-0.226555	0.350977	0.942198
egg_w	Dielma	-0.00522361	0.983067	0.995682
egg_w	Lachnospiraceae_UCG-003	-0.431568	0.0650377	0.942198
egg_w	Sphingomonas	-0.231351	0.340595	0.942198
egg_w	GCA-900066755	-0.0228481	0.926028	0.982992
egg_w	Candidatus_Soleaferrea	-0.232028	0.339143	0.942198
egg_w	Tuzzerella	-0.447657	0.0546141	0.942198
egg_w	Lachnospiraceae_UCG-008	0.125367	0.60908	0.956318
egg_w	Defluviitaleaceae_UCG-011	-0.27638	0.252038	0.942198
egg_w	Mogibacterium	-0.110552	0.652309	0.96372
egg_w	Sanguibacteroides	0.142972	0.559285	0.955092
egg_w	Actinomyces	0.105869	0.666206	0.969421
egg_w	Butyrivibrio	-0.242866	0.316409	0.942198
egg_w	Victivallis	-0.219391	0.366819	0.942198
egg_w	[Clostridium]_innocuum_group	0.139993	0.567584	0.956318
egg_w	Pygmaiobacter	-0.0444007	0.85677	0.981026
egg_w	Sellimonas	-0.242866	0.316409	0.942198
egg_w	UCG-007	0.211416	0.384924	0.942198
egg_w	Methylobacterium-Methylorubrum	0.444007	0.0568599	0.942198
egg_w	Papillibacter	-0.190462	0.434783	0.942198
egg_w	Eggerthella	0.186954	0.443446	0.942198
egg_w	Staphylococcus	-0.242866	0.316409	0.942198
egg_w	Neisseria	-0.0228481	0.926028	0.982992
egg_w	Porphyromonas	0.0227141	0.926461	0.982992
egg_w	Raoultibacter	-0.226555	0.350977	0.942198
egg_w	Enhydrobacter	-0.0331975	0.892677	0.982992
egg_w	Parvimonas	0.368794	0.120241	0.942198
egg_w	Duganella	-0.0228481	0.926028	0.982992
egg_w	Alkanindiges	-0.0331975	0.892677	0.982992
egg_w	Eubacterium	-0.107084	0.662592	0.967711
egg_w	Pseudoflavonifractor	-0.0228481	0.926028	0.982992
egg_w	Catabacter	-0.221899	0.361228	0.942198
egg_w	Cronobacter	-0.297025	0.216863	0.942198
egg_w	Dietzia	-0.0228481	0.926028	0.982992
egg_w	Anaerobacillus	-0.0228481	0.926028	0.982992
egg_w	Peptostreptococcus	-0.110076	0.653718	0.964223
egg_w	Phocea	0.0227141	0.926461	0.982992
egg_w	Christensenellaceae	0.0966367	0.693909	0.975155
egg_w	Armatimonadales	-0.0228481	0.926028	0.982992
egg_w	Rothia	-0.431568	0.0650377	0.942198
egg_w	UC5-1-2E3	0.297025	0.216863	0.942198
egg_w	Treponema	-0.0331975	0.892677	0.982992
egg_w	Allorhizobium-Neorhizobium-Pararhizobium-Rhizobium	-0.0228481	0.926028	0.982992
egg_w	Rikenella	0.00366594	0.988116	0.997205
egg_w	Proteus	-0.0228481	0.926028	0.982992
egg_w	Atopobium	0.199493	0.412892	0.942198
egg_w	Barrientosiimonas	-0.300525	0.211237	0.942198
egg_w	Harryflintia	-0.0433052	0.86027	0.981372
egg_w	Paracoccus	-0.297025	0.216863	0.942198
egg_w	Hydrogenoanaerobacterium	-0.0228481	0.926028	0.982992
egg_w	Anoxybacillus	-0.297025	0.216863	0.942198
egg_w	Libanicoccus	-0.0228481	0.926028	0.982992
egg_w	UCG-004	-0.0331975	0.892677	0.982992
egg_w	vadinBE97	-0.0331975	0.892677	0.982992
egg_w	CHKCI002	-0.297025	0.216863	0.942198
egg_w	Morganella	-0.0228481	0.926028	0.982992
egg_w	Saccharimonadales	-0.0227141	0.926461	0.982992
egg_w	Brachybacterium	-0.0332489	0.892512	0.982992
egg_w	WPS-2	-0.0331975	0.892677	0.982992
egg_w	Lachnospiraceae	-0.297025	0.216863	0.942198
egg_w	Rhodococcus	0.186954	0.443446	0.942198
egg_w	Moheibacter	-0.0228481	0.926028	0.982992
egg_w	Novosphingobium	-0.0228481	0.926028	0.982992
egg_w	Atopostipes	-0.0228481	0.926028	0.982992
egg_w	Brevundimonas	-0.0228481	0.926028	0.982992
egg_w	Leptotrichia	-0.297025	0.216863	0.942198
egg_w	Peptoniphilus	0.211416	0.384924	0.942198
egg_w	Aquabacterium	-0.0228481	0.926028	0.982992
egg_w	Candidatus_Stoquefichus	-0.297025	0.216863	0.942198
egg_w	Idiomarina	-0.297025	0.216863	0.942198
egg_w	Serratia	-0.0228481	0.926028	0.982992
egg_w	Stomatobaculum	-0.297025	0.216863	0.942198
egg_w	Abiotrophia	0.297025	0.216863	0.942198
egg_w	Corynebacterium	-0.411266	0.0802334	0.942198
egg_w	Cutibacterium	0.297025	0.216863	0.942198
egg_w	Lawsonella	-0.0228481	0.926028	0.982992
egg_w	Macrococcus	-0.0228481	0.926028	0.982992
egg_w	Ruminiclostridium	0.297025	0.216863	0.942198
egg_w	Achromobacter	-0.297025	0.216863	0.942198
egg_w	Ralstonia	-0.0228481	0.926028	0.982992
egg_w	Spirosoma	-0.0228481	0.926028	0.982992
egg_w	Catenibacillus	-0.297025	0.216863	0.942198
egg_w	Ezakiella	0.297025	0.216863	0.942198
egg_w	Nocardioides	0.297025	0.216863	0.942198
egg_w	Psychrobacter	-0.0227141	0.926461	0.982992
egg_w	Reyranella	-0.0228481	0.926028	0.982992
egg_w	Caldicoprobacter	-0.0228481	0.926028	0.982992
egg_w	Campylobacter	-0.297025	0.216863	0.942198
egg_w	Clostridium_sensu_stricto_11	-0.297025	0.216863	0.942198
egg_w	Flavobacterium	-0.0228481	0.926028	0.982992
egg_w	Phocaeicola	0.297025	0.216863	0.942198
egg_w	Acetanaerobacterium	-0.0228481	0.926028	0.982992
egg_w	Lysobacter	-0.0228481	0.926028	0.982992
egg_w	Rubellimicrobium	-0.0228481	0.926028	0.982992
egg_w	Fretibacterium	-0.0228481	0.926028	0.982992
egg_w	Gemmobacter	0.297025	0.216863	0.942198
milk_w	Bacteroides	0.0242148	0.921616	0.982992
milk_w	Faecalibacterium	-0.453302	0.0512748	0.942198
milk_w	Prevotella	-0.37194	0.116868	0.942198
milk_w	Escherichia-Shigella	0.157881	0.518581	0.942198
milk_w	unclassified	-0.340945	0.153156	0.942198
milk_w	UCG-002	-0.0329322	0.89353	0.982992
milk_w	[Eubacterium]_coprostanoligenes_group	0.123011	0.615875	0.956318
milk_w	Phascolarctobacterium	-0.455239	0.0501653	0.942198
milk_w	Klebsiella	-0.055307	0.822071	0.981026
milk_w	Lachnospiraceae_NK4A136_group	-0.473642	0.0405142	0.942198
milk_w	Alistipes	-0.0232463	0.924743	0.982992
milk_w	Subdoligranulum	-0.121074	0.621486	0.956318
milk_w	Alloprevotella	-0.387386	0.101284	0.942198
milk_w	Dialister	0.137648	0.574152	0.956318
milk_w	Romboutsia	-0.666393	0.00183633	0.768313
milk_w	Muribaculaceae	-0.0353692	0.885699	0.982992
milk_w	Parabacteroides	0.00290578	0.99058	0.999254
milk_w	Agathobacter	-0.0595947	0.808512	0.981026
milk_w	Roseburia	-0.350631	0.141073	0.942198
milk_w	Enterobacter	-0.190897	0.433715	0.942198
milk_w	Blautia	-0.118168	0.629941	0.956318
milk_w	Plesiomonas	0.361212	0.128653	0.942198
milk_w	uncultured	0.0562031	0.819233	0.981026
milk_w	Akkermansia	0.350889	0.140761	0.942198
milk_w	Dorea	-0.314793	0.189294	0.942198
milk_w	Holdemanella	-0.238693	0.325052	0.942198
milk_w	Sutterella	-0.585031	0.00850906	0.942198
milk_w	Coprococcus	0.0125917	0.959197	0.988814
milk_w	[Ruminococcus]_torques_group	-0.313824	0.190734	0.942198
milk_w	Clostridium_sensu_stricto_1	-0.220839	0.363585	0.942198
milk_w	Christensenellaceae_R-7_group	-0.0687702	0.779675	0.981026
milk_w	Ruminococcus	-0.430056	0.0660887	0.942198
milk_w	Collinsella	-0.0523041	0.831596	0.981026
milk_w	Streptococcus	-0.297358	0.216323	0.942198
milk_w	[Eubacterium]_siraeum_group	0.0543445	0.825121	0.981026
milk_w	[Eubacterium]_ruminantium_group	-0.0508146	0.836329	0.981026
milk_w	Fusobacterium	-0.444312	0.0566694	0.942198
milk_w	Veillonella	-0.6199	0.00463863	0.858232
milk_w	Desulfovibrio	-0.182176	0.455392	0.942198
milk_w	UCG-005	0.0658644	0.788779	0.981026
milk_w	Butyricicoccus	-0.238968	0.324479	0.942198
milk_w	Clostridia_UCG-014	-0.123469	0.614553	0.956318
milk_w	Monoglobus	-0.190813	0.433921	0.942198
milk_w	Catenibacterium	-0.25713	0.287912	0.942198
milk_w	Paraprevotella	-0.154622	0.527358	0.944815
milk_w	Barnesiella	-0.28116	0.243592	0.942198
milk_w	[Eubacterium]_eligens_group	-0.338447	0.156384	0.942198
milk_w	Anaerostipes	0.109447	0.65558	0.964839
milk_w	Megamonas	-0.224926	0.354545	0.942198
milk_w	Megasphaera	-0.112124	0.647669	0.96372
milk_w	CAG-352	0.0493075	0.841124	0.981026
milk_w	Erysipelotrichaceae_UCG-003	-0.0867272	0.724061	0.981026
milk_w	Odoribacter	-0.214059	0.378869	0.942198
milk_w	UCG-003	-0.245162	0.311713	0.942198
milk_w	Lachnospiraceae_UCG-001	-0.163537	0.503513	0.942198
milk_w	[Eubacterium]_ventriosum_group	0.309647	0.197025	0.942198
milk_w	Acidaminococcus	-0.308252	0.199155	0.942198
milk_w	Enterococcus	0.283296	0.239876	0.942198
milk_w	[Eubacterium]_hallii_group	0.180238	0.460283	0.942198
milk_w	Butyricimonas	-0.16204	0.507481	0.942198
milk_w	Haemophilus	-0.482469	0.0364263	0.942198
milk_w	Incertae_Sedis	0.192835	0.428973	0.942198
milk_w	CAG-56	-0.216376	0.373606	0.942198
milk_w	Cetobacterium	-0.237585	0.32737	0.942198
milk_w	UBA1819	0.241392	0.319447	0.942198
milk_w	Fusicatenibacter	0.026198	0.915218	0.982992
milk_w	Lactobacillus	0.0924636	0.706556	0.980435
milk_w	Allisonella	-0.44898	0.0538174	0.942198
milk_w	Bifidobacterium	0.395001	0.09418	0.942198
milk_w	Lachnospira	-0.2792	0.247033	0.942198
milk_w	Weissella	-0.0491513	0.841621	0.981026
milk_w	Flavonifractor	-0.156353	0.522688	0.944702
milk_w	Paeniclostridium	-0.370488	0.118417	0.942198
milk_w	Tyzzerella	-0.0518558	0.83302	0.981026
milk_w	Paraclostridium	-0.168811	0.489655	0.942198
milk_w	Lachnoclostridium	-0.220839	0.363585	0.942198
milk_w	UCG-010	-0.074278	0.762494	0.981026
milk_w	Lachnospiraceae_UCG-010	0.0106639	0.96544	0.989834
milk_w	Rikenellaceae_RC9_gut_group	-0.494873	0.0312292	0.942198
milk_w	[Ruminococcus]_gnavus_group	0.0434375	0.859848	0.981372
milk_w	Family_XIII_AD3011_group	0.25474	0.292573	0.942198
milk_w	Peptoclostridium	-0.240045	0.322238	0.942198
milk_w	Succinivibrio	-0.469595	0.0425029	0.942198
milk_w	Slackia	-0.180484	0.459659	0.942198
milk_w	Prevotellaceae_UCG-003	-0.367329	0.121835	0.942198
milk_w	NK4A214_group	-0.23741	0.327739	0.942198
[truncated: 2,986 more rows]

## Sheet: Table S5
Table S5. Association between bacterial genera and dietary profiles in NHT group analyzed by HllA
[truncated: 4,213 more rows]

[truncated: 3 more sheets: Table S6, Table S7, Table S8]
